# Supplementary material for: Diverse MarR bacterial regulators of auxin catabolism in the plant microbiome
Source: Nat Microbiol. 2022 Oct 20;7(11):1817–33. doi: 10.1038/s41564-022-01244-3 (PMC9613470; doi:10.1038/s41564-022-01244-3)
Supplement: Supplementary file 2 — See tabs in Excel. [file 41564_2022_1244_MOESM2_ESM.xlsx]

## Sheet: Supp Table 1 - iad Locus
Supplmentary Table 1. BLASTp comparison of Variovorax paradoxus CL14 Iad proteins to those from select iad- and iac-locus containing strains.
Variovorax paradoxus CL14				Achromobacter xylosoxidans SOLR10			Bradyrhizobium japonicum USDA 110		Bradyrhizobium japonicum E109			Pseudomonas putida 1290
	IMG Gene ID	Gene Product Name	Amino Acid Sequence Length (aa)		IMG Gene ID	BLASTp Identity (%)	IMG Gene ID	BLASTp Identity (%)	IMG Gene ID	BLASTp Identity (%)			NCBI Accssion	BLASTp Identity (%)
	2643613677	opine dehydrogenase	357		2841490644	0.59	637373674	0.56	2655487428	0.57			QCI12134.1	0.57
	2643613676	3-hydroxybutyryl-CoA dehydrogenase	335		2841490645	0.5	637373675	0.52	2655487429	0.53			QCI12135.1	0.51
	2643613675	Pimeloyl-ACP methyl ester carboxylesterase	267				637373671	0.26	2655487425	0.25
	2643613674	NADPH2:quinone reductase	292
iadR	2643613673	DNA-binding transcriptional regulator, MarR family	158	iadR	2841487495	0.5	637370974	0.21	2655484821	0.25		iacR	QCI12147.1	0.31
iadA	2643613672	indolepyruvate ferredoxin oxidoreductase alpha subunit	730	iadA	2841487494	0.68	637370977	0.65	2655484824	0.65
iadB	2643613671	indolepyruvate ferredoxin oxidoreductase beta subunit	502	iadB	2841487493	0.52	637370976	0.47	2655484823	0.46
iadC	2643613670	vanillate O-demethylase ferredoxin subunit	330	iadC	2841487492	0.56	637370965	0.46	2655484816	0.46		iacF / iacF'	QCI12145.1 / QCI12138.1	42% / 39%
iadD	2643613669	Phenylpropionate dioxygenase, large terminal subunit	437	iadD	2841487491	0.63	637370966	0.55	2655484817	0.55		iacC / iacC'	QCI12143.1 / QCI12139.1	28% / 28%
iadE	2643613668	3-phenylpropionate/cinnamic acid dioxygenase, small subunit	162	iadE	2841487490	0.52	637370967	0.44	2655484818	0.42		iacD / iacD'	QCI15463.1 / QCI15462.1	26% / 26%
iadF	2643613667	Acyl-CoA synthetase (AMP-forming)/AMP-acid ligase II	541	iadF	2841487489	0.67	637370968	0.58	2655484819	0.58
iadG	2643613666	Acetyl-CoA acetyltransferase	390	iadG	2841487488	0.66	637370995	0.63	2655484855	0.62
iadH	2643613665	NAD(P)-dependent dehydrogenase, short-chain alcohol dehydrogenase family	417	iadH	2841487487	0.6	637370996	0.51	2655484856	0.52
iadI	2643613664	Kynurenine formamidase	270	iadI	2841487486	0.66	637370997	0.61	2655484857	0.61
iadJ	2643613663	NAD(P)-dependent dehydrogenase, short-chain alcohol dehydrogenase family	240	iadJ	2841487485	0.62	637370969	0.53	2655484820	0.53		iacE	QCI12144.1	0.32
iadK2	2643613662	branched-chain amino acid transport system substrate-binding protein	388	(iadK)	(2841487484)	0.41	637370998	0.56	2655484858	0.56
iadK3	2643613661	branched-chain amino acid transport system substrate-binding protein	381	(iadK)	(2841487484)	0.41
iadD2	2643613660	Phenylpropionate dioxygenase, large terminal subunit	441	(iadD)	(2841487491)	0.54						iacC / iacC'	QCI12143.1 / QCI12139.1	27% / 27%
iadE2	2643613659	3-phenylpropionate/cinnamic acid dioxygenase, small subunit	155	(iadE)	(2841487490)	0.5						iacD / iacD'	QCI15463.1 / QCI15462.1	30% / 30%
iadK	2643613658	branched-chain amino acid transport system substrate-binding protein	387	iadK	2841487484	0.39	637370992	0.59	2655484852	0.58
iadL	2643613657	branched-chain amino acid transport system permease protein	351	iadL	2841487483	0.46	637370991	0.6	2655484851	0.59
iadM	2643613656	branched-chain amino acid transport system permease protein	595	iadM	2841487482	0.54	637370990	0.55	2655484850	0.57
-	2643613655	hypothetical protein	29
iadN	2643613654	branched-chain amino acid transport system ATP-binding protein	243	iadN	2841487481	0.61	637370989	0.64	2655484849	0.64		iacT1	QCI12136.1	0.32
iadF2	2643613653	crotonobetaine/carnitine-CoA ligase	535	(iadF)	(2841487489)	0.34	637370999	0.54	2655484859	0.54
iadJ2	2643613652	3-oxoacyl-[acyl-carrier protein] reductase	253	(iadJ)	(2841487485)	0.3						iacE	QCI12144.1	0.48
iadJ3	2643613651	Short-chain dehydrogenase	258	(iadJ)	(2841487485)	0.32	637373670	0.54	2655487424	0.56		iacE	QCI12144.1	0.35
iadR2	2643613650	DNA-binding transcriptional regulator, MarR family	175				637370975	0.46	2655484822	0.48
	2643613649	4-hydroxybenzoyl-CoA thioesterase	152				637370980	0.4	2655484828	0.4

## Sheet: Supp Table 2 - MarR_73 binding
Supplmentary Table 2. Binding affinity of Variovorax paradoxus CL14 MarR_73 and mutants to various ligands. PDB codes for MarR_73 structures solved with these lignands are given. N denotes ligand binding stoichiometry to the MarR monomer (top, middle) or MarR monomer binding stoichiometry to duplex DNA (bottom). The KD and N values for ligand binding are the mean from two independent ITC measurem…
Variovorax paradoxus CL14 MarR_73 binding
Ligand	KD (µM)	N	PDB Code (if applicable)
Indole-3-Acetic Acid (IAA)	0.41 ± 0.03	0.73 ± 0.04	7KFO
Indole-3-Carboxylic Acid	4.6 ± 0.5	0.67 ± 0.03	7KFQ
Indole-3-Butyric Acid	18 ± 1	0.80 ± 0.01	7KIG
1-Naphthaleneacetic Acid	0.33 ± 0.01	0.74 ± 0.01	N/A
5-Hydroxyindole-3-Acetic Acid	10 ± 0.3	0.78 ± 0.25	7KKC
2,4-Dichorophenoxyacetic Acid	11 ± 1	1.40 ± 0.01	7KKI
Indole-3-propionic Acid	17 ± 0.1	0.81 ± 0.05	7KH3
Salicylic Acid	14 ± 3	0.90 ± 0.01	7KJL
Phenylacetic Acid	10 ± 0.1	0.79 ± 0.02	N/A
Picloram	16 ± 0.4	0.96 ± 0.01	7KJQ
Benzoic Acid	13 ± 1	0.80 ± 0.01	7KFS
Catachol (1,2-Dihydroxybenzene)	13 ± 0.1	0.76 ± 0.01	7KK0
Variovorax paradoxus CL14 MarR_73 mutant binding to Indole-3-Acetic Acid (IAA)
Mutant	KD (µM)	N	PDB Code (if applicable)
MarR_73 S28A	2.4 ± 0.1	0.52 ± 0.01	N/A
MarR_73 H32A	3.1 ± 0.1	0.28 ± 0.01	N/A
MarR_73 R46A	11 ± 1	1.1 ± 0.1	N/A
MarR_73 S28A R46A	12 ± 1	1.2 ± 0.2	7KRH
MarR_73 S28A H32A R46A	No Binding	No Binding	N/A
Variovorax paradoxus CL14 MarR_73 S28A binding to duplex oligo DNA
Oligo Sequence	KD (µM)	N	Oligo size
GTAATTCATGATTGTGGATACATTCATTTG	0.27 ± 0.02	2.0 ± 0.1	30 bp
CATTAAGTACTAACACCTATGTAAGTAAAC
AATTCATGATTGTGGATACATTCATTTG	0.20 ± 0.06	2.3 ± 0.1	28 bp
TTAAGTACTAACACCTATGTAAGTAAAC
ATTCATGATTGTGGATACATTCATTTG	4.0 ± 3	2.1 ± 0.3	27 bp
TAAGTACTAACACCTATGTAAGTAAAC
AATTCATGATTGTGGATACATTCA	0.21 ± 0.09	2.5 ± 0.2	24 bp
TTAAGTACTAACACCTATGTAAGT
AATTCATGATTGTGGATACATTC	0.38 ± 0.03	1.8 ± 0.1	23 bp
TTAAGTACTAACACCTATGTAAG
AATTCATGATTGTGGATACATT	0.52 ± 0.09	2.1 ± 0.3	22 bp
TTAAGTACTAACACCTATGTAA
AATTCATGATTGTGGATACAT	3.0 ± 1	2.2 ± 0.1	21 bp
TTAAGTACTAACACCTATGTA

## Sheet: Supp Table 3 - Cryst. Stat.
Supplmentary Table 3. PDB accession codes and associated crystallographic data for all structures
MarR	Variovorax paradoxus CL14 MarR_73	Variovorax paradoxus CL14 MarR_73	Variovorax paradoxus CL14 MarR_73	Variovorax paradoxus CL14 MarR_73	Variovorax paradoxus CL14 MarR_73	Variovorax paradoxus CL14 MarR_73	Variovorax paradoxus CL14 MarR_73	Variovorax paradoxus CL14 MarR_73	Variovorax paradoxus CL14 MarR_73	Variovorax paradoxus CL14 MarR_73	Variovorax paradoxus CL14 MarR_73 S28A, R46A mutant	Pseudomonas putida 1290 MarR_iacR	Bradyrhizobium japonicum MarR_Bj1	Acinetobacter baumannii MarR_Ab	Enterobacter soli LF7 MarR_Es
Ligand in Complex Structure with MarR	Indole-3-Acetic Acid (IAA)	Indole-3-Carboxylic Acid	Benzoic Acid	Indole-3-Propionic Acid	Indole-3-Butyric Acid	Picloram	Catachol (1,2-Dihydroxybenzene)	5-Hydroxyindole-3-Acetic Acid	2,4-Dichorophenoxyacetic Acid	Salicylic Acid	N/A	Indole-3-Acetic Acid (IAA)	N/A	Indole-3-Acetic Acid (IAA)	Indole-3-Acetic Acid (IAA)
PDB code	7KFO	7KFQ	7KFS	7KH3	7KIG	7KJQ	7KK0	7KKC	7KKI	7KJL	7KRH	7KUA	7KYM	7L1I	7L19
Beamline (Advanced Photon Source)	23-ID-D	23-ID-D	23-ID-D	23-ID-D	23-ID-D	23-ID-D	23-ID-D	23-ID-D	23-ID-D	23-ID-D	23-ID-D	23-ID-D	23-ID-D	23-ID-D	23-ID-D
Space group	F222	F222	F222	F222	F222	F222	F222	F222	F222	F222	F222	P3121	P212121	P6122	P3221
Unit cell: a, b, c (Å)	55.04, 114.34, 115.09	54.68, 114.28, 114.91	54.94, 112.94, 115.79	55.05, 114.24, 115.37	55.01, 114.23, 116.60	55.10, 114.65, 115.26	54.72, 113.64, 115.05	54.25, 114.14, 114.42	54.41, 115.76, 115.95	54.83, 113.86, 116.42	54.90, 113.48, 115.13	57.56, 57.56, 91.38	47.27, 62.13, 92.76	72.67, 72.67, 124.12	117.7, 117.7, 74.14
α, β, γ (°)	90.00, 90.00, 90.00	90.00, 90.00, 90.00	90.00, 90.00, 90.00	90.00, 90.00, 90.00	90.00, 90.00, 90.00	90.00, 90.00, 90.00	90.00, 90.00, 90.00	90.00, 90.00, 90.00	90.00, 90.00, 90.00	90.00, 90.00, 90.00	90.00, 90.00, 90.00	90.00, 90.00, 120.00	90.00, 90.00, 90.00	90.00, 90.00, 120.00	90.00, 90.00, 120.00
Resolution range (Å)	45.55 - 1.3	45.33 - 1.35	45.44 - 1.5	45.56 - 1.5	45.61 - 1.4	40.64 - 1.35	45.32 - 1.5	40.40 - 1.5	40.96 - 1.6	40.70 - 1.6	45.41 - 1.5	50.00 - 1.88	47.26 - 1.5	36.36 - 2.35	46.14 - 2.77
Wavelength (Å)	1.03	1.03	1.03	1.03	1.03	1.03	1.03	1.03	1.03	1.03	1.03	1.03	1.03	1.03	1.03
Unique reflections	43274	39480	28967	28523	36267	39735	28832	28351	24310	24030	28873	14591	87272	8439	15270
Multiplicity	6.2	2	2	2	2	2	2	2	2	2	2	8.3	2	14.4	9.5
Completeness (%)	96.82	99.69	99.87	97.34	99.95	98.94	99.82	99.12	99.82	99.13	99.73	99.9	99.1	96.8	99.1
Average I/σ	24.27	20.95	17.88	18.15	18.98	21.52	19.53	21.98	18.92	22.68	25.59	33.4	16.2	37.9	23.1
Wilson B-factor (Å2)	16.79	19.61	22.78	20.64	20.83	19.32	23.58	22.4	24.81	27.02	24.59	29.48	18.25	55.2	56.1
Rwork	0.1808	0.1868	0.1796	0.1753	0.1821	0.1747	0.1834	0.1759	0.1824	0.1867	0.1961	0.1785	0.1906	0.214	0.2333
Rfree	0.1924	0.2222	0.1985	0.1979	0.2001	0.1856	0.196	0.1999	0.216	0.2162	0.2226	0.2158	0.2096	0.2586	0.2762
Atoms in AU	1274	1272	1307	1304	1323	1324	1251	1260	1264	1228	1285	1465	2399	1341	2793
Waters in AU	127	129	123	127	126	150	115	110	85	98	113	58	293	9	4
Residues in AU	134	141	140	140	140	140	135	135	135	139	140	149	288	167	367
Average B-factor (Å2)	23.79	29.7	30.72	28.51	29.28	27.81	29.65	29.96	31.44	33.58	33.77	39	24.25	68.05	86.34
RMS (bonds, Å)	0.006	0.007	0.009	0.008	0.007	0.006	0.008	0.008	0.006	0.006	0.008	0.01	0.008	0.0133	0.0146
RMS (angles, °)	0.9	0.89	0.81	0.94	0.85	0.82	1.07	0.88	0.83	0.75	0.91	0.918	0.94	1.787	1.925
Ramachandran favored (%)	99.23	98.56	97.83	99.28	97.83	98.55	99.24	98.47	99.24	98.54	97.83	99.32	98.57	96.41	97.28
Ramachandran outliers (%)	0	0	0.72	0	0	0	0	0	0	0	0	0	0	1.2	0.82
Software used for Structure Solution
Data Reduction	XDS	XDS	XDS	XDS	XDS	XDS	XDS	XDS	XDS	XDS	XDS	Denzo	XDS	Denzo	Denzo
Data Scaling	Aimless	Aimless	Aimless	Aimless	Aimless	Aimless	Aimless	Aimless	Aimless	Aimless	Aimless	Scalepack	Aimless	Scalepack	Scalepack
Phasing	Phaser	Phaser	Phaser	Phaser	Phaser	Phaser	Phaser	Phaser	Phaser	Phaser	Phaser	Phaser	Phaser	Phaser	Phaser
Search Model (PDB accession code)	3CDH	7KFO	7KFO	7KFO	7KFO	7KFO	7KFO	7KFO	7KFO	7KFO	7KFO	3CJN	3CJN	7KUA	7KUA
Structure Refinement	Phenix.refine	Phenix.refine	Phenix.refine	Phenix.refine	Phenix.refine	Phenix.refine	Phenix.refine	Phenix.refine	Phenix.refine	Phenix.refine	Phenix.refine	Phenix.refine	Phenix.refine	Refmac	Refmac

## Sheet: Supp Table 4 - Cryst. Condition
Supplmentary Table 4. Protein crystallization conditions
MarR	Variovorax paradoxus CL14 MarR_73	Variovorax paradoxus CL14 MarR_73	Variovorax paradoxus CL14 MarR_73	Variovorax paradoxus CL14 MarR_73	Variovorax paradoxus CL14 MarR_73	Variovorax paradoxus CL14 MarR_73	Variovorax paradoxus CL14 MarR_73	Variovorax paradoxus CL14 MarR_73	Variovorax paradoxus CL14 MarR_73	Variovorax paradoxus CL14 MarR_73	Variovorax paradoxus CL14 MarR_73 S28A, R46A mutant	Pseudomonas putida 1290 MarR_iacR	Bradyrhizobium japonicum MarR_Bj1	Acinetobacter baumannii MarR_Ab	Enterobacter soli LF7 MarR_Es
Ligand in Complex Structure with MarR	Indole-3-Acetic Acid (IAA)	Indole-3-Carboxylic Acid	Benzoic Acid	Indole-3-Propionic Acid	Indole-3-Butyric Acid	Picloram	Catachol (1,2-Dihydroxybenzene)	5-Hydroxyindole-3-Acetic Acid	2,4-Dichorophenoxyacetic Acid	Salicylic Acid	N/A	Indole-3-Acetic Acid (IAA)	N/A	Indole-3-Acetic Acid (IAA)	Indole-3-Acetic Acid (IAA)
PDB code	7KFO	7KFQ	7KFS	7KH3	7KIG	7KJQ	7KK0	7KKC	7KKI	7KJL	7KRH	7KUA	7KYM	7L1I	7L19
Crystallization technique	Sitting drop vapor diffusion	Sitting drop vapor diffusion	Sitting drop vapor diffusion	Sitting drop vapor diffusion	Sitting drop vapor diffusion	Sitting drop vapor diffusion	Sitting drop vapor diffusion	Sitting drop vapor diffusion	Sitting drop vapor diffusion	Sitting drop vapor diffusion	Sitting drop vapor diffusion	Sitting drop vapor diffusion	Sitting drop vapor diffusion	Sitting drop vapor diffusion	Sitting drop vapor diffusion
Crystallization temperature (ºC)	20	20	20	20	20	20	20	20	20	20	20	20	20	20	20
Protein conditions
Protein concentration (mg/mL)	17.5	17.5	17.5	17.5	17.5	17.5	17.5	17.5	17.5	17.5	17	9.7	9	12.7	7.8
Ligand concentration (mM)	5	5	5	5	5	5	5	5	5	5	-	5	-	5	5
DMSO, % (v/v)	2.5	2.5	2.5	2.5	2.5	2.5	2.5	2.5	2.5	2.5	-	2.5	-	2.5	2.5
Well solution conditions
Well solution volume (µL)	35	35	35	35	35	35	35	35	35	35	35	35	35	35	35
Well solution contents	1.5 M ammonium sulfate 0.1 M sodium chloride 0.1 M Bis-Tris: HCl (pH 6.5)	25% (w/v) PEG 3350 0.2 M ammonium sulfate 0.1 M Tris: HCl (pH 8.5)	25% (w/v) PEG 3350 0.2 M lithium sulfate 0.1 M HEPES: NaOH (pH 7.5)	25% (w/v) PEG 3350 0.2 M ammonium sulfate 0.1 M HEPES: NaOH (pH 7.5)	25% (w/v) PEG 3350 0.2 M lithium sulfate 0.1 M HEPES: NaOH (pH 7.5)	25% (w/v) PEG 3350 0.2 M ammonium sulfate 0.1 M HEPES: NaOH (pH 7.5)	25% (w/v) PEG 3350 0.2 M ammonium sulfate 0.1 M HEPES: NaOH (pH 7.5)	1.5 M ammonium sulfate 0.1 M sodium chloride 0.1 M Bis-Tris: HCl (pH 6.5)	1.5 M ammonium sulfate 0.1 M sodium chloride 0.1 M Bis-Tris: HCl (pH 6.5)	25% (w/v) PEG 3350 0.2 M lithium sulfate 0.1 M Tris: HCl (pH 8.5)	2 M ammonium sulfate 0.1 M Tris: HCl (pH 8.5)	35% (v/v) Microlytic mix from Anatrace*	20% (w/v) PEG MME 5000 0.1 M Bis-Tris: HCl (pH 6.5)	30% (w/v) PEG 3000 0.1 M CHES: NaOH (pH 9.5)	2 M ammonium sulfate 0.1 M Bis-Tris: HCl (pH 6.5)
Crystallization drop
Protein: Well solution ratio	1:1	1:1	1:1	1:1	1:1	1:1	1:1	1:1	1:1	1:1	1:1	1:1	1:1	1:1	1:1
Total volume (µL)	0.3	0.3	0.3	0.3	0.3	0.3	0.3	0.3	0.3	0.3	0.3	0.3	0.3	0.3	0.3
Cryo-protectant Conditions	Well solution supplemented with 20% (v/v) glycerol	Well solution supplemented with 20% (v/v) glycerol	Well solution supplemented with 20% (v/v) glycerol	Well solution supplemented with 20% (v/v) glycerol	Well solution supplemented with 20% (v/v) glycerol	Well solution supplemented with 20% (v/v) glycerol	Well solution supplemented with 20% (v/v) glycerol	Well solution supplemented with 20% (v/v) glycerol	Well solution supplemented with 20% (v/v) glycerol	Well solution supplemented with 20% (v/v) glycerol	Well solution supplemented with 20% (v/v) glycerol	Well solution supplemented with 20% (v/v) glycerol	Well solution supplemented with 20% (v/v) glycerol	Well solution supplemented with 20% (v/v) glycerol	Well solution supplemented with 20% (v/v) glycerol
Cryo-protection Methodology	Transferred protein crystal directly from crystallization drop to the cryo-protectant solution and then immediately flash cooled in liquid nitrogen	Transferred protein crystal directly from crystallization drop to the cryo-protectant solution and then immediately flash cooled in liquid nitrogen	Transferred protein crystal directly from crystallization drop to the cryo-protectant solution and then immediately flash cooled in liquid nitrogen	Transferred protein crystal directly from crystallization drop to the cryo-protectant solution and then immediately flash cooled in liquid nitrogen	Transferred protein crystal directly from crystallization drop to the cryo-protectant solution and then immediately flash cooled in liquid nitrogen	Transferred protein crystal directly from crystallization drop to the cryo-protectant solution and then immediately flash cooled in liquid nitrogen	Transferred protein crystal directly from crystallization drop to the cryo-protectant solution and then immediately flash cooled in liquid nitrogen	Transferred protein crystal directly from crystallization drop to the cryo-protectant solution and then immediately flash cooled in liquid nitrogen	Transferred protein crystal directly from crystallization drop to the cryo-protectant solution and then immediately flash cooled in liquid nitrogen	Transferred protein crystal directly from crystallization drop to the cryo-protectant solution and then immediately flash cooled in liquid nitrogen	Transferred protein crystal directly from crystallization drop to the cryo-protectant solution and then immediately flash cooled in liquid nitrogen	Transferred protein crystal directly from crystallization drop to the cryo-protectant solution and then immediately flash cooled in liquid nitrogen	Transferred protein crystal directly from crystallization drop to the cryo-protectant solution and then immediately flash cooled in liquid nitrogen	Transferred protein crystal directly from crystallization drop to the cryo-protectant solution and then immediately flash cooled in liquid nitrogen	Transferred protein crystal directly from crystallization drop to the cryo-protectant solution and then immediately flash cooled in liquid nitrogen
												1.8305 M malonic acid 0.25 M ammonium citrate tribasic 0.12 M succinic acid 0.3 M DL-malic acid 0.4 M sodium acetate trihydrate 0.5 M sodium formate 0.16 M ammonium tartrate dibasic Titrated to pH 7.0 with NaOH*

## Sheet: Supp Table 5 -COG AA Similarity
Supplmentary Table 5. Amino acid sequence similarity across COGs found in iac and iad loci from key strains. Corresponds to Supplementary Figure 5.
Strain1	Strain2	Amino Acid Percent Identity	COG
Variovorax_paradoxus_CL14	Achromobacter_xylosoxidans	51.2048	COG5517_iacD_iadE
Variovorax_paradoxus_CL14	Achromobacter_xylosoxidans	62.2426	COG4637_iacC_iadD
Variovorax_paradoxus_CL14	Achromobacter_xylosoxidans	66.3551	COG4231_iotA
Variovorax_paradoxus_CL14	Achromobacter_xylosoxidans	51.8304	COG1014_iorB
Pseudomonas_putida	Achromobacter_xylosoxidans	26.0606	COG5517_iacD_iadE
Pseudomonas_putida	Variovorax_paradoxus_CL14	21.9512	COG5517_iacD_iadE
Pseudomonas_putida	Achromobacter_xylosoxidans	25.1656	COG4637_iacC_iadD
Pseudomonas_putida	Variovorax_paradoxus_CL14	25.6071	COG4637_iacC_iadD
Paraburkholderia_phytofirmans	Achromobacter_xylosoxidans	23.2558	COG5517_iacD_iadE
Paraburkholderia_phytofirmans	Variovorax_paradoxus_CL14	20.5882	COG5517_iacD_iadE
Paraburkholderia_phytofirmans	Pseudomonas_putida	39.1566	COG5517_iacD_iadE
Paraburkholderia_phytofirmans	Bradyrhizobium_japonicum_USDA500	18.1287	COG5517_iacD_iadE
Paraburkholderia_phytofirmans	Achromobacter_xylosoxidans	27.4336	COG4637_iacC_iadD
Paraburkholderia_phytofirmans	Variovorax_paradoxus_CL14	27.4336	COG4637_iacC_iadD
Paraburkholderia_phytofirmans	Pseudomonas_putida	58.8372	COG4637_iacC_iadD
Paraburkholderia_phytofirmans	Bradyrhizobium_japonicum_USDA500	25.8134	COG4637_iacC_iadD
Enterobacter_soli	Achromobacter_xylosoxidans	28.3133	COG5517_iacD_iadE
Enterobacter_soli	Variovorax_paradoxus_CL14	24.3902	COG5517_iacD_iadE
Enterobacter_soli	Pseudomonas_putida	53.125	COG5517_iacD_iadE
Enterobacter_soli	Bradyrhizobium_japonicum_USDA500	22.4242	COG5517_iacD_iadE
Enterobacter_soli	Paraburkholderia_phytofirmans	42.1687	COG5517_iacD_iadE
Enterobacter_soli	Bradyrhizobium_USDA500	22.4242	COG5517_iacD_iadE
Enterobacter_soli	Achromobacter_xylosoxidans	25.054	COG4637_iacC_iadD
Enterobacter_soli	Variovorax_paradoxus_CL14	24.622	COG4637_iacC_iadD
Enterobacter_soli	Pseudomonas_putida	74.2009	COG4637_iacC_iadD
Enterobacter_soli	Bradyrhizobium_japonicum_USDA500	24.8408	COG4637_iacC_iadD
Enterobacter_soli	Paraburkholderia_phytofirmans	56.3636	COG4637_iacC_iadD
Enterobacter_soli	Bradyrhizobium_USDA500	24.8408	COG4637_iacC_iadD
Bradyrhizobium_USDA500	Achromobacter_xylosoxidans	57.6687	COG5517_iacD_iadE
Bradyrhizobium_USDA500	Variovorax_paradoxus_CL14	42.0732	COG5517_iacD_iadE
Bradyrhizobium_USDA500	Pseudomonas_putida	23.1707	COG5517_iacD_iadE
Bradyrhizobium_USDA500	Bradyrhizobium_japonicum_USDA500	100	COG5517_iacD_iadE
Bradyrhizobium_USDA500	Paraburkholderia_phytofirmans	18.1287	COG5517_iacD_iadE
Bradyrhizobium_USDA500	Achromobacter_xylosoxidans	64.1256	COG4637_iacC_iadD
Bradyrhizobium_USDA500	Variovorax_paradoxus_CL14	53.5874	COG4637_iacC_iadD
Bradyrhizobium_USDA500	Pseudomonas_putida	24.5119	COG4637_iacC_iadD
Bradyrhizobium_USDA500	Bradyrhizobium_japonicum_USDA500	99.7758	COG4637_iacC_iadD
Bradyrhizobium_USDA500	Paraburkholderia_phytofirmans	25.8134	COG4637_iacC_iadD
Bradyrhizobium_USDA500	Achromobacter_xylosoxidans	64.3142	COG4231_iotA
Bradyrhizobium_USDA500	Variovorax_paradoxus_CL14	63.9566	COG4231_iotA
Bradyrhizobium_USDA500	Bradyrhizobium_japonicum_USDA500	100	COG4231_iotA
Bradyrhizobium_USDA500	Achromobacter_xylosoxidans	48.6792	COG1014_iorB
Bradyrhizobium_USDA500	Variovorax_paradoxus_CL14	43.619	COG1014_iorB
Bradyrhizobium_USDA500	Bradyrhizobium_japonicum_USDA500	100	COG1014_iorB
Bradyrhizobium_japonicum_USDA500	Achromobacter_xylosoxidans	57.6687	COG5517_iacD_iadE
Bradyrhizobium_japonicum_USDA500	Variovorax_paradoxus_CL14	42.0732	COG5517_iacD_iadE
Bradyrhizobium_japonicum_USDA500	Pseudomonas_putida	23.1707	COG5517_iacD_iadE
Bradyrhizobium_japonicum_USDA500	Achromobacter_xylosoxidans	64.3498	COG4637_iacC_iadD
Bradyrhizobium_japonicum_USDA500	Variovorax_paradoxus_CL14	53.8117	COG4637_iacC_iadD
Bradyrhizobium_japonicum_USDA500	Pseudomonas_putida	24.5119	COG4637_iacC_iadD
Bradyrhizobium_japonicum_USDA500	Achromobacter_xylosoxidans	64.3142	COG4231_iotA
Bradyrhizobium_japonicum_USDA500	Variovorax_paradoxus_CL14	63.9566	COG4231_iotA
Bradyrhizobium_japonicum_USDA500	Achromobacter_xylosoxidans	48.6792	COG1014_iorB
Bradyrhizobium_japonicum_USDA500	Variovorax_paradoxus_CL14	43.619	COG1014_iorB

## Sheet: Supp Table 6 - Metabolomics IDs
Supplmentary Table 6. Metabolomics Identification Table
																																										sample	Dangl-M9IAA-ExCtrl_1	Dangl-M9Suc-ExCtrl_1	Dangl-M9SucIAA-ExCtrl_1	Dangl-M9IAA-ExCtrl_2	Dangl-M9Suc-ExCtrl_2	Dangl-M9SucIAA-ExCtrl_2	Dangl-M9IAA-ExCtrl_3
																																										rep	1	1	1	2	2	2	3
																																										new group	Mic-Sup_ExCtrl-NA-NA-NA-NA-NA-NA	Mic-Sup_ExCtrl-NA-NA-NA-NA-NA-NA	Mic-Sup_ExCtrl-NA-NA-NA-NA-NA-NA	Mic-Sup_ExCtrl-NA-NA-NA-NA-NA-NA	Mic-Sup_ExCtrl-NA-NA-NA-NA-NA-NA	Mic-Sup_ExCtrl-NA-NA-NA-NA-NA-NA	Mic-Sup_ExCtrl-NA-NA-NA-NA-NA-NA
COMPOUND ANNOTATION														COMPOUND IDENTIFICATION SCORES									MS1 INTENSITY INFORMATION		MSMS INFORMATION (automated matching)				MSMS EVALUATION	ION INFORMATION			M/Z EVALUATION		CHROMATOGRAPHIC PEAK INFORMATION				RT EVALUATION			original group	Dangl-M9IAA-ExCtrl	Dangl-M9Suc-ExCtrl	Dangl-M9SucIAA-ExCtrl	Dangl-M9IAA-ExCtrl	Dangl-M9Suc-ExCtrl	Dangl-M9SucIAA-ExCtrl	Dangl-M9IAA-ExCtrl
Compound #		Identified Metabolite	standard RT available	OK to use for abundance comparison?			Name of metabolite searched for	Labels of Overlapping Compounds	Inchi Keys of Overlapping Compounds	Molecular Formula	Polarity	Exact Mass	Inchi Key	MSMS Score (0 to 1)	m/z score (0 to 1)	RT score (0 to 1)	Total ID Score (0 to 3)	Mass Spec Inititative Identification Level	Isomer details	Identification notes	MS1 notes	MS2 notes	Maximum MS1 intensity across all files	Filename w/ maximum MS1	File with highest MSMS match score	RT of highest matched MSMS scan	Number of ion matches in msms spectra to EMA reference spectra	List of ion matches in msms spectra to EMA reference spectra		Adduct	Theoretical m/z	Measured m/z	mass error (delta Da)	mass error (delta ppm)	Minimum retention time (min)	Maximum retention time (max)	Theoretical retention time (peak)	Detected RT (peak)	RT error (absolute delta)			sample number	46	96	71	47	97	72	48
Unique for study		Some isomers are not chromatographically or spectrally resolvable.			standard	C isotope	Name of standard reference compound in library match.	compound with similar mz (abs difference <= 0.005) or monoisotopic molecular weight (abs difference <= 0.005) and RT (min or max within the RT-min-max-range of similar compound)	List of inchi keys that correspond to the compounds listed in the previous column			monoisotopic mass (neutral except for permanently charged molecules)	neutralized version	1 (MSMS matches ref. std. or theoretical losses), 0.5 (possible match), 0 (no MSMS collected or no appropriate ref available), -1 (bad match)	1 (delta ppm </= 5 or delta Da </= 0.001), 0.5 (delta ppm 5-10 and delta Da > 0.001), 0 (delta ppm > 10) mz_quality	1 (delta RT </= 0.5), 0.5 (delta RT > 0.5 & </= 2), 0 (delta RT > 2 min)	sum of m/z, RT and MSMS score	Level 1 = Two independent and orthogonal properties match authentic standard; Level 2 = based on physicochemical properties: predicted m/z and theroetical losses; else = putative; + indicates more than two properties matched [Metabolomics. 2007 Sep; 3(3): 211-221. doi: 10.1007/s11306-007-0082-2]	Isomers have same formula (and m/z) and similar RT - MSMS spectra may be used to differentiate (exceptions) or RT elution order								mean # of fragment ions matching between compound in sample and reference compound / standard; may include parent and isotope ions and very low intensity background ions (these do not contribute to score)		MSMS score (highest across all samples), scale of 0 to 1 based on an algorithm. 0 = no match, 1 = perfect match. If no score, then no MSMS was acquired for that compound (@ m/z & RT window).	More than one may be detectable; the one evaluated is listed	theoretical m/z for a given compound / adduct pair	average m/z within 20ppm of theoretical detected across all samples @ RT peak	absolute difference between theoretical and detected m/z	ppm difference between theoretical and detected m/z	Retention range including start and end of detection of an m/z value (Note: Peak Height is calculated as the highest intensity of an m/z within the min/max RT range. Peak Area is calculated as the integrated area under the curve for an m/z within the mix/max RT range.)		theoretical retention time for a compound based upon reference standard at highest intensity point of peak	average retention time for a detected compound at highest intensity point of peak across all samples	absolute difference between theoretical and detected RT peak	standard	C isotope	neg file	20190923_AG_JS_Dangl_MicrobeSupern_20181214_QE144_EPC18_USDAY46920_NEG_MSMS-v2_46_Dangl-M9IAA-ExCtrl_1__419.h5	20190923_AG_JS_Dangl_MicrobeSupern_20181214_QE144_EPC18_USDAY46920_NEG_MSMS-v2_96_Dangl-M9Suc-ExCtrl_1__095.h5	20190923_AG_JS_Dangl_MicrobeSupern_20181214_QE144_EPC18_USDAY46920_NEG_MSMS-v2_71_Dangl-M9SucIAA-ExCtrl_1__188.h5	20190923_AG_JS_Dangl_MicrobeSupern_20181214_QE144_EPC18_USDAY46920_NEG_MSMS-v2_47_Dangl-M9IAA-ExCtrl_2__377.h5	20190923_AG_JS_Dangl_MicrobeSupern_20181214_QE144_EPC18_USDAY46920_NEG_MSMS-v2_97_Dangl-M9Suc-ExCtrl_2__125.h5	20190923_AG_JS_Dangl_MicrobeSupern_20181214_QE144_EPC18_USDAY46920_NEG_MSMS-v2_72_Dangl-M9SucIAA-ExCtrl_2__287.h5	20190923_AG_JS_Dangl_MicrobeSupern_20181214_QE144_EPC18_USDAY46920_NEG_MSMS-v2_48_Dangl-M9IAA-ExCtrl_3__350.h5
index	index2	identified_metabolite					label	overlapping_compound	overlapping_inchi_keys	formula	polarity	exact_mass	inchi_key	msms_quality	mz_quality	rt_quality	total_score	msi_level	isomer_details	identification_notes	ms1_notes	ms2_notes	max_intensity	max_intensity_file	msms_file	msms_rt	msms_numberofions	msms_matchingions	msms_score	mz_adduct	mz_theoretical	mz_measured	mz_error	mz_ppmerror	rt_min	rt_max	rt_theoretical	rt_measured	rt_error			pos file	20190923_AG_JS_Dangl_MicrobeSupern_20181214_QE144_EPC18_USDAY46920_POS_MSMS-v2_46_Dangl-M9IAA-ExCtrl_1__418.h5	20190923_AG_JS_Dangl_MicrobeSupern_20181214_QE144_EPC18_USDAY46920_POS_MSMS-v2_96_Dangl-M9Suc-ExCtrl_1__094.h5	20190923_AG_JS_Dangl_MicrobeSupern_20181214_QE144_EPC18_USDAY46920_POS_MSMS-v2_71_Dangl-M9SucIAA-ExCtrl_1__187.h5	20190923_AG_JS_Dangl_MicrobeSupern_20181214_QE144_EPC18_USDAY46920_POS_MSMS-v2_47_Dangl-M9IAA-ExCtrl_2__376.h5	20190923_AG_JS_Dangl_MicrobeSupern_20181214_QE144_EPC18_USDAY46920_POS_MSMS-v2_97_Dangl-M9Suc-ExCtrl_2__124.h5	20190923_AG_JS_Dangl_MicrobeSupern_20181214_QE144_EPC18_USDAY46920_POS_MSMS-v2_72_Dangl-M9SucIAA-ExCtrl_2__286.h5	20190923_AG_JS_Dangl_MicrobeSupern_20181214_QE144_EPC18_USDAY46920_POS_MSMS-v2_48_Dangl-M9IAA-ExCtrl_3__349.h5
17	17	2-hydroxy-indole-3-acetic acid	yes	yes	2-hydroxy-indole-3-acetic acid	12C	2-hydroxy-indole-3-acetic acid___12C	2-hydroxy-indole-3-acetic acid___12C//2-hydroxy-indole-3-acetic acid___13C6	CBECDMSAFNHLHY-UHFFFAOYSA-N//CBECDMSAFNHLHY-UHFFFAOYSA-N	C10H9NO3	negative	191.058	CBECDMSAFNHLHY-UHFFFAOYSA-N	0.5	1	1	2.5	Level 1+			1 pk	partial match (performed manually) to authentic ref; ions: 144, 146	6185432	20190923_AG_JS_Dangl_MicrobeSupern_20181214_QE144_EPC18_USDAY46920_NEG_MSMS-v2_52_Dangl-M9SucIAA-TxCtrl_2__122.h5						[M-H]-	190.051	190.051	0.0004	2.361	2.85	3.42	2.92	3.07	0.15	2-hydroxy-indole-3-acetic acid	12C	0017_2-hydroxy-indole-3-acetic_acid_12C_negative_M-H190p0510_2p92	2249.7	1941.57	5911.96	2810.55	2841.69	10718.9	4312.53
18	18	2-hydroxy-indole-3-acetic acid	yes	yes	2-hydroxy-indole-3-acetic acid	13C6	2-hydroxy-indole-3-acetic acid___13C6	2-hydroxy-indole-3-acetic acid___12C//2-hydroxy-indole-3-acetic acid___13C6	CBECDMSAFNHLHY-UHFFFAOYSA-N//CBECDMSAFNHLHY-UHFFFAOYSA-N	C10H9NO3	negative	191.058	CBECDMSAFNHLHY-UHFFFAOYSA-N	0	1	1	2				1 pk		855731	20190923_AG_JS_Dangl_MicrobeSupern_20181214_QE144_EPC18_USDAY46920_NEG_MSMS-v2_44_Dangl-M913CIAA-TxCtrl_4__044.h5						[M-H]-	196.071	196.071	0.0002	1.1409	2.86	3.42	2.92	3.08	0.16	2-hydroxy-indole-3-acetic acid	13C6	0018_2-hydroxy-indole-3-acetic_acid_13C6_negative_M-H196p0711_2p92	1854.62	0	1201.25	1285.22	1867.82	0	2271.47
98	98	2-phenylacetic acid and/or isomers	yes	yes	2-phenylacetic acid (PAA)	12C	2-phenylacetic acid (PAA)___12C	2-phenylacetic acid (PAA)___12C//2-phenylacetic acid (PAA)___13C6	WLJVXDMOQOGPHL-UHFFFAOYSA-N//WLJVXDMOQOGPHL-UHFFFAOYSA-N	C8H8O2	negative	136.052	WLJVXDMOQOGPHL-UHFFFAOYSA-N	1	1	1	3	Level 1+			multiple pks	match to internal reference library (ref has co-isolated/contaminating precursor)	386770	20190923_AG_JS_Dangl_MicrobeSupern_20181214_QE144_EPC18_USDAY46920_NEG_MSMS-v2_68_Dangl-M9SucIAA-cocul_3__179.h5	20190923_AG_JS_Dangl_MicrobeSupern_20181214_QE144_EPC18_USDAY46920_NEG_MSMS-v2_69_Dangl-M9SucIAA-cocul_4__326.h5	2.38	4	93.035,134.866,134.895,135.046	0.5548	[M-H]-	135.045	135.045	0.0001	1.0895	2.19	2.59	2.26	2.38	0.11	2-phenylacetic acid (PAA)	12C	0098_2-phenylacetic_acid_PAA_12C_negative_M-H135p0452_2p26	0	0	0	0	1453.69	0	0
137	98.1	2-phenylacetic acid and/or isomers (not detected)	yes	yes, show nd	2-phenylacetic acid (PAA)	13C6	2-phenylacetic acid (PAA)___13C6	2-phenylacetic acid (PAA)___12C//2-phenylacetic acid (PAA)___13C6	WLJVXDMOQOGPHL-UHFFFAOYSA-N//WLJVXDMOQOGPHL-UHFFFAOYSA-N	C8H8O2	negative	136.052	WLJVXDMOQOGPHL-UHFFFAOYSA-N	0	0	0	0				nd									[M-H]-	141.065				2.19	2.6	2.26			2-phenylacetic acid (PAA)	13C6	0137_2-phenylacetic_acid_PAA_13C6_negative_M-H141p0653_2p26	0	0	0	0	0	0	0
79	79	3-Beta-Indoleacrylic acid and isomers	yes	yes	3-Beta-Indoleacrylic acid	12C	3-Beta-Indoleacrylic acid___12C	3-Beta-Indoleacrylic acid___12C//3-Beta-Indoleacrylic acid___13C6	PLVPPLCLBIEYEA-AATRIKPKSA-N//PLVPPLCLBIEYEA-AATRIKPKSA-N	C11H9NO2	positive	187.063	PLVPPLCLBIEYEA-AATRIKPKSA-N	1	1	1	3	Level 1+			multiple pks	match to internal reference library	732027	20190923_AG_JS_Dangl_MicrobeSupern_20181214_QE144_EPC18_USDAY46920_POS_MSMS-v2_54_Dangl-M9SucIAA-TxCtrl_4__301.h5	20190923_AG_JS_Dangl_MicrobeSupern_20181214_QE144_EPC18_USDAY46920_POS_MSMS-v2_53_Dangl-M9SucIAA-TxCtrl_3__079.h5	3.6	6	115.054,142.065,143.073,144.080,170.060,188.070	0.5823	[M+H]+	188.071	188.07	0.0003	1.808	3.46	3.86	3.7	3.6	0.1	3-Beta-Indoleacrylic acid	12C	0079_3-Beta-Indoleacrylic_acid_12C_positive_M+H188p0706_3p70	0	0	1559.23	1237.07	2496.34	1806.64	0
118	79.1	3-Beta-Indoleacrylic acid and isomers	yes	yes	3-Beta-Indoleacrylic acid	13C6	3-Beta-Indoleacrylic acid___13C6	3-Beta-Indoleacrylic acid___12C//3-Beta-Indoleacrylic acid___13C6	PLVPPLCLBIEYEA-AATRIKPKSA-N//PLVPPLCLBIEYEA-AATRIKPKSA-N	C11H9NO2	positive	187.063	PLVPPLCLBIEYEA-AATRIKPKSA-N	0	1	1	2				1 pk		882342	20190923_AG_JS_Dangl_MicrobeSupern_20181214_QE144_EPC18_USDAY46920_POS_MSMS-v2_44_Dangl-M913CIAA-TxCtrl_4__043.h5						[M+H]+	194.091	194.09	0.0005	2.8298	3.46	3.87	3.7	3.58	0.12	3-Beta-Indoleacrylic acid	13C6	0118_3-Beta-Indoleacrylic_acid_13C6_positive_M+H194p0907_3p70	0	0	0	0	0	0	0
19	19	3-hydroxy-anthranilic acid	yes	yes	3-hydroxy-anthranilic acid	12C	3-hydroxy-anthranilic acid___12C	3-hydroxy-anthranilic acid___12C//3-hydroxy-anthranilic acid___13C6	WJXSWCUQABXPFS-UHFFFAOYSA-N//WJXSWCUQABXPFS-UHFFFAOYSA-N	C7H7NO3	negative	153.043	WJXSWCUQABXPFS-UHFFFAOYSA-N	1	1	1	3	Level 1+			multiple pks	match to internal reference library	72810.2	20190923_AG_JS_Dangl_MicrobeSupern_20181214_QE144_EPC18_USDAY46920_NEG_MSMS-v2_58_Dangl-M9SucIAA-CL14_3__278.h5	20190923_AG_JS_Dangl_MicrobeSupern_20181214_QE144_EPC18_USDAY46920_NEG_MSMS-v2_26_Dangl-M9IAA-CL14_1__317.h5	2.02	2	75.932,108.046	0.2399	[M-H]-	152.035	152.036	0.0002	1.2721	1.75	2.1	1.78	1.94	0.16	3-hydroxy-anthranilic acid	12C	0019_3-hydroxy-anthranilic_acid_12C_negative_M-H152p0353_1p78	0	0	0	0	0	0	0
20	20	3-hydroxy-anthranilic acid	yes	yes	3-hydroxy-anthranilic acid	13C6	3-hydroxy-anthranilic acid___13C6	3-hydroxy-anthranilic acid___12C//3-hydroxy-anthranilic acid___13C6	WJXSWCUQABXPFS-UHFFFAOYSA-N//WJXSWCUQABXPFS-UHFFFAOYSA-N	C7H7NO3	negative	153.043	WJXSWCUQABXPFS-UHFFFAOYSA-N	0	0.5	1	1.5				multiple pks		6931.86	20190923_AG_JS_Dangl_MicrobeSupern_20181214_QE144_EPC18_USDAY46920_NEG_MSMS-v2_40_Dangl-M913CIAA-CL14_5__056.h5						[M-H]-	158.055	158.054	0.0012	7.8649	1.73	2.1	1.78	1.93	0.15	3-hydroxy-anthranilic acid	13C6	0020_3-hydroxy-anthranilic_acid_13C6_negative_M-H158p0554_1p78	0	0	0	0	0	0	0
76	76	3-methyl-2-oxindole	yes	yes	3-METHYL-2-OXINDOLE	12C	3-METHYL-2-OXINDOLE___12C	3-METHYL-2-OXINDOLE___12C//3-METHYL-2-OXINDOLE___13C6	BBZCPUCZKLTAJQ-UHFFFAOYSA-N//BBZCPUCZKLTAJQ-UHFFFAOYSA-N	C9H9NO	positive	147.068	BBZCPUCZKLTAJQ-UHFFFAOYSA-N	1	1	1	3	Level 1+			1 pk	matches ref; 103 (CCH3, O, H LOSS), 105 (M+H -CCH3O), 120 (CCH3 LOSS), 130 (O, H LOSS), 133 (M+H-CH3)	37494304	20190923_AG_JS_Dangl_MicrobeSupern_20181214_QE144_EPC18_USDAY46920_POS_MSMS-v2_58_Dangl-M9SucIAA-CL14_3__277.h5	20190923_AG_JS_Dangl_MicrobeSupern_20181214_QE144_EPC18_USDAY46920_POS_MSMS-v2_64_Dangl-M9SucIAA-CL28_4__232.h5	3.54	8	79.054,103.054,105.033,120.081,130.065,131.049,133.052,148.076	0.9261	[M+H]+	148.076	148.075	0.0003	1.9051	3.5	3.65	3.54	3.56	0.02	3-METHYL-2-OXINDOLE	12C	0076_3-METHYL-2-OXINDOLE_12C_positive_M+H148p0757_3p54	8755.26	4187.03	13522.7	13754.9	135327	69238.9	12127.9
115	76.1	3-methyl-2-oxindole	yes	yes	3-METHYL-2-OXINDOLE	13C6	3-METHYL-2-OXINDOLE___13C6	3-METHYL-2-OXINDOLE___12C//3-METHYL-2-OXINDOLE___13C6	BBZCPUCZKLTAJQ-UHFFFAOYSA-N//BBZCPUCZKLTAJQ-UHFFFAOYSA-N	C9H9NO	positive	147.068	BBZCPUCZKLTAJQ-UHFFFAOYSA-N	0	1	1	2				1 pk		1.17173e+06	20190923_AG_JS_Dangl_MicrobeSupern_20181214_QE144_EPC18_USDAY46920_POS_MSMS-v2_40_Dangl-M913CIAA-CL14_5__055.h5						[M+H]+	154.096	154.095	0.0007	4.7712	3.5	3.65	3.54	3.55	0.01	3-METHYL-2-OXINDOLE	13C6	0115_3-METHYL-2-OXINDOLE_13C6_positive_M+H154p0958_3p54	0	0	0	0	0	0	1425.42
23	23	4-aminobenzoic acid and/or isomer(s)	yes	yes	4-aminobenzoic acid	12C	4-aminobenzoic acid___12C	4-aminobenzoic acid___12C//4-aminobenzoic acid___13C6	ALYNCZNDIQEVRV-UHFFFAOYSA-N//ALYNCZNDIQEVRV-UHFFFAOYSA-N	C7H7NO2	positive	137.048	ALYNCZNDIQEVRV-UHFFFAOYSA-N	0	1	1	2	Level 1			2 overlapping peaks	msms collected and standard available but sample spectrum intensity is too low for matching to standard	152799	20190923_AG_JS_Dangl_MicrobeSupern_20181214_QE144_EPC18_USDAY46920_POS_MSMS-v2_68_Dangl-M9SucIAA-cocul_3__178.h5	20190923_AG_JS_Dangl_MicrobeSupern_20181214_QE144_EPC18_USDAY46920_POS_MSMS-v2_68_Dangl-M9SucIAA-cocul_3__178.h5	1.88	1	138.055	0	[M+H]+	138.055	138.055	0.0002	1.2314	1.87	2.11	2.09	1.99	0.1	4-aminobenzoic acid	12C	0023_4-aminobenzoic_acid_12C_positive_M+H138p0550_2p09	3741.82	3440.73	3889.68	3015.13	4300.35	3082.32	3930.63
24	24	4-aminobenzoic acid and/or isomer(s) (not detected)	yes	yes	4-aminobenzoic acid	13C6	4-aminobenzoic acid___13C6	4-aminobenzoic acid___12C//4-aminobenzoic acid___13C6	ALYNCZNDIQEVRV-UHFFFAOYSA-N//ALYNCZNDIQEVRV-UHFFFAOYSA-N	C7H7NO2	positive	137.048	ALYNCZNDIQEVRV-UHFFFAOYSA-N	0	0.5	1	1.5				nd		3293.19	20191018_LZH-AG_JS_Dangl_MicrobePellet_Set2Def_QE119_EPC18_USDAY26531_POS_MSMS-v2_83_Dangl-M9Suc-CL14_3_IR001__115.h5						[M+H]+	144.075	144.074	0.0011	7.7219	1.87	2.11	2.09	2.05	0.04	4-aminobenzoic acid	13C6	0024_4-aminobenzoic_acid_13C6_positive_M+H144p0751_2p09	0	0	0	0	0	0	0
105	105	4-chloroindole-3-acetic acid (4ClIAA)	yes	yes	4-chloroindole-3-acetic acid (4ClIAA)	12C	4-chloroindole-3-acetic acid (4ClIAA)___12C	4-chloroindole-3-acetic acid (4ClIAA)___12C//4-chloroindole-3-acetic acid (4ClIAA)___13C6	WNCFBCKZRJDRKZ-UHFFFAOYSA-N//WNCFBCKZRJDRKZ-UHFFFAOYSA-N	C10H8ClNO2	negative	209.024	WNCFBCKZRJDRKZ-UHFFFAOYSA-N	0	1	1	2	Level 1			1 pk		57322.4	20190923_AG_JS_Dangl_MicrobeSupern_20181214_QE144_EPC18_USDAY46920_NEG_MSMS-v2_63_Dangl-M9SucIAA-CL28_3__113.h5						[M-H]-	208.017	208.018	0.0006	3.1197	3.88	4.02	3.93	3.94	0.01	4-chloroindole-3-acetic acid (4ClIAA)	12C	0105_4-chloroindole-3-acetic_acid_4ClIAA_12C_negative_M-H208p0171_3p93	0	0	6826.88	0	26520.1	1867.16	0
144	105.1	4-chloroindole-3-acetic acid (4ClIAA) (not detected)	yes	yes, show nd	4-chloroindole-3-acetic acid (4ClIAA)	13C6	4-chloroindole-3-acetic acid (4ClIAA)___13C6	4-chloroindole-3-acetic acid (4ClIAA)___12C//4-chloroindole-3-acetic acid (4ClIAA)___13C6	WNCFBCKZRJDRKZ-UHFFFAOYSA-N//WNCFBCKZRJDRKZ-UHFFFAOYSA-N	C10H8ClNO2	negative	209.024	WNCFBCKZRJDRKZ-UHFFFAOYSA-N	0	0	1	1				nd		16545.4	20190923_AG_JS_Dangl_MicrobeSupern_20181214_QE144_EPC18_USDAY46920_NEG_MSMS-v2_94_Dangl-M9Suc-cocul_4__224.h5						[M-H]-	214.037	214.034	0.0028	13.1252	3.9	4.02	3.93	3.96	0.03	4-chloroindole-3-acetic acid (4ClIAA)	13C6	0144_4-chloroindole-3-acetic_acid_4ClIAA_13C6_negative_M-H214p0372_3p93	0	0	1257.13	0	1845.62	1640.2	1601.26
25	25	2,4-quinolinediol	yes	yes	4-hydroxy-2-quinolone	12C	4-hydroxy-2-quinolone___12C	2-hydroxy-4-quinolone___12C//2-hydroxy-4-quinolone___13C6//4-hydroxy-2-quinolone___12C//4-hydroxy-2-quinolone___13C6	HDHQZCHIXUUSMK-UHFFFAOYSA-N//HDHQZCHIXUUSMK-UHFFFAOYSA-N//HDHQZCHIXUUSMK-UHFFFAOYSA-N//HDHQZCHIXUUSMK-UHFFFAOYSA-N	C9H7NO2	positive	161.048	HDHQZCHIXUUSMK-UHFFFAOYSA-N	1	1	1	3	Level 1+			1 pk	partial match (performed manually) to authentic ref; ions: 120, 144	3.56888e+06	20190923_AG_JS_Dangl_MicrobeSupern_20181214_QE144_EPC18_USDAY46920_POS_MSMS-v2_58_Dangl-M9SucIAA-CL14_3__277.h5						[M+H]+	162.055	162.055	0.0002	1.47	3.04	3.18	3.11	3.11	0	4-hydroxy-2-quinolone	12C	0025_4-hydroxy-2-quinolone_12C_positive_M+H162p0550_3p11	12187.5	4123.87	12182.6	10114.5	15691.8	79479.2	27548.6
26	26	2,4-quinolinediol	yes	yes	4-hydroxy-2-quinolone	13C6	4-hydroxy-2-quinolone___13C6	2-hydroxy-4-quinolone___12C//2-hydroxy-4-quinolone___13C6//4-hydroxy-2-quinolone___12C//4-hydroxy-2-quinolone___13C6	HDHQZCHIXUUSMK-UHFFFAOYSA-N//HDHQZCHIXUUSMK-UHFFFAOYSA-N//HDHQZCHIXUUSMK-UHFFFAOYSA-N//HDHQZCHIXUUSMK-UHFFFAOYSA-N	C9H7NO2	positive	161.048	HDHQZCHIXUUSMK-UHFFFAOYSA-N	0	1	1	2				1 pk		782702	20190923_AG_JS_Dangl_MicrobeSupern_20181214_QE144_EPC18_USDAY46920_POS_MSMS-v2_44_Dangl-M913CIAA-TxCtrl_4__043.h5						[M+H]+	168.075	168.075	0.0001	0.7351	3.04	3.18	3.09	3.11	0.02	4-hydroxy-2-quinolone	13C6	0026_4-hydroxy-2-quinolone_13C6_positive_M+H168p0751_3p09	5126.25	0	6079.54	2236.48	0	1732.81	4549.87
75	75	5-hydroxyindoleacetic acid	yes	yes	5-HYDROXYINDOLEACETATE	12C	5-HYDROXYINDOLEACETATE___12C	5-HYDROXYINDOLEACETATE___12C//5-HYDROXYINDOLEACETATE___13C6	DUUGKQCEGZLZNO-UHFFFAOYSA-N//DUUGKQCEGZLZNO-UHFFFAOYSA-N	C10H9NO3	positive	191.058	DUUGKQCEGZLZNO-UHFFFAOYSA-N	0	1	1	2	Level 1			1 pk	msms collected and standard available but sample spectrum intensity is too low for matching to standard	629667	20190923_AG_JS_Dangl_MicrobeSupern_20181214_QE144_EPC18_USDAY46920_POS_MSMS-v2_56_Dangl-M9SucIAA-CL14_1__070.h5	20190923_AG_JS_Dangl_MicrobeSupern_20181214_QE144_EPC18_USDAY46920_POS_MSMS-v2_31_Dangl-M9IAA-TxCtrl_1__064.h5	2.68	0		0	[M+H]+	192.065	192.065	0.0002	1.1913	2.58	2.73	2.67	2.67	0	5-HYDROXYINDOLEACETATE	12C	0075_5-HYDROXYINDOLEACETATE_12C_positive_M+H192p0655_2p67	1378.59	0	1533.61	1443.67	2256.01	3165.63	1977.41
114	75.1	5-hydroxyindoleacetic acid	yes	yes	5-HYDROXYINDOLEACETATE	13C6	5-HYDROXYINDOLEACETATE___13C6	5-HYDROXYINDOLEACETATE___12C//5-HYDROXYINDOLEACETATE___13C6	DUUGKQCEGZLZNO-UHFFFAOYSA-N//DUUGKQCEGZLZNO-UHFFFAOYSA-N	C10H9NO3	positive	191.058	DUUGKQCEGZLZNO-UHFFFAOYSA-N	0	1	1	2				1 pk		136189	20190923_AG_JS_Dangl_MicrobeSupern_20181214_QE144_EPC18_USDAY46920_POS_MSMS-v2_41_Dangl-M913CIAA-TxCtrl_1__169.h5						[M+H]+	198.086	198.085	0.0003	1.6754	2.56	2.72	2.67	2.68	0.01	5-HYDROXYINDOLEACETATE	13C6	0114_5-HYDROXYINDOLEACETATE_13C6_positive_M+H198p0856_2p67	0	0	0	0	0	0	0
29	29	alpha-aminophenyl glyoxylic acid (isatinic acid)	yes	yes	alpha-aminophenyl glyoxylic acid (isatinic acid)	12C	alpha-aminophenyl glyoxylic acid (isatinic acid)___12C	alpha-aminophenyl glyoxylic acid (isatinic acid)___12C//alpha-aminophenyl glyoxylic acid (isatinic acid)___13C6	MQMWPBBDMIYYMI-UHFFFAOYSA-N//MQMWPBBDMIYYMI-UHFFFAOYSA-N	C8H7NO3	negative	165.043	MQMWPBBDMIYYMI-UHFFFAOYSA-N	1	1	1	3	Level 1+			1 pk	match (performed manually) to authentic ref; ions: 92 and 120; 92 (C6H6N: glyoxylic acid loss), 120 (C7H6NO: carboxylic acid loss)	3.06551e+06	20191018_LZH-AG_JS_Dangl_MicrobePellet_Set2Def_QE119_EPC18_USDAY26531_NEG_MSMS-v2_58_Dangl-M9SucIAA-CL14_3_IR002__330.h5						[M-H]-	164.035	164.036	0.0003	1.9913	0.76	1.62	1.19	1.2	0.01	alpha-aminophenyl glyoxylic acid (isatinic acid)	12C	0029_alpha-aminophenyl_glyoxylic_acid_isatinic_acid_12C_negative_M-H164p0353_10p00	1832.48	1375.06	1806.84	2162.92	1940.64	2387.72	1645.04
30	30	alpha-aminophenyl glyoxylic acid (isatinic acid)	yes	yes	alpha-aminophenyl glyoxylic acid (isatinic acid)	13C6	alpha-aminophenyl glyoxylic acid (isatinic acid)___13C6	alpha-aminophenyl glyoxylic acid (isatinic acid)___12C//alpha-aminophenyl glyoxylic acid (isatinic acid)___13C6	MQMWPBBDMIYYMI-UHFFFAOYSA-N//MQMWPBBDMIYYMI-UHFFFAOYSA-N	C8H7NO3	negative	165.043	MQMWPBBDMIYYMI-UHFFFAOYSA-N	0	1	1	2				split peak		206908	20191018_LZH-AG_JS_Dangl_MicrobePellet_Set2Def_QE119_EPC18_USDAY26531_NEG_MSMS-v2_37_Dangl-M913CIAA-CL14_2_IR002__149.h5						[M-H]-	170.055	170.054	0.0018	10.6849	0.76	1.57	1.19	0.95	0.24	alpha-aminophenyl glyoxylic acid (isatinic acid)	13C6	0030_alpha-aminophenyl_glyoxylic_acid_isatinic_acid_13C6_negative_M-H170p0554_10p00	0	0	0	0	0	0	0
31	31	anthranilic acid	yes	yes	anthranilic acid frag	12C	anthranilic acid frag___12C	anthranilic acid frag___12C//anthranilic acid frag___13C6//anthranilic acid___12C//anthranilic acid___13C6	RWZYAGGXGHYGMB-UHFFFAOYSA-N//RWZYAGGXGHYGMB-UHFFFAOYSA-N//RWZYAGGXGHYGMB-UHFFFAOYSA-N//RWZYAGGXGHYGMB-UHFFFAOYSA-N	C7H7NO2	positive	137.048	RWZYAGGXGHYGMB-UHFFFAOYSA-N	1	1	1	3	Level 1+		intensity of fragment greater than parent so using that for height	1 pk		5955672	20190923_AG_JS_Dangl_MicrobeSupern_20181214_QE144_EPC18_USDAY46920_POS_MSMS-v2_60_Dangl-M9SucIAA-CL14_5__280.h5	20190923_AG_JS_Dangl_MicrobeSupern_20181214_QE144_EPC18_USDAY46920_POS_MSMS-v2_58_Dangl-M9SucIAA-CL14_3__277.h5	2.87	3	65.039,92.050,120.044	0.8989	[M+H]+	120.044	120.044	0	0.1053	2.82	3.34	3.03	3	0.03	anthranilic acid frag	12C	0031_anthranilic_acid_frag_12C_positive_M+H120p0444_3p03	6467.51	4164.11	5065.34	6451.61	21229.5	21956.9	8232.78
32	32	anthranilic acid	yes	yes	anthranilic acid frag	13C6	anthranilic acid frag___13C6	anthranilic acid frag___12C//anthranilic acid frag___13C6//anthranilic acid___12C//anthranilic acid___13C6	RWZYAGGXGHYGMB-UHFFFAOYSA-N//RWZYAGGXGHYGMB-UHFFFAOYSA-N//RWZYAGGXGHYGMB-UHFFFAOYSA-N//RWZYAGGXGHYGMB-UHFFFAOYSA-N	C7H7NO2	positive	137.048	RWZYAGGXGHYGMB-UHFFFAOYSA-N	0	1	1	2			intensity of fragment greater than parent so using that for height	1 pk		955797	20191018_LZH-AG_JS_Dangl_MicrobePellet_Set2Def_QE119_EPC18_USDAY26531_POS_MSMS-v2_37_Dangl-M913CIAA-CL14_2_IR001__148.h5						[M+H]+	126.064	126.064	0.0001	0.9825	2.82	3.34	3.03	2.96	0.07	anthranilic acid frag	13C6	0032_anthranilic_acid_frag_13C6_positive_M+H126p0645_3p03	1854.4	0	0	2031.3	1315.21	0	2399.88
35	35	catechol (not detected)	yes	yes	catechol	12C	catechol___12C	catechol___12C//catechol___13C6	YCIMNLLNPGFGHC-UHFFFAOYSA-N//YCIMNLLNPGFGHC-UHFFFAOYSA-N	C6H6O2	negative	110.037	YCIMNLLNPGFGHC-UHFFFAOYSA-N	0	1	1	2	Level 1		not detected, but included in peak heights to compare detection of IAA end point degradation products	nd		480818	20191018_LZH-AG_JS_Dangl_MicrobePellet_Set2Def_QE119_EPC18_USDAY26531_NEG_MSMS-v2_31_Dangl-M9IAA-TxCtrl_1__014.h5						[M-H]-	109.029	109.03	0.0001	1.3337	1.12	1.88	1.4	1.46	0.06	catechol	12C	0035_catechol_12C_negative_M-H109p0295_1p40	1001.86	0	0	0	0	0	1098.46
36	36	catechol (not detected)	yes	yes	catechol	13C6	catechol___13C6	catechol___12C//catechol___13C6	YCIMNLLNPGFGHC-UHFFFAOYSA-N//YCIMNLLNPGFGHC-UHFFFAOYSA-N	C6H6O2	negative	110.037	YCIMNLLNPGFGHC-UHFFFAOYSA-N	0	1	1	2			not detected, but included in peak heights to compare detection of IAA end point degradation products	nd		1863.67	20191018_LZH-AG_JS_Dangl_MicrobePellet_Set2Def_QE119_EPC18_USDAY26531_NEG_MSMS-v2_72_Dangl-M9SucIAA-ExCtrl_2_IR002__107.h5						[M-H]-	115.05	115.05	0.0003	2.7121	1.14	1.92	1.4	1.4	0	catechol	13C6	0036_catechol_13C6_negative_M-H115p0496_1p40	0	0	0	0	0	0	0
39	39	dioxindole	yes	yes	dioxindole	12C	dioxindole___12C	dioxindole___12C//dioxindole___13C6	SGZFJWQQBHYNNF-UHFFFAOYSA-N//SGZFJWQQBHYNNF-UHFFFAOYSA-N	C8H7NO2	positive	149.048	SGZFJWQQBHYNNF-UHFFFAOYSA-N	0	1	1	2	Level 1			1 pk		47565.4	20190923_AG_JS_Dangl_MicrobeSupern_20181214_QE144_EPC18_USDAY46920_POS_MSMS-v2_26_Dangl-M9IAA-CL14_1__316.h5						[M+H]+	150.055	150.055	0.0001	0.4997	2.38	2.57	2.41	2.48	0.07	dioxindole	12C	0039_dioxindole_12C_positive_M+H150p0550_2p41	1327.09	0	0	0	1904.13	1397.39	0
40	40	dioxindole	yes	yes	dioxindole	13C6	dioxindole___13C6	dioxindole___12C//dioxindole___13C6	SGZFJWQQBHYNNF-UHFFFAOYSA-N//SGZFJWQQBHYNNF-UHFFFAOYSA-N	C8H7NO2	positive	149.048	SGZFJWQQBHYNNF-UHFFFAOYSA-N	0	1	1	2				1 pk		37381	20190923_AG_JS_Dangl_MicrobeSupern_20181214_QE144_EPC18_USDAY46920_POS_MSMS-v2_40_Dangl-M913CIAA-CL14_5__055.h5						[M+H]+	156.075	156.075	0.0001	0.6951	2.38	2.57	2.41	2.47	0.06	dioxindole	13C6	0040_dioxindole_13C6_positive_M+H156p0751_2p41	0	0	0	0	0	0	0
41	41	dioxindole-3-acetic acid	n	yes	dioxindole-3-acetic acid	12C	dioxindole-3-acetic acid___12C	dioxindole-3-acetic acid___12C//dioxindole-3-acetic acid___13C6	MHLHEINWUCSPTL-UHFFFAOYSA-N//MHLHEINWUCSPTL-UHFFFAOYSA-N	C10H9NO4	negative	207.053	MHLHEINWUCSPTL-UHFFFAOYSA-N	1	1	0	2	Level 2		theoretical MSMS, m/z	1 pk	118, 134, 144 (OH, H, and COOH loss), 146 (O AND COOH loss), 162 (COOH loss) in sample	65532896	20190923_AG_JS_Dangl_MicrobeSupern_20181214_QE144_EPC18_USDAY46920_NEG_MSMS-v2_60_Dangl-M9SucIAA-CL14_5__281.h5						[M-H]-	206.046	206.046	0.0004	2.1301	1.96	2.4	10	2.15	7.85	dioxindole-3-acetic acid	12C	0041_dioxindole-3-acetic_acid_12C_negative_M-H206p0459_10p00	3829.83	6570.72	1358.01	2853.48	0	122286	6300.93
42	42	dioxindole-3-acetic acid	n	yes	dioxindole-3-acetic acid	13C6	dioxindole-3-acetic acid___13C6	dioxindole-3-acetic acid___12C//dioxindole-3-acetic acid___13C6	MHLHEINWUCSPTL-UHFFFAOYSA-N//MHLHEINWUCSPTL-UHFFFAOYSA-N	C10H9NO4	negative	207.053	MHLHEINWUCSPTL-UHFFFAOYSA-N	0	1	0	1				1 pk		52874.7	20190923_AG_JS_Dangl_MicrobeSupern_20181214_QE144_EPC18_USDAY46920_NEG_MSMS-v2_44_Dangl-M913CIAA-TxCtrl_4__044.h5						[M-H]-	212.066	212.067	0.0006	2.9363	2.02	2.34	10	2.16	7.84	dioxindole-3-acetic acid	13C6	0042_dioxindole-3-acetic_acid_13C6_negative_M-H212p0660_10p00	0	0	0	0	0	0	0
97	97	ethyl-3-indoleacetic acid	yes	yes	ethyl-3-indoleacetic acid	12C	ethyl-3-indoleacetic acid___12C	ethyl-3-indoleacetic acid___12C//ethyl-3-indoleacetic acid___13C6	HUDBDWIQSIGUDI-UHFFFAOYSA-N//HUDBDWIQSIGUDI-UHFFFAOYSA-N	C12H13NO2	positive	203.095	HUDBDWIQSIGUDI-UHFFFAOYSA-N	0	1	1	2	Level 1			1 pk	msms collected and standard available but sample spectrum intensity is too low for matching to standard	1797682	20190923_AG_JS_Dangl_MicrobeSupern_20181214_QE144_EPC18_USDAY46920_POS_MSMS-v2_52_Dangl-M9SucIAA-TxCtrl_2__121.h5	20190923_AG_JS_Dangl_MicrobeSupern_20181214_QE144_EPC18_USDAY46920_POS_MSMS-v2_31_Dangl-M9IAA-TxCtrl_1__064.h5	4.84	0		0	[M+H]+	204.102	204.102	0.0003	1.2454	4.79	4.9	4.81	4.83	0.02	ethyl-3-indoleacetic acid	12C	0097_ethyl-3-indoleacetic_acid_12C_positive_M+H204p1019_4p81	0	0	1493.47	0	3560.7	2292.02	0
136	97.1	ethyl-3-indoleacetic acid	yes	yes	ethyl-3-indoleacetic acid	13C6	ethyl-3-indoleacetic acid___13C6	ethyl-3-indoleacetic acid___12C//ethyl-3-indoleacetic acid___13C6	HUDBDWIQSIGUDI-UHFFFAOYSA-N//HUDBDWIQSIGUDI-UHFFFAOYSA-N	C12H13NO2	positive	203.095	HUDBDWIQSIGUDI-UHFFFAOYSA-N	0	1	1	2				1 pk		11717.5	20190923_AG_JS_Dangl_MicrobeSupern_20181214_QE144_EPC18_USDAY46920_POS_MSMS-v2_42_Dangl-M913CIAA-TxCtrl_2__295.h5						[M+H]+	210.122	210.121	0.0009	4.5055	4.79	4.9	4.81	4.84	0.03	ethyl-3-indoleacetic acid	13C6	0136_ethyl-3-indoleacetic_acid_13C6_positive_M+H210p1220_4p81	0	1279.85	0	0	1722.13	0	0
91	91	indole-3-acetaldehyde	yes	yes	indole-3-acetaldehyde	12C	indole-3-acetaldehyde___12C	indole-3-acetaldehyde___12C//indole-3-acetaldehyde___13C6	WHOOUMGHGSPMGR-UHFFFAOYSA-N//WHOOUMGHGSPMGR-UHFFFAOYSA-N	C10H9NO	positive	159.068	WHOOUMGHGSPMGR-UHFFFAOYSA-N	1	1	1	3	Level 1+			1 pk	match to internal reference library	772269	20190923_AG_JS_Dangl_MicrobeSupern_20181214_QE144_EPC18_USDAY46920_POS_MSMS-v2_52_Dangl-M9SucIAA-TxCtrl_2__121.h5	20190923_AG_JS_Dangl_MicrobeSupern_20181214_QE144_EPC18_USDAY46920_POS_MSMS-v2_33_Dangl-M9IAA-TxCtrl_3__253.h5	4.78	8	115.054,117.057,118.065,131.073,132.081,142.065,145.052,160.076	0.6227	[M+H]+	160.076	160.075	0.0003	1.799	4.72	4.87	4.56	4.79	0.23	indole-3-acetaldehyde	12C	0091_indole-3-acetaldehyde_12C_positive_M+H160p0757_4p56	6345.58	1885.49	3281.7	5649.82	3672.97	6600.07	4927.53
130	91.1	indole-3-acetaldehyde	yes	yes	indole-3-acetaldehyde	13C6	indole-3-acetaldehyde___13C6	indole-3-acetaldehyde___12C//indole-3-acetaldehyde___13C6	WHOOUMGHGSPMGR-UHFFFAOYSA-N//WHOOUMGHGSPMGR-UHFFFAOYSA-N	C10H9NO	positive	159.068	WHOOUMGHGSPMGR-UHFFFAOYSA-N	0	1	1	2				1 pk		160717	20190923_AG_JS_Dangl_MicrobeSupern_20181214_QE144_EPC18_USDAY46920_POS_MSMS-v2_41_Dangl-M913CIAA-TxCtrl_1__169.h5						[M+H]+	166.096	166.096	0.0002	1.0953	4.72	4.87	4.56	4.78	0.22	indole-3-acetaldehyde	13C6	0130_indole-3-acetaldehyde_13C6_positive_M+H166p0958_4p56	0	0	0	0	0	0	0
95	95	indole-3-acetamide (IAM)	yes	yes	indole-3-acetamide (IAM)	12C	indole-3-acetamide (IAM)___12C	indole-3-acetamide (IAM)___12C//indole-3-acetamide (IAM)___13C6	ZOAMBXDOGPRZLP-UHFFFAOYSA-N//ZOAMBXDOGPRZLP-UHFFFAOYSA-N	C10H10N2O	positive	174.079	ZOAMBXDOGPRZLP-UHFFFAOYSA-N	0	1	1	2	Level 1			1 pk	msms collected and standard available but sample spectrum intensity is too low for matching to standard	676696	20190923_AG_JS_Dangl_MicrobeSupern_20181214_QE144_EPC18_USDAY46920_POS_MSMS-v2_64_Dangl-M9SucIAA-CL28_4__232.h5	20190923_AG_JS_Dangl_MicrobeSupern_20181214_QE144_EPC18_USDAY46920_POS_MSMS-v2_31_Dangl-M9IAA-TxCtrl_1__064.h5	2.95	0		0	[M+H]+	175.087	175.086	0.0002	0.9931	2.87	3	2.89	2.94	0.05	indole-3-acetamide (IAM)	12C	0095_indole-3-acetamide_IAM_12C_positive_M+H175p0866_2p89	0	0	0	0	0	0	0
134	95.1	indole-3-acetamide (IAM)	yes	yes	indole-3-acetamide (IAM)	13C6	indole-3-acetamide (IAM)___13C6	indole-3-acetamide (IAM)___12C//indole-3-acetamide (IAM)___13C6	ZOAMBXDOGPRZLP-UHFFFAOYSA-N//ZOAMBXDOGPRZLP-UHFFFAOYSA-N	C10H10N2O	positive	174.079	ZOAMBXDOGPRZLP-UHFFFAOYSA-N	0	1	1	2				1 pk		254734	20190923_AG_JS_Dangl_MicrobeSupern_20181214_QE144_EPC18_USDAY46920_POS_MSMS-v2_40_Dangl-M913CIAA-CL14_5__055.h5						[M+H]+	181.107	181.106	0.0003	1.4981	2.87	3	2.89	2.94	0.05	indole-3-acetamide (IAM)	13C6	0134_indole-3-acetamide_IAM_13C6_positive_M+H181p1067_2p89	0	0	0	0	0	0	0
43	43	indole-3-acetic acid	yes	yes	indole-3-acetic acid	12C	indole-3-acetic acid___12C	4-methoxy-1H-indole-3-carbaldehyde (4MeOI3CHO)___12C//4-methoxy-1H-indole-3-carbaldehyde (4MeOI3CHO)___13C6//4-methyl-7-coumarin___12C//4-methyl-7-coumarin___13C6//5-methoxyindole-3-carbaldehyde (5MeOI3CHO)___12C//5-methoxyindole-3-carbaldehyde (5MeOI3CHO)___13C6//indole-3-acetic acid___12C//indole-3-acetic acid___13C6	GDVCEQRAPMIJBG-UHFFFAOYSA-N//GDVCEQRAPMIJBG-UHFFFAOYSA-N//GLNDAGDHSLMOKX-UHFFFAOYSA-N//GLNDAGDHSLMOKX-UHFFFAOYSA-N//TUWARWGEOHQXCO-UHFFFAOYSA-N//TUWARWGEOHQXCO-UHFFFAOYSA-N//SEOVTRFCIGRIMH-UHFFFAOYSA-N//SEOVTRFCIGRIMH-UHFFFAOYSA-N	C10H9NO2	positive	175.063	SEOVTRFCIGRIMH-UHFFFAOYSA-N	1	1	1	3	Level 1+			1 pk	match to internal reference library	302670944	20190923_AG_JS_Dangl_MicrobeSupern_20181214_QE144_EPC18_USDAY46920_POS_MSMS-v2_52_Dangl-M9SucIAA-TxCtrl_2__121.h5	20190923_AG_JS_Dangl_MicrobeSupern_20181214_QE144_EPC18_USDAY46920_POS_MSMS-v2_64_Dangl-M9SucIAA-CL28_4__232.h5	3.47	2	130.065,176.071	0.9265	[M+H]+	176.071	176.07	0.0003	1.7755	3.45	4.02	3.46	3.59	0.13	indole-3-acetic acid	12C	0043_indole-3-acetic_acid_12C_positive_M+H176p0706_3p46	163938	114618	112938	85819.7	298207	218983	85035.1
44	44	indole-3-acetic acid	yes	yes	indole-3-acetic acid	13C6	indole-3-acetic acid___13C6	4-methoxy-1H-indole-3-carbaldehyde (4MeOI3CHO)___12C//4-methoxy-1H-indole-3-carbaldehyde (4MeOI3CHO)___13C6//4-methyl-7-coumarin___12C//4-methyl-7-coumarin___13C6//5-methoxyindole-3-carbaldehyde (5MeOI3CHO)___12C//5-methoxyindole-3-carbaldehyde (5MeOI3CHO)___13C6//indole-3-acetic acid___12C//indole-3-acetic acid___13C6	GDVCEQRAPMIJBG-UHFFFAOYSA-N//GDVCEQRAPMIJBG-UHFFFAOYSA-N//GLNDAGDHSLMOKX-UHFFFAOYSA-N//GLNDAGDHSLMOKX-UHFFFAOYSA-N//TUWARWGEOHQXCO-UHFFFAOYSA-N//TUWARWGEOHQXCO-UHFFFAOYSA-N//SEOVTRFCIGRIMH-UHFFFAOYSA-N//SEOVTRFCIGRIMH-UHFFFAOYSA-N	C10H9NO2	positive	175.063	SEOVTRFCIGRIMH-UHFFFAOYSA-N	0	1	1	2				1 pk		384103328	20190923_AG_JS_Dangl_MicrobeSupern_20181214_QE144_EPC18_USDAY46920_POS_MSMS-v2_44_Dangl-M913CIAA-TxCtrl_4__043.h5						[M+H]+	182.091	182.09	0.0002	1.0273	3.45	4.03	3.46	3.55	0.09	indole-3-acetic acid	13C6	0044_indole-3-acetic_acid_13C6_positive_M+H182p0907_3p46	24809.1	24156.9	93503	21621	7809.59	15422.8	46363
102	102	indole-3-acetyl-L-aspartic acid (IAAsp)	yes	yes	indole-3-acetyl-L-aspartic acid (IAAsp)	12C	indole-3-acetyl-L-aspartic acid (IAAsp)___12C	indole-3-acetyl-L-aspartic acid (IAAsp)___12C//indole-3-acetyl-L-aspartic acid (IAAsp)___13C6	VAFNMNRKDDAKRM-NSHDSACASA-N//VAFNMNRKDDAKRM-NSHDSACASA-N	C14H14N2O5	negative	290.09	VAFNMNRKDDAKRM-NSHDSACASA-N	0	1	1	2	Level 1			1 pk		62765.6	20190923_AG_JS_Dangl_MicrobeSupern_20181214_QE144_EPC18_USDAY46920_NEG_MSMS-v2_81_Dangl-M9Suc-CL14_1__116.h5						[M-H]-	289.083	289.084	0.001	3.5642	2.77	3.11	2.97	2.97	0	indole-3-acetyl-L-aspartic acid (IAAsp)	12C	0102_indole-3-acetyl-L-aspartic_acid_IAAsp_12C_negative_M-H289p0830_2p97	0	0	10207.9	1094.29	31465.4	2795.52	1740.12
141	102.1	indole-3-acetyl-L-aspartic acid (IAAsp) (not detected)	yes	yes, show nd	indole-3-acetyl-L-aspartic acid (IAAsp)	13C6	indole-3-acetyl-L-aspartic acid (IAAsp)___13C6	indole-3-acetyl-L-aspartic acid (IAAsp)___12C//indole-3-acetyl-L-aspartic acid (IAAsp)___13C6	VAFNMNRKDDAKRM-NSHDSACASA-N//VAFNMNRKDDAKRM-NSHDSACASA-N	C14H14N2O5	negative	290.09	VAFNMNRKDDAKRM-NSHDSACASA-N	0	1	1	2				nd		21996	20191018_LZH-AG_JS_Dangl_MicrobePellet_Set2Def_QE119_EPC18_USDAY26531_NEG_MSMS-v2_64_Dangl-M9SucIAA-CL28_4_IR002__095.h5						[M-H]-	295.103	295.103	0.0003	1.0554	2.76	3.11	2.97	2.92	0.05	indole-3-acetyl-L-aspartic acid (IAAsp)	13C6	0141_indole-3-acetyl-L-aspartic_acid_IAAsp_13C6_negative_M-H295p1031_2p97	0	0	0	0	0	0	0
99	99	indole-3-butyric acid (IBA)	yes	yes	indole-3-butyric acid (IBA)	12C	indole-3-butyric acid (IBA)___12C	indole-3-butyric acid (IBA)___12C//indole-3-butyric acid (IBA)___13C6	JTEDVYBZBROSJT-UHFFFAOYSA-N//JTEDVYBZBROSJT-UHFFFAOYSA-N	C12H13NO2	negative	203.095	JTEDVYBZBROSJT-UHFFFAOYSA-N	1	1	1	3	Level 1+			1 pk	match to internal reference library	3.93319e+06	20190923_AG_JS_Dangl_MicrobeSupern_20181214_QE144_EPC18_USDAY46920_NEG_MSMS-v2_52_Dangl-M9SucIAA-TxCtrl_2__122.h5	20190923_AG_JS_Dangl_MicrobeSupern_20181214_QE144_EPC18_USDAY46920_NEG_MSMS-v2_51_Dangl-M9SucIAA-TxCtrl_1__467.h5	4.2	3	116.051,158.098,202.088	0.8813	[M-H]-	202.087	202.088	0.0005	2.6522	4.14	4.3	4.23	4.21	0.02	indole-3-butyric acid (IBA)	12C	0099_indole-3-butyric_acid_IBA_12C_negative_M-H202p0874_4p23	0	0	0	0	0	1635.43	0
138	99.1	indole-3-butyric acid (IBA) (not detected)	yes	yes, show nd	indole-3-butyric acid (IBA)	13C6	indole-3-butyric acid (IBA)___13C6	indole-3-butyric acid (IBA)___12C//indole-3-butyric acid (IBA)___13C6	JTEDVYBZBROSJT-UHFFFAOYSA-N//JTEDVYBZBROSJT-UHFFFAOYSA-N	C12H13NO2	negative	203.095	JTEDVYBZBROSJT-UHFFFAOYSA-N	0	0	1	1				nd		1466.59	20190923_AG_JS_Dangl_MicrobeSupern_20181214_QE144_EPC18_USDAY46920_NEG_MSMS-v2_30_Dangl-M9IAA-CL14_5__269.h5						[M-H]-	208.107	208.11	0.0027	13.1448	4.15	4.3	4.23	4.26	0.03	indole-3-butyric acid (IBA)	13C6	0138_indole-3-butyric_acid_IBA_13C6_negative_M-H208p1075_4p23	0	0	0	0	0	0	0
78	78	Indole-3-carbaldehyde	yes	yes	Indole-3-carbaldehyde	12C	Indole-3-carbaldehyde___12C	Indole-3-carbaldehyde___12C//Indole-3-carbaldehyde___13C6	OLNJUISKUQQNIM-UHFFFAOYSA-N//OLNJUISKUQQNIM-UHFFFAOYSA-N	C9H7NO	negative	145.053	OLNJUISKUQQNIM-UHFFFAOYSA-N	1	1	1	3	Level 1+			1 pk	match to internal reference library	9906971	20190923_AG_JS_Dangl_MicrobeSupern_20181214_QE144_EPC18_USDAY46920_NEG_MSMS-v2_52_Dangl-M9SucIAA-TxCtrl_2__122.h5	20190923_AG_JS_Dangl_MicrobeSupern_20181214_QE144_EPC18_USDAY46920_NEG_MSMS-v2_51_Dangl-M9SucIAA-TxCtrl_1__467.h5	3.41	2	126.036,144.046	0.9863	[M-H]-	144.046	144.046	0.0003	2.3299	3.28	3.43	3.32	3.37	0.05	Indole-3-carbaldehyde	12C	0078_Indole-3-carbaldehyde_12C_negative_M-H144p0455_3p32	71323.4	31087.4	48950.6	73621.1	104985	239417	84985.1
117	78.1	Indole-3-carbaldehyde	yes	yes	Indole-3-carbaldehyde	13C6	Indole-3-carbaldehyde___13C6	Indole-3-carbaldehyde___12C//Indole-3-carbaldehyde___13C6	OLNJUISKUQQNIM-UHFFFAOYSA-N//OLNJUISKUQQNIM-UHFFFAOYSA-N	C9H7NO	negative	145.053	OLNJUISKUQQNIM-UHFFFAOYSA-N	0	1	1	2				1 pk		4.26457e+06	20190923_AG_JS_Dangl_MicrobeSupern_20181214_QE144_EPC18_USDAY46920_NEG_MSMS-v2_41_Dangl-M913CIAA-TxCtrl_1__170.h5						[M-H]-	150.066	150.066	0.0007	4.4231	3.27	3.43	3.32	3.36	0.04	Indole-3-carbaldehyde	13C6	0117_Indole-3-carbaldehyde_13C6_negative_M-H150p0656_3p32	24272	7741.85	24951.2	18633.7	8072.89	14297.2	23456.1
87	87	indole-3-carbinol	yes	yes	indole-3-carbinol	12C	indole-3-carbinol(fragment)___12C	indole-3-carbinol(fragment)___12C//indole-3-carbinol___13C6	IVYPNXXAYMYVSP-UHFFFAOYSA-N//IVYPNXXAYMYVSP-UHFFFAOYSA-N	C9H9NO	positive	147.068	IVYPNXXAYMYVSP-UHFFFAOYSA-N	1	1	1	3	Level 1+			1 pk	match to internal reference library	3.73191e+06	20190923_AG_JS_Dangl_MicrobeSupern_20181214_QE144_EPC18_USDAY46920_POS_MSMS-v2_61_Dangl-M9SucIAA-CL28_1__400.h5	20190923_AG_JS_Dangl_MicrobeSupern_20181214_QE144_EPC18_USDAY46920_POS_MSMS-v2_32_Dangl-M9IAA-TxCtrl_2__133.h5	3.08	2	103.054,130.065	0.9873	[fragment: C9H8N]+	130.065	130.065	0.0001	0.6469	3.02	3.21	3.07	3.1	0.03	indole-3-carbinol(fragment)	12C	0087_indole-3-carbinol_fragment_12C_positive_M130p0651_3p07	107891	57028.2	55317.4	158174	253202	675461	127674
126	87.1	indole-3-carbinol	yes	yes	indole-3-carbinol	13C6	indole-3-carbinol___13C6	indole-3-carbinol(fragment)___12C//indole-3-carbinol___13C6	IVYPNXXAYMYVSP-UHFFFAOYSA-N//IVYPNXXAYMYVSP-UHFFFAOYSA-N	C9H9NO	positive	147.068	IVYPNXXAYMYVSP-UHFFFAOYSA-N	0	1	1	2				nan		412612	20190923_AG_JS_Dangl_MicrobeSupern_20181214_QE144_EPC18_USDAY46920_POS_MSMS-v2_45_Dangl-M913CIAA-TxCtrl_5__451.h5						[fragment: C9H8N]+	136.085	136.085	0.0002	1.462	3.02	3.21	3.07	3.1	0.03	indole-3-carbinol	13C6	0126_indole-3-carbinol_13C6_positive_M136p0853_3p07	7992.43	5663.89	47829.7	10893.4	4301.47	7854.48	12312.1
77	77	indole-3-carboxylic acid	yes	yes	indole-3-carboxylic acid	12C	indole-3-carboxylic acid___12C	indole-3-carboxylic acid___12C//indole-3-carboxylic acid___13C6	KMAKOBLIOCQGJP-UHFFFAOYSA-N//KMAKOBLIOCQGJP-UHFFFAOYSA-N	C9H7NO2	negative	161.048	KMAKOBLIOCQGJP-UHFFFAOYSA-N	1	1	1	3	Level 1+			1 pk	match to internal reference library; 116 (COOH LOSS)	332391	20190923_AG_JS_Dangl_MicrobeSupern_20181214_QE144_EPC18_USDAY46920_NEG_MSMS-v2_68_Dangl-M9SucIAA-cocul_3__179.h5	20190923_AG_JS_Dangl_MicrobeSupern_20181214_QE144_EPC18_USDAY46920_NEG_MSMS-v2_68_Dangl-M9SucIAA-cocul_3__179.h5	3.3	2	116.051,160.041	0.7235	[M-H]-	160.04	160.041	0.0003	1.8869	3.21	3.33	3.24	3.28	0.04	indole-3-carboxylic acid	12C	0077_indole-3-carboxylic_acid_12C_negative_M-H160p0404_3p24	1310.99	1141.49	1382.23	2086.61	1526.15	1866.56	1631.42
116	77.1	indole-3-carboxylic acid	yes	yes	indole-3-carboxylic acid	13C6	indole-3-carboxylic acid___13C6	2-hydroxy-4-quinolone___12C//indole-3-carboxylic acid___12C//indole-3-carboxylic acid___13C6	HDHQZCHIXUUSMK-UHFFFAOYSA-N//KMAKOBLIOCQGJP-UHFFFAOYSA-N//KMAKOBLIOCQGJP-UHFFFAOYSA-N	C9H7NO2	negative	161.048	KMAKOBLIOCQGJP-UHFFFAOYSA-N	0	0.5	1	1.5				1 pk		57241.9	20191018_LZH-AG_JS_Dangl_MicrobePellet_Set2Def_QE119_EPC18_USDAY26531_NEG_MSMS-v2_41_Dangl-M913CIAA-TxCtrl_1__029.h5						[M-H]-	166.06	166.061	0.001	6.0684	3.2	3.33	3.24	3.27	0.03	indole-3-carboxylic acid	13C6	0116_indole-3-carboxylic_acid_13C6_negative_M-H166p0605_3p24	0	0	1172.5	0	0	0	0
96	96	indole-3-ethanol	yes	yes	indole-3-ethanol	12C	indole-3-ethanol___12C	indole-3-ethanol___12C//indole-3-ethanol___13C6	MBBOMCVGYCRMEA-UHFFFAOYSA-N//MBBOMCVGYCRMEA-UHFFFAOYSA-N	C10H11NO	positive	161.084	MBBOMCVGYCRMEA-UHFFFAOYSA-N	0	1	1	2	Level 1			1 pk		114760	20190923_AG_JS_Dangl_MicrobeSupern_20181214_QE144_EPC18_USDAY46920_POS_MSMS-v2_58_Dangl-M9SucIAA-CL14_3__277.h5						[M+H]+	162.091	162.091	0.0002	1.2745	3.41	3.53	3.52	3.45	0.07	indole-3-ethanol	12C	0096_indole-3-ethanol_12C_positive_M+H162p0913_3p52	0	0	0	0	0	0	0
135	96.1	indole-3-ethanol (not detected)	yes	yes, show nd	indole-3-ethanol	13C6	indole-3-ethanol___13C6	indole-3-ethanol___12C//indole-3-ethanol___13C6	MBBOMCVGYCRMEA-UHFFFAOYSA-N//MBBOMCVGYCRMEA-UHFFFAOYSA-N	C10H11NO	positive	161.084	MBBOMCVGYCRMEA-UHFFFAOYSA-N	0	0.5	1	1.5				nd		7754.47	20191018_LZH-AG_JS_Dangl_MicrobePellet_Set2Def_QE119_EPC18_USDAY26531_POS_MSMS-v2_64_Dangl-M9SucIAA-CL28_4_IR001__094.h5						[M+H]+	168.112	168.11	0.0014	8.2077	3.41	3.53	3.52	3.46	0.06	indole-3-ethanol	13C6	0135_indole-3-ethanol_13C6_positive_M+H168p1115_3p52	0	0	0	0	1551.68	0	0
100	100	indole-3-propionic acid (IPA)	yes	yes	indole-3-propionic acid (IPA)	12C	indole-3-propionic acid (IPA)___12C	indole-3-propionic acid (IPA)___12C//indole-3-propionic acid (IPA)___13C6	GOLXRNDWAUTYKT-UHFFFAOYSA-N//GOLXRNDWAUTYKT-UHFFFAOYSA-N	C11H11NO2	positive	189.079	GOLXRNDWAUTYKT-UHFFFAOYSA-N	0	1	1	2	Level 1			1 pk		131050	20191018_LZH-AG_JS_Dangl_MicrobePellet_Set2Def_QE119_EPC18_USDAY26531_POS_MSMS-v2_52_Dangl-M9SucIAA-TxCtrl_2_IR001__049.h5						[M+H]+	190.086	190.086	0.0003	1.612	3.9	3.97	3.92	3.93	0.01	indole-3-propionic acid (IPA)	12C	0100_indole-3-propionic_acid_IPA_12C_positive_M+H190p0863_3p92	0	0	0	0	0	0	0
139	100.1	indole-3-propionic acid (IPA)	yes	yes	indole-3-propionic acid (IPA)	13C6	indole-3-propionic acid (IPA)___13C6	indole-3-propionic acid (IPA)___12C//indole-3-propionic acid (IPA)___13C6	GOLXRNDWAUTYKT-UHFFFAOYSA-N//GOLXRNDWAUTYKT-UHFFFAOYSA-N	C11H11NO2	positive	189.079	GOLXRNDWAUTYKT-UHFFFAOYSA-N	0	1	1	2				1 pk		31388.7	20190923_AG_JS_Dangl_MicrobeSupern_20181214_QE144_EPC18_USDAY46920_POS_MSMS-v2_41_Dangl-M913CIAA-TxCtrl_1__169.h5						[M+H]+	196.106	196.106	0.0003	1.7675	3.9	3.97	3.92	3.93	0.01	indole-3-propionic acid (IPA)	13C6	0139_indole-3-propionic_acid_IPA_13C6_positive_M+H196p1064_3p92	0	0	0	0	0	0	0
93	93	indole-3-pyruvic acid	yes	yes	indole-3-pyruvic acid	12C	indole-3-pyruvic acid___12C	indole-3-pyruvic acid___12C [M-H]-//indole-3-pyruvic acid___12C [M-H]-//indole-3-pyruvic acid___13C6 [M-H]-//indole-3-pyruvic acid___13C6 [M-H]-	RSTKLPZEZYGQPY-UHFFFAOYSA-N//RSTKLPZEZYGQPY-UHFFFAOYSA-N//RSTKLPZEZYGQPY-UHFFFAOYSA-N//RSTKLPZEZYGQPY-UHFFFAOYSA-N	C11H9NO3	negative	203.058	RSTKLPZEZYGQPY-UHFFFAOYSA-N	0	1	1	2	Level 1			1 pk		38018.8	20191018_LZH-AG_JS_Dangl_MicrobePellet_Set2Def_QE119_EPC18_USDAY26531_NEG_MSMS-v2_34_Dangl-M9IAA-TxCtrl_4_IR002__221.h5						[M-H]-	202.051	202.051	0.0005	2.297	3.73	3.91	3.8	3.81	0.01	indole-3-pyruvic acid	12C	0093_indole-3-pyruvic_acid_12C_negative_M-H202p0510_3p80	0	0	0	0	3442.16	0	0
132	93.1	indole-3-pyruvic acid	yes	yes	indole-3-pyruvic acid	13C6	indole-3-pyruvic acid___13C6	indole-3-pyruvic acid___12C [M-H]-//indole-3-pyruvic acid___12C [M-H]-//indole-3-pyruvic acid___13C6 [M-H]-//indole-3-pyruvic acid___13C6 [M-H]-	RSTKLPZEZYGQPY-UHFFFAOYSA-N//RSTKLPZEZYGQPY-UHFFFAOYSA-N//RSTKLPZEZYGQPY-UHFFFAOYSA-N//RSTKLPZEZYGQPY-UHFFFAOYSA-N	C11H9NO3	negative	203.058	RSTKLPZEZYGQPY-UHFFFAOYSA-N	0	1	1	2				1 pk		5969.75	20191018_LZH-AG_JS_Dangl_MicrobePellet_Set2Def_QE119_EPC18_USDAY26531_NEG_MSMS-v2_43_Dangl-M913CIAA-TxCtrl_3_IR002__230.h5						[M-H]-	208.071	208.071	0.0002	0.9279	3.72	3.88	3.81	3.84	0.03	indole-3-pyruvic acid	13C6	0132_indole-3-pyruvic_acid_13C6_negative_M-H208p0711_3p81	0	0	0	0	0	0	0
47	47	isatin	yes	yes	isatin	12C	isatin___12C	isatin___12C//isatin___13C6	JXDYKVIHCLTXOP-UHFFFAOYSA-N//JXDYKVIHCLTXOP-UHFFFAOYSA-N	C8H5NO2	positive	147.032	JXDYKVIHCLTXOP-UHFFFAOYSA-N	1	1	1	3	Level 1+		authentic ref for m/z, rt, theoretical MSMS	1 pk	53 (C2COCONH LOSS + PROTON),65 (CCOCONH LOSS + PROTON),77 (COCONH LOSS + PROTON),92 (COCO LOSS + PROTON),120 (CNH LOSS),130 (O, H LOSS)	4431165	20190923_AG_JS_Dangl_MicrobeSupern_20181214_QE144_EPC18_USDAY46920_POS_MSMS-v2_60_Dangl-M9SucIAA-CL14_5__280.h5						[M+H]+	148.039	148.039	0.0002	1.3643	2.7	2.97	2.83	2.81	0.02	isatin	12C	0047_isatin_12C_positive_M+H148p0393_2p83	20825.5	17784.7	17643.6	21848.3	19469.6	34791.3	25376.8
48	48	isatin	yes	yes	isatin	13C6	isatin___13C6	isatin___12C//isatin___13C6	JXDYKVIHCLTXOP-UHFFFAOYSA-N//JXDYKVIHCLTXOP-UHFFFAOYSA-N	C8H5NO2	positive	147.032	JXDYKVIHCLTXOP-UHFFFAOYSA-N	0	1	1	2				1 pk		1.96667e+06	20190923_AG_JS_Dangl_MicrobeSupern_20181214_QE144_EPC18_USDAY46920_POS_MSMS-v2_40_Dangl-M913CIAA-CL14_5__055.h5						[M+H]+	154.059	154.059	0.0006	3.9939	2.7	2.98	2.83	2.82	0.01	isatin	13C6	0048_isatin_13C6_positive_M+H154p0594_2p83	4907.4	3484.64	3801.38	6013.17	1850.6	3786.97	7353.65
49	49	isophenoxazine	n	yes	isophenoxazine	12C	isophenoxazine___12C	isophenoxazine___12C//isophenoxazine___13C12	RDJXPXHQENRCNG-UHFFFAOYSA-N//RDJXPXHQENRCNG-UHFFFAOYSA-N	C12H8N2O2	positive	212.059	RDJXPXHQENRCNG-UHFFFAOYSA-N	1	1	0	2	Level 2		theoretical MSMS, m/z	both - unknown rt, multiple pks	185 (CNH2 loss plus proton)	418562	20190923_AG_JS_Dangl_MicrobeSupern_20181214_QE144_EPC18_USDAY46920_POS_MSMS-v2_52_Dangl-M9SucIAA-TxCtrl_2__121.h5						[M+H]+	213.066	213.066	0.0006	2.8346	3.78	5.4	10	4.67	5.33	isophenoxazine	12C	0049_isophenoxazine_12C_positive_M+H213p0659_10p00	0	0	0	0	21673.4	0	0
50	50	isophenoxazine (not detected)	n	yes, show nd	isophenoxazine	13C12	isophenoxazine___13C12	isophenoxazine___12C//isophenoxazine___13C12	RDJXPXHQENRCNG-UHFFFAOYSA-N//RDJXPXHQENRCNG-UHFFFAOYSA-N	C12H8N2O2	negative	212.059	RDJXPXHQENRCNG-UHFFFAOYSA-N	0	0.5	0	0.5	insufficient evidence			nd		22820.7	20191018_LZH-AG_JS_Dangl_MicrobePellet_Set2Def_QE119_EPC18_USDAY26531_NEG_MSMS-v2_97_Dangl-M9Suc-ExCtrl_2_IR002__263.h5						[M-H]-	223.092	223.093	0.0017	7.7532	0.1	12	10	6.31	3.69	isophenoxazine	13C12	0050_isophenoxazine_13C12_negative_M-H223p0916_10p00	3066.2	0	0	6554.73	0	0	3891.11
51	51	kynurenic acid	yes	yes	kynurenic acid (4-hydroxy-2-quinolinecarboxylic acid)	12C	kynurenic acid (4-hydroxy-2-quinolinecarboxylic acid)___12C	kynurenic acid (4-hydroxy-2-quinolinecarboxylic acid)___12C//kynurenic acid (4-hydroxy-2-quinolinecarboxylic acid)___13C6	HCZHHEIFKROPDY-UHFFFAOYSA-N//HCZHHEIFKROPDY-UHFFFAOYSA-N	C10H7NO3	negative	189.043	HCZHHEIFKROPDY-UHFFFAOYSA-N	0	1	1	2	Level 1			1 pk		19619.2	20190923_AG_JS_Dangl_MicrobeSupern_20181214_QE144_EPC18_USDAY46920_NEG_MSMS-v2_52_Dangl-M9SucIAA-TxCtrl_2__122.h5						[M-H]-	188.035	188.036	0.0004	2.337	2.31	2.43	2.4	2.37	0.03	kynurenic acid (4-hydroxy-2-quinolinecarboxylic acid)	12C	0051_kynurenic_acid_4-hydroxy-2-quinolinecarboxylic_acid_12C_negative_M-H188p0353_2p40	0	0	0	0	0	0	0
52	52	kynurenic acid	yes	yes	kynurenic acid (4-hydroxy-2-quinolinecarboxylic acid)	13C6	kynurenic acid (4-hydroxy-2-quinolinecarboxylic acid)___13C6	kynurenic acid (4-hydroxy-2-quinolinecarboxylic acid)___12C//kynurenic acid (4-hydroxy-2-quinolinecarboxylic acid)___13C6	HCZHHEIFKROPDY-UHFFFAOYSA-N//HCZHHEIFKROPDY-UHFFFAOYSA-N	C10H7NO3	negative	189.043	HCZHHEIFKROPDY-UHFFFAOYSA-N	0	1	1	2				1 pk		10462	20190923_AG_JS_Dangl_MicrobeSupern_20181214_QE144_EPC18_USDAY46920_NEG_MSMS-v2_44_Dangl-M913CIAA-TxCtrl_4__044.h5						[M-H]-	194.055	194.055	0.0008	3.9843	2.31	2.42	2.4	2.36	0.04	kynurenic acid (4-hydroxy-2-quinolinecarboxylic acid)	13C6	0052_kynurenic_acid_4-hydroxy-2-quinolinecarboxylic_acid_13C6_negative_M-H194p0554_2p40	0	0	0	0	0	0	0
92	92	methyl indole-3-acetic acid	yes	yes	methyl indole-3-acetic acid	12C	methyl indole-3-acetic acid___12C	methyl indole-3-acetic acid___12C//methyl indole-3-acetic acid___13C6	KTHADMDGDNYQRX-UHFFFAOYSA-N//KTHADMDGDNYQRX-UHFFFAOYSA-N	C11H11NO2	positive	189.079	KTHADMDGDNYQRX-UHFFFAOYSA-N	0	1	1	2	Level 1			1 pk		64323.9	20190923_AG_JS_Dangl_MicrobeSupern_20181214_QE144_EPC18_USDAY46920_POS_MSMS-v2_32_Dangl-M9IAA-TxCtrl_2__133.h5						[M+H]+	190.086	190.086	0.0003	1.4851	4.35	4.44	4.37	4.4	0.03	methyl indole-3-acetic acid	12C	0092_methyl_indole-3-acetic_acid_12C_positive_M+H190p0863_4p37	0	0	0	0	0	0	0
131	92.1	methyl indole-3-acetic acid	yes	yes	methyl indole-3-acetic acid	13C6	methyl indole-3-acetic acid___13C6	methyl indole-3-acetic acid___12C//methyl indole-3-acetic acid___13C6	KTHADMDGDNYQRX-UHFFFAOYSA-N//KTHADMDGDNYQRX-UHFFFAOYSA-N	C11H11NO2	positive	189.079	KTHADMDGDNYQRX-UHFFFAOYSA-N	0	1	1	2				1 pk		96815	20190923_AG_JS_Dangl_MicrobeSupern_20181214_QE144_EPC18_USDAY46920_POS_MSMS-v2_44_Dangl-M913CIAA-TxCtrl_4__043.h5						[M+H]+	196.106	196.106	0.0006	2.882	4.36	4.44	4.37	4.41	0.04	methyl indole-3-acetic acid	13C6	0131_methyl_indole-3-acetic_acid_13C6_positive_M+H196p1064_4p37	0	0	0	0	0	0	0
61	61	quinoline	n	yes	quinoline	12C	quinoline___12C	quinoline___12C [M+H]+//quinoline___12C [M+NH4]+//quinoline___13C6 [M+H]+//quinoline___13C6 [M+NH4]+	SMWDFEZZVXVKRB-UHFFFAOYSA-N//SMWDFEZZVXVKRB-UHFFFAOYSA-N//SMWDFEZZVXVKRB-UHFFFAOYSA-N//SMWDFEZZVXVKRB-UHFFFAOYSA-N	C9H7N	positive	129.058	SMWDFEZZVXVKRB-UHFFFAOYSA-N	1	1	0	2	Level 2		theoretical MSMS, m/z	both - unknown rt, multiple pks	103 (CN LOSS)	361232608	20190923_AG_JS_Dangl_MicrobeSupern_20181214_QE144_EPC18_USDAY46920_POS_MSMS-v2_52_Dangl-M9SucIAA-TxCtrl_2__121.h5						[M+H]+	130.065	130.065	0.0002	1.262	3.42	3.68	10	3.52	6.48	quinoline	12C	0061_quinoline_12C_positive_M+H130p0651_10p00	254795	193791	178896	133121	419728	371632	126168
63	63	quinoline	n	yes	quinoline	13C6	quinoline___13C6	quinoline___12C [M+H]+//quinoline___12C [M+NH4]+//quinoline___13C6 [M+H]+//quinoline___13C6 [M+NH4]+	SMWDFEZZVXVKRB-UHFFFAOYSA-N//SMWDFEZZVXVKRB-UHFFFAOYSA-N//SMWDFEZZVXVKRB-UHFFFAOYSA-N//SMWDFEZZVXVKRB-UHFFFAOYSA-N	C9H7N	positive	129.058	SMWDFEZZVXVKRB-UHFFFAOYSA-N	0	1	0	1				1 pk	nan	393048608	20190923_AG_JS_Dangl_MicrobeSupern_20181214_QE144_EPC18_USDAY46920_POS_MSMS-v2_44_Dangl-M913CIAA-TxCtrl_4__043.h5						[M+H]+	136.085	136.085	0.0003	2.1392	3.39	3.68	10	3.52	6.48	quinoline	13C6	0063_quinoline_13C6_positive_M+H136p0853_10p00	34556.2	34852.6	118396	31552.4	10323.2	18724.7	53371.1
71	71	salicylic acid (2-Hydroxybenzoic acid)	yes	yes	salicylic acid	12C	salicylic acid___12C	salicylic acid___12C//salicylic acid___13C6	YGSDEFSMJLZEOE-UHFFFAOYSA-N//YGSDEFSMJLZEOE-UHFFFAOYSA-N	C7H6O3	negative	138.032	YGSDEFSMJLZEOE-UHFFFAOYSA-N	1	1	1	3	Level 1+			1 pk	match to internal reference library	2.99451e+06	20191018_LZH-AG_JS_Dangl_MicrobePellet_Set2Def_QE119_EPC18_USDAY26531_NEG_MSMS-v2_41_Dangl-M913CIAA-TxCtrl_1__029.h5	20191018_LZH-AG_JS_Dangl_MicrobePellet_Set2Def_QE119_EPC18_USDAY26531_NEG_MSMS-v2_33_Dangl-M9IAA-TxCtrl_3__017.h5	3.69	3	93.032,136.855,137.030	0.2116	[M-H]-	137.024	137.025	0.0003	2.0508	3.25	3.79	3.42	3.51	0.09	salicylic acid	12C	0071_salicylic_acid_12C_negative_M-H137p0244_3p42	2251.91	3073.37	2827.01	3988.78	9340.8	5430.71	4306.54
110	71.1	salicylic acid (2-Hydroxybenzoic acid) (not detected)	yes	yes, show nd	salicylic acid	13C6	salicylic acid___13C6	salicylic acid___12C//salicylic acid___13C6	YGSDEFSMJLZEOE-UHFFFAOYSA-N//YGSDEFSMJLZEOE-UHFFFAOYSA-N	C7H6O3	negative	138.032	YGSDEFSMJLZEOE-UHFFFAOYSA-N	0	0	1	1				nd		4952.26	20190923_AG_JS_Dangl_MicrobeSupern_20181214_QE144_EPC18_USDAY46920_NEG_MSMS-v2_60_Dangl-M9SucIAA-CL14_5__281.h5						[M-H]-	143.044	143.046	0.0015	10.5328	3.25	3.81	3.42	3.4	0.02	salicylic acid	13C6	0110_salicylic_acid_13C6_negative_M-H143p0445_3p42	0	0	0	0	0	0	0
67	67	tryptamine	yes	yes	tryptamine	12C	tryptamine___12C	tryptamine___12C//tryptamine___13C6	APJYDQYYACXCRM-UHFFFAOYSA-N//APJYDQYYACXCRM-UHFFFAOYSA-N	C10H12N2	positive	160.1	APJYDQYYACXCRM-UHFFFAOYSA-N	0	1	1	2	Level 1			1 pk	msms collected and standard available but sample spectrum intensity is too low for matching to standard	115013	20190923_AG_JS_Dangl_MicrobeSupern_20181214_QE144_EPC18_USDAY46920_POS_MSMS-v2_65_Dangl-M9SucIAA-CL28_5__013.h5	20190923_AG_JS_Dangl_MicrobeSupern_20181214_QE144_EPC18_USDAY46920_POS_MSMS-v2_63_Dangl-M9SucIAA-CL28_3__112.h5	2.36	2	161.079,161.107	0.0786	[M+H]+	161.107	161.107	0.0003	1.5918	2.23	2.41	2.3	2.35	0.05	tryptamine	12C	0067_tryptamine_12C_positive_M+H161p1073_2p30	0	0	4797.47	0	25521.5	4975.23	0
68	68	tryptamine	yes	yes	tryptamine	13C6	tryptamine___13C6	tryptamine___12C//tryptamine___13C6	APJYDQYYACXCRM-UHFFFAOYSA-N//APJYDQYYACXCRM-UHFFFAOYSA-N	C10H12N2	positive	160.1	APJYDQYYACXCRM-UHFFFAOYSA-N	0	1	1	2				1 pk		8289.23	20190923_AG_JS_Dangl_MicrobeSupern_20181214_QE144_EPC18_USDAY46920_POS_MSMS-v2_42_Dangl-M913CIAA-TxCtrl_2__295.h5						[M+H]+	167.127	167.127	0.0002	1.0815	2.23	2.41	2.3	2.35	0.05	tryptamine	13C6	0068_tryptamine_13C6_positive_M+H167p1275_2p30	0	0	0	0	0	0	0
69	69	tryptophan	yes	yes	tryptophan	12C	tryptophan___12C	tryptophan (U - 13C, 15N)___//tryptophan___12C//tryptophan___13C6	QIVBCDIJIAJPQS-VIFPVBQESA-N//QIVBCDIJIAJPQS-SECBINFHSA-N//QIVBCDIJIAJPQS-SECBINFHSA-N	C11H12N2O2	positive	204.09	QIVBCDIJIAJPQS-SECBINFHSA-N	0	1	1	2	Level 1			1 pk	msms collected and standard available but sample spectrum intensity is too low for matching to standard	2.32518e+06	20190923_AG_JS_Dangl_MicrobeSupern_20181214_QE144_EPC18_USDAY46920_POS_MSMS-v2_65_Dangl-M9SucIAA-CL28_5__013.h5	20190923_AG_JS_Dangl_MicrobeSupern_20181214_QE144_EPC18_USDAY46920_POS_MSMS-v2_64_Dangl-M9SucIAA-CL28_4__232.h5	2.32	3	159.091,188.071,205.097	0.2938	[M+H]+	205.097	205.097	0.0004	1.9757	1.39	3.01	2.16	2.31	0.15	tryptophan	12C	0069_tryptophan_12C_positive_M+H205p0972_2p16	8273.1	3138.12	9138.3	12067.8	24081	14970.4	11559.7
70	70	tryptophan	yes	yes	tryptophan	13C6	tryptophan___13C6	tryptophan (U - 13C, 15N)___//tryptophan___12C//tryptophan___13C6	QIVBCDIJIAJPQS-VIFPVBQESA-N//QIVBCDIJIAJPQS-SECBINFHSA-N//QIVBCDIJIAJPQS-SECBINFHSA-N	C11H12N2O2	positive	204.09	QIVBCDIJIAJPQS-SECBINFHSA-N	0	1	1	2				1 pk		59997.1	20191018_LZH-AG_JS_Dangl_MicrobePellet_Set2Def_QE119_EPC18_USDAY26531_POS_MSMS-v2_38_Dangl-M913CIAA-CL14_3_IR001__293.h5						[M+H]+	211.117	211.117	0.0005	2.519	1.36	3	2.16	2.32	0.16	tryptophan	13C6	0070_tryptophan_13C6_positive_M+H211p1173_2p16	0	0	0	0	1723.75	0	0
33	33	nd	yes	no, line for ID	anthranilic acid	12C	anthranilic acid___12C	anthranilic acid frag___12C//anthranilic acid frag___13C6//anthranilic acid___12C//anthranilic acid___13C6	RWZYAGGXGHYGMB-UHFFFAOYSA-N//RWZYAGGXGHYGMB-UHFFFAOYSA-N//RWZYAGGXGHYGMB-UHFFFAOYSA-N//RWZYAGGXGHYGMB-UHFFFAOYSA-N	C7H7NO2	negative	137.048	RWZYAGGXGHYGMB-UHFFFAOYSA-N	0	1	1	2	Level 1		intensity of fragment greater than parent so using that for height	nd		35017.1	20191018_LZH-AG_JS_Dangl_MicrobePellet_Set2Def_QE119_EPC18_USDAY26531_NEG_MSMS-v2_64_Dangl-M9SucIAA-CL28_4_IR002__095.h5						[M-H]-	136.04	136.041	0.0002	1.4703	2.73	3.4	3.03	3.13	0.1	anthranilic acid	12C	0033_anthranilic_acid_12C_negative_M-H136p0404_3p03	0	0	0	0	1307.04	0	1477.37
33	33	anthranilic acid	yes	no, line for ID	anthranilic acid	12C	anthranilic acid___12C	anthranilic acid frag___12C//anthranilic acid frag___13C6//anthranilic acid___12C//anthranilic acid___13C6	RWZYAGGXGHYGMB-UHFFFAOYSA-N//RWZYAGGXGHYGMB-UHFFFAOYSA-N//RWZYAGGXGHYGMB-UHFFFAOYSA-N//RWZYAGGXGHYGMB-UHFFFAOYSA-N	C7H7NO2	positive	137.048	RWZYAGGXGHYGMB-UHFFFAOYSA-N	1	1	1	3	Level 1+		intensity of fragment greater than parent so using that for height	1 pk	match to internal reference library; 92 (COOH LOSS),120 (NH2 LOSS +PROTON)	1.86283e+06	20191018_LZH-AG_JS_Dangl_MicrobePellet_Set2Def_QE119_EPC18_USDAY26531_POS_MSMS-v2_64_Dangl-M9SucIAA-CL28_4_IR001__094.h5	20191018_LZH-AG_JS_Dangl_MicrobePellet_Set2Def_QE119_EPC18_USDAY26531_POS_MSMS-v2_64_Dangl-M9SucIAA-CL28_4_IR001__094.h5	2.94	4	65.038,92.047,120.037,138.048	0.1092	[M+H]+	138.055	138.055	0.0002	1.1031	2.82	3.33	3.03	3.05	0.02	anthranilic acid	12C	0033_anthranilic_acid_12C_positive_M+H138p0550_3p03	2593.24	3020.32	2808.53	3129.66	4253.91	3334.12	3438.17
34	34	nd	yes	no, line for ID	anthranilic acid	13C6	anthranilic acid___13C6	anthranilic acid frag___12C//anthranilic acid frag___13C6//anthranilic acid___12C//anthranilic acid___13C6	RWZYAGGXGHYGMB-UHFFFAOYSA-N//RWZYAGGXGHYGMB-UHFFFAOYSA-N//RWZYAGGXGHYGMB-UHFFFAOYSA-N//RWZYAGGXGHYGMB-UHFFFAOYSA-N	C7H7NO2	negative	137.048	RWZYAGGXGHYGMB-UHFFFAOYSA-N	0	1	1	2			intensity of fragment greater than parent so using that for height	nd		8232.57	20191018_LZH-AG_JS_Dangl_MicrobePellet_Set2Def_QE119_EPC18_USDAY26531_NEG_MSMS-v2_37_Dangl-M913CIAA-CL14_2_IR002__149.h5						[M-H]-	142.06	142.06	0.0003	2.4353	2.76	3.39	3.03	3.09	0.06	anthranilic acid	13C6	0034_anthranilic_acid_13C6_negative_M-H142p0605_3p03	0	0	0	0	1150.47	0	0
34	34	anthranilic acid	yes	no, line for ID	anthranilic acid	13C6	anthranilic acid___13C6	anthranilic acid frag___12C//anthranilic acid frag___13C6//anthranilic acid___12C//anthranilic acid___13C6	RWZYAGGXGHYGMB-UHFFFAOYSA-N//RWZYAGGXGHYGMB-UHFFFAOYSA-N//RWZYAGGXGHYGMB-UHFFFAOYSA-N//RWZYAGGXGHYGMB-UHFFFAOYSA-N	C7H7NO2	positive	137.048	RWZYAGGXGHYGMB-UHFFFAOYSA-N	0	1	1	2			intensity of fragment greater than parent so using that for height	1 pk		580743	20191018_LZH-AG_JS_Dangl_MicrobePellet_Set2Def_QE119_EPC18_USDAY26531_POS_MSMS-v2_37_Dangl-M913CIAA-CL14_2_IR001__148.h5						[M+H]+	144.075	144.076	0.0007	4.7713	2.82	3.33	3.03	3.12	0.09	anthranilic acid	13C6	0034_anthranilic_acid_13C6_positive_M+H144p0751_3p03	0	0	0	0	0	0	0
90	90	NA	n	no, isomer, included for ID comparison	4-methyl-7-coumarin	12C	4-methyl-7-coumarin___12C	4-methoxy-1H-indole-3-carbaldehyde (4MeOI3CHO)___12C//4-methoxy-1H-indole-3-carbaldehyde (4MeOI3CHO)___13C6//4-methyl-7-coumarin___12C//4-methyl-7-coumarin___13C6//5-methoxyindole-3-carbaldehyde (5MeOI3CHO)___12C//5-methoxyindole-3-carbaldehyde (5MeOI3CHO)___13C6//indole-3-acetic acid___12C//indole-3-acetic acid___13C6	GDVCEQRAPMIJBG-UHFFFAOYSA-N//GDVCEQRAPMIJBG-UHFFFAOYSA-N//GLNDAGDHSLMOKX-UHFFFAOYSA-N//GLNDAGDHSLMOKX-UHFFFAOYSA-N//TUWARWGEOHQXCO-UHFFFAOYSA-N//TUWARWGEOHQXCO-UHFFFAOYSA-N//SEOVTRFCIGRIMH-UHFFFAOYSA-N//SEOVTRFCIGRIMH-UHFFFAOYSA-N	C10H9NO2	negative	175.063	GLNDAGDHSLMOKX-UHFFFAOYSA-N	0	1	0	1	insufficient evidence			multiple pks		27324624	20190923_AG_JS_Dangl_MicrobeSupern_20181214_QE144_EPC18_USDAY46920_NEG_MSMS-v2_34_Dangl-M9IAA-TxCtrl_4__053.h5						[M-H]-	174.056	174.056	0.0002	1.2931	3.28	5.48	10	3.94	6.06	4-methyl-7-coumarin	12C	0090_4-methyl-7-coumarin_12C_negative_M-H174p0561_10p00	4563.17	8733.13	6066.44	4862.29	8630.92	5577.44	4332.15
90	90	NA	n	no, isomer, included for ID comparison	4-methyl-7-coumarin	12C	4-methyl-7-coumarin___12C	4-methoxy-1H-indole-3-carbaldehyde (4MeOI3CHO)___12C//4-methoxy-1H-indole-3-carbaldehyde (4MeOI3CHO)___13C6//4-methyl-7-coumarin___12C//4-methyl-7-coumarin___13C6//5-methoxyindole-3-carbaldehyde (5MeOI3CHO)___12C//5-methoxyindole-3-carbaldehyde (5MeOI3CHO)___13C6//indole-3-acetic acid___12C//indole-3-acetic acid___13C6	GDVCEQRAPMIJBG-UHFFFAOYSA-N//GDVCEQRAPMIJBG-UHFFFAOYSA-N//GLNDAGDHSLMOKX-UHFFFAOYSA-N//GLNDAGDHSLMOKX-UHFFFAOYSA-N//TUWARWGEOHQXCO-UHFFFAOYSA-N//TUWARWGEOHQXCO-UHFFFAOYSA-N//SEOVTRFCIGRIMH-UHFFFAOYSA-N//SEOVTRFCIGRIMH-UHFFFAOYSA-N	C10H9NO2	positive	175.063	GLNDAGDHSLMOKX-UHFFFAOYSA-N	0	1	0	1	insufficient evidence			multiple pks	nan	302670944	20190923_AG_JS_Dangl_MicrobeSupern_20181214_QE144_EPC18_USDAY46920_POS_MSMS-v2_52_Dangl-M9SucIAA-TxCtrl_2__121.h5						[M+H]+	176.071	176.07	0.0003	1.6859	3.34	4.12	10	3.58	6.42	4-methyl-7-coumarin	12C	0090_4-methyl-7-coumarin_12C_positive_M+H176p0706_10p00	163938	114618	112938	85819.7	298207	218983	85035.1
129	90.1	NA	n	no, isomer, included for ID comparison	4-methyl-7-coumarin	13C6	4-methyl-7-coumarin___13C6	4-methoxy-1H-indole-3-carbaldehyde (4MeOI3CHO)___12C//4-methoxy-1H-indole-3-carbaldehyde (4MeOI3CHO)___13C6//4-methyl-7-coumarin___12C//4-methyl-7-coumarin___13C6//5-methoxyindole-3-carbaldehyde (5MeOI3CHO)___12C//5-methoxyindole-3-carbaldehyde (5MeOI3CHO)___13C6//indole-3-acetic acid___12C//indole-3-acetic acid___13C6	GDVCEQRAPMIJBG-UHFFFAOYSA-N//GDVCEQRAPMIJBG-UHFFFAOYSA-N//GLNDAGDHSLMOKX-UHFFFAOYSA-N//GLNDAGDHSLMOKX-UHFFFAOYSA-N//TUWARWGEOHQXCO-UHFFFAOYSA-N//TUWARWGEOHQXCO-UHFFFAOYSA-N//SEOVTRFCIGRIMH-UHFFFAOYSA-N//SEOVTRFCIGRIMH-UHFFFAOYSA-N	C10H9NO2	negative	175.063	GLNDAGDHSLMOKX-UHFFFAOYSA-N	0	1	0	1				multiple pks		47581312	20190923_AG_JS_Dangl_MicrobeSupern_20181214_QE144_EPC18_USDAY46920_NEG_MSMS-v2_44_Dangl-M913CIAA-TxCtrl_4__044.h5						[M-H]-	180.076	180.076	0.0001	0.7024	3.26	5.52	10	4.08	5.92	4-methyl-7-coumarin	13C6	0129_4-methyl-7-coumarin_13C6_negative_M-H180p0762_10p00	1048.63	0	1759.6	0	0	0	0
129	90.1	NA	n	no, isomer, included for ID comparison	4-methyl-7-coumarin	13C6	4-methyl-7-coumarin___13C6	4-methoxy-1H-indole-3-carbaldehyde (4MeOI3CHO)___12C//4-methoxy-1H-indole-3-carbaldehyde (4MeOI3CHO)___13C6//4-methyl-7-coumarin___12C//4-methyl-7-coumarin___13C6//5-methoxyindole-3-carbaldehyde (5MeOI3CHO)___12C//5-methoxyindole-3-carbaldehyde (5MeOI3CHO)___13C6//indole-3-acetic acid___12C//indole-3-acetic acid___13C6	GDVCEQRAPMIJBG-UHFFFAOYSA-N//GDVCEQRAPMIJBG-UHFFFAOYSA-N//GLNDAGDHSLMOKX-UHFFFAOYSA-N//GLNDAGDHSLMOKX-UHFFFAOYSA-N//TUWARWGEOHQXCO-UHFFFAOYSA-N//TUWARWGEOHQXCO-UHFFFAOYSA-N//SEOVTRFCIGRIMH-UHFFFAOYSA-N//SEOVTRFCIGRIMH-UHFFFAOYSA-N	C10H9NO2	positive	175.063	GLNDAGDHSLMOKX-UHFFFAOYSA-N	0	1	0	1				both - unknown rt, multiple pks	nan	384103328	20190923_AG_JS_Dangl_MicrobeSupern_20181214_QE144_EPC18_USDAY46920_POS_MSMS-v2_44_Dangl-M913CIAA-TxCtrl_4__043.h5						[M+H]+	182.091	182.09	0.0002	1.1313	3.31	4.28	10	3.57	6.43	4-methyl-7-coumarin	13C6	0129_4-methyl-7-coumarin_13C6_positive_M+H182p0907_10p00	24809.1	24156.9	93503	21621	7809.59	15422.8	46363
108	108	nd	yes	no, isomer, included for ID comparison	4-methoxy-1H-indole-3-carbaldehyde (4MeOI3CHO)	12C	4-methoxy-1H-indole-3-carbaldehyde (4MeOI3CHO)___12C	4-methoxy-1H-indole-3-carbaldehyde (4MeOI3CHO)___12C//4-methoxy-1H-indole-3-carbaldehyde (4MeOI3CHO)___13C6//4-methyl-7-coumarin___12C//4-methyl-7-coumarin___13C6//indole-3-acetic acid___12C//indole-3-acetic acid___13C6	GDVCEQRAPMIJBG-UHFFFAOYSA-N//GDVCEQRAPMIJBG-UHFFFAOYSA-N//GLNDAGDHSLMOKX-UHFFFAOYSA-N//GLNDAGDHSLMOKX-UHFFFAOYSA-N//SEOVTRFCIGRIMH-UHFFFAOYSA-N//SEOVTRFCIGRIMH-UHFFFAOYSA-N	C10H9NO2	negative	175.063	GDVCEQRAPMIJBG-UHFFFAOYSA-N	0	1	1	2	Level 1		small peaks due to RT shifts between runs, msms matches IAA	nd		2.16023e+06	20191018_LZH-AG_JS_Dangl_MicrobePellet_Set2Def_QE119_EPC18_USDAY26531_NEG_MSMS-v2_34_Dangl-M9IAA-TxCtrl_4_IR002__221.h5						[M-H]-	174.056	174.056	0.0003	1.6176	3.74	3.87	3.84	3.79	0.05	4-methoxy-1H-indole-3-carbaldehyde (4MeOI3CHO)	12C	0108_4-methoxy-1H-indole-3-carbaldehyde_4MeOI3CHO_12C_negative_M-H174p0561_3p84	4563.17	6467.34	4582.42	3042.74	7747.71	4531.93	3601.25
108	108	nd	yes	no, isomer, included for ID comparison	4-methoxy-1H-indole-3-carbaldehyde (4MeOI3CHO)	12C	4-methoxy-1H-indole-3-carbaldehyde (4MeOI3CHO)___12C	4-methoxy-1H-indole-3-carbaldehyde (4MeOI3CHO)___12C//4-methoxy-1H-indole-3-carbaldehyde (4MeOI3CHO)___13C6//4-methyl-7-coumarin___12C//4-methyl-7-coumarin___13C6//indole-3-acetic acid___12C//indole-3-acetic acid___13C6	GDVCEQRAPMIJBG-UHFFFAOYSA-N//GDVCEQRAPMIJBG-UHFFFAOYSA-N//GLNDAGDHSLMOKX-UHFFFAOYSA-N//GLNDAGDHSLMOKX-UHFFFAOYSA-N//SEOVTRFCIGRIMH-UHFFFAOYSA-N//SEOVTRFCIGRIMH-UHFFFAOYSA-N	C10H9NO2	positive	175.063	GDVCEQRAPMIJBG-UHFFFAOYSA-N	0	1	1	2	Level 1		small peaks due to RT shifts between runs, msms matches IAA	nd	nan	26227054	20191018_LZH-AG_JS_Dangl_MicrobePellet_Set2Def_QE119_EPC18_USDAY26531_POS_MSMS-v2_34_Dangl-M9IAA-TxCtrl_4_IR001__220.h5						[M+H]+	176.071	176.07	0.0002	1.2206	3.73	3.9	3.84	3.77	0.07	4-methoxy-1H-indole-3-carbaldehyde (4MeOI3CHO)	12C	0108_4-methoxy-1H-indole-3-carbaldehyde_4MeOI3CHO_12C_positive_M+H176p0706_3p84	52807.1	38440.9	29745.7	27224.4	108253	43200.6	23006.4
147	108.1	nd	yes	no, isomer, included for ID comparison	4-methoxy-1H-indole-3-carbaldehyde (4MeOI3CHO)	13C6	4-methoxy-1H-indole-3-carbaldehyde (4MeOI3CHO)___13C6	4-methoxy-1H-indole-3-carbaldehyde (4MeOI3CHO)___12C//4-methoxy-1H-indole-3-carbaldehyde (4MeOI3CHO)___13C6//4-methyl-7-coumarin___12C//4-methyl-7-coumarin___13C6//indole-3-acetic acid___12C//indole-3-acetic acid___13C6	GDVCEQRAPMIJBG-UHFFFAOYSA-N//GDVCEQRAPMIJBG-UHFFFAOYSA-N//GLNDAGDHSLMOKX-UHFFFAOYSA-N//GLNDAGDHSLMOKX-UHFFFAOYSA-N//SEOVTRFCIGRIMH-UHFFFAOYSA-N//SEOVTRFCIGRIMH-UHFFFAOYSA-N	C10H9NO2	negative	175.063	GDVCEQRAPMIJBG-UHFFFAOYSA-N	0	1	1	2			small peaks due to RT shifts between runs, msms matches IAA	nd		1.61686e+06	20191018_LZH-AG_JS_Dangl_MicrobePellet_Set2Def_QE119_EPC18_USDAY26531_NEG_MSMS-v2_43_Dangl-M913CIAA-TxCtrl_3_IR002__230.h5						[M-H]-	180.076	180.077	0.0004	2.1352	3.73	3.87	3.84	3.79	0.05	4-methoxy-1H-indole-3-carbaldehyde (4MeOI3CHO)	13C6	0147_4-methoxy-1H-indole-3-carbaldehyde_4MeOI3CHO_13C6_negative_M-H180p0762_3p84	0	0	0	0	0	0	0
147	108.1	nd	yes	no, isomer, included for ID comparison	4-methoxy-1H-indole-3-carbaldehyde (4MeOI3CHO)	13C6	4-methoxy-1H-indole-3-carbaldehyde (4MeOI3CHO)___13C6	4-methoxy-1H-indole-3-carbaldehyde (4MeOI3CHO)___12C//4-methoxy-1H-indole-3-carbaldehyde (4MeOI3CHO)___13C6//4-methyl-7-coumarin___12C//4-methyl-7-coumarin___13C6//indole-3-acetic acid___12C//indole-3-acetic acid___13C6	GDVCEQRAPMIJBG-UHFFFAOYSA-N//GDVCEQRAPMIJBG-UHFFFAOYSA-N//GLNDAGDHSLMOKX-UHFFFAOYSA-N//GLNDAGDHSLMOKX-UHFFFAOYSA-N//SEOVTRFCIGRIMH-UHFFFAOYSA-N//SEOVTRFCIGRIMH-UHFFFAOYSA-N	C10H9NO2	positive	175.063	GDVCEQRAPMIJBG-UHFFFAOYSA-N	0	1	1	2			small peaks due to RT shifts between runs, msms matches IAA	nd	nan	22256460	20191018_LZH-AG_JS_Dangl_MicrobePellet_Set2Def_QE119_EPC18_USDAY26531_POS_MSMS-v2_43_Dangl-M913CIAA-TxCtrl_3_IR001__229.h5						[M+H]+	182.091	182.091	0.0002	0.9139	3.73	3.9	3.84	3.79	0.05	4-methoxy-1H-indole-3-carbaldehyde (4MeOI3CHO)	13C6	0147_4-methoxy-1H-indole-3-carbaldehyde_4MeOI3CHO_13C6_positive_M+H182p0907_3p84	5406.35	3354.34	21120.5	7853.12	2010.98	4692.38	7529.12
109	109	nd	yes	no, isomer, included for ID comparison	5-methoxyindole-3-carbaldehyde (5MeOI3CHO)	12C	5-methoxyindole-3-carbaldehyde (5MeOI3CHO)___12C	4-methyl-7-coumarin___12C//4-methyl-7-coumarin___13C6//5-methoxyindole-3-carbaldehyde (5MeOI3CHO)___12C//5-methoxyindole-3-carbaldehyde (5MeOI3CHO)___13C6//indole-3-acetic acid___12C//indole-3-acetic acid___13C6	GLNDAGDHSLMOKX-UHFFFAOYSA-N//GLNDAGDHSLMOKX-UHFFFAOYSA-N//TUWARWGEOHQXCO-UHFFFAOYSA-N//TUWARWGEOHQXCO-UHFFFAOYSA-N//SEOVTRFCIGRIMH-UHFFFAOYSA-N//SEOVTRFCIGRIMH-UHFFFAOYSA-N	C10H9NO2	negative	175.063	TUWARWGEOHQXCO-UHFFFAOYSA-N	0	1	1	2	Level 1		small peaks due to RT shifts between runs, msms matches IAA	nd		3.22331e+06	20190923_AG_JS_Dangl_MicrobeSupern_20181214_QE144_EPC18_USDAY46920_NEG_MSMS-v2_53_Dangl-M9SucIAA-TxCtrl_3__080.h5						[M-H]-	174.056	174.056	0.0003	1.5896	3.54	3.59	3.54	3.56	0.02	5-methoxyindole-3-carbaldehyde (5MeOI3CHO)	12C	0109_5-methoxyindole-3-carbaldehyde_5MeOI3CHO_12C_negative_M-H174p0561_3p54	3775.27	5638.39	4866.24	2796.55	6603.68	4837.67	2823.78
109	109	nd	yes	no, isomer, included for ID comparison	5-methoxyindole-3-carbaldehyde (5MeOI3CHO)	12C	5-methoxyindole-3-carbaldehyde (5MeOI3CHO)___12C	4-methyl-7-coumarin___12C//4-methyl-7-coumarin___13C6//5-methoxyindole-3-carbaldehyde (5MeOI3CHO)___12C//5-methoxyindole-3-carbaldehyde (5MeOI3CHO)___13C6//indole-3-acetic acid___12C//indole-3-acetic acid___13C6	GLNDAGDHSLMOKX-UHFFFAOYSA-N//GLNDAGDHSLMOKX-UHFFFAOYSA-N//TUWARWGEOHQXCO-UHFFFAOYSA-N//TUWARWGEOHQXCO-UHFFFAOYSA-N//SEOVTRFCIGRIMH-UHFFFAOYSA-N//SEOVTRFCIGRIMH-UHFFFAOYSA-N	C10H9NO2	positive	175.063	TUWARWGEOHQXCO-UHFFFAOYSA-N	0	1	1	2	Level 1		small peaks due to RT shifts between runs, msms matches IAA	nd	nan	142770064	20191018_LZH-AG_JS_Dangl_MicrobePellet_Set2Def_QE119_EPC18_USDAY26531_POS_MSMS-v2_64_Dangl-M9SucIAA-CL28_4_IR001__094.h5						[M+H]+	176.071	176.07	0.0002	1.1901	3.6	3.7	3.54	3.63	0.09	5-methoxyindole-3-carbaldehyde (5MeOI3CHO)	12C	0109_5-methoxyindole-3-carbaldehyde_5MeOI3CHO_12C_positive_M+H176p0706_3p54	66603.5	26639.9	30483.5	29252.7	125194	45278.1	24869.2
148	109.1	nd	yes	no, isomer, included for ID comparison	5-methoxyindole-3-carbaldehyde (5MeOI3CHO)	13C6	5-methoxyindole-3-carbaldehyde (5MeOI3CHO)___13C6	4-methyl-7-coumarin___12C//4-methyl-7-coumarin___13C6//5-methoxyindole-3-carbaldehyde (5MeOI3CHO)___12C//5-methoxyindole-3-carbaldehyde (5MeOI3CHO)___13C6//indole-3-acetic acid___12C//indole-3-acetic acid___13C6	GLNDAGDHSLMOKX-UHFFFAOYSA-N//GLNDAGDHSLMOKX-UHFFFAOYSA-N//TUWARWGEOHQXCO-UHFFFAOYSA-N//TUWARWGEOHQXCO-UHFFFAOYSA-N//SEOVTRFCIGRIMH-UHFFFAOYSA-N//SEOVTRFCIGRIMH-UHFFFAOYSA-N	C10H9NO2	negative	175.063	TUWARWGEOHQXCO-UHFFFAOYSA-N	0	1	1	2			small peaks due to RT shifts between runs, msms matches IAA	nd		7201021	20190923_AG_JS_Dangl_MicrobeSupern_20181214_QE144_EPC18_USDAY46920_NEG_MSMS-v2_44_Dangl-M913CIAA-TxCtrl_4__044.h5						[M-H]-	180.076	180.077	0.0004	2.2499	3.53	3.58	3.54	3.55	0.01	5-methoxyindole-3-carbaldehyde (5MeOI3CHO)	13C6	0148_5-methoxyindole-3-carbaldehyde_5MeOI3CHO_13C6_negative_M-H180p0762_3p54	0	0	1336.81	0	0	0	0
148	109.1	nd	yes	no, isomer, included for ID comparison	5-methoxyindole-3-carbaldehyde (5MeOI3CHO)	13C6	5-methoxyindole-3-carbaldehyde (5MeOI3CHO)___13C6	4-methyl-7-coumarin___12C//4-methyl-7-coumarin___13C6//5-methoxyindole-3-carbaldehyde (5MeOI3CHO)___12C//5-methoxyindole-3-carbaldehyde (5MeOI3CHO)___13C6//indole-3-acetic acid___12C//indole-3-acetic acid___13C6	GLNDAGDHSLMOKX-UHFFFAOYSA-N//GLNDAGDHSLMOKX-UHFFFAOYSA-N//TUWARWGEOHQXCO-UHFFFAOYSA-N//TUWARWGEOHQXCO-UHFFFAOYSA-N//SEOVTRFCIGRIMH-UHFFFAOYSA-N//SEOVTRFCIGRIMH-UHFFFAOYSA-N	C10H9NO2	positive	175.063	TUWARWGEOHQXCO-UHFFFAOYSA-N	0	1	1	2			small peaks due to RT shifts between runs, msms matches IAA	nd	nan	16354096	20190923_AG_JS_Dangl_MicrobeSupern_20181214_QE144_EPC18_USDAY46920_POS_MSMS-v2_44_Dangl-M913CIAA-TxCtrl_4__043.h5						[M+H]+	182.091	182.09	0.0002	1.1174	3.57	3.7	3.54	3.6	0.06	5-methoxyindole-3-carbaldehyde (5MeOI3CHO)	13C6	0148_5-methoxyindole-3-carbaldehyde_5MeOI3CHO_13C6_positive_M+H182p0907_3p54	13279.6	4134.6	26854.9	7774.32	2485.12	5614.95	18570.9
15	15	duplicate(tautomer)	yes	no, duplicate for ID	2-hydroxy-4-quinolone	12C	2-hydroxy-4-quinolone___12C	2-hydroxy-4-quinolone___12C//2-hydroxy-4-quinolone___13C6//4-hydroxy-2-quinolone___12C//4-hydroxy-2-quinolone___13C6//indole-3-carboxylic acid___13C6	HDHQZCHIXUUSMK-UHFFFAOYSA-N//HDHQZCHIXUUSMK-UHFFFAOYSA-N//HDHQZCHIXUUSMK-UHFFFAOYSA-N//HDHQZCHIXUUSMK-UHFFFAOYSA-N//KMAKOBLIOCQGJP-UHFFFAOYSA-N	C9H7NO2	negative	161.048	HDHQZCHIXUUSMK-UHFFFAOYSA-N	1	1	1	3	Level 1+		multiple tautomers	1 pk	match (performed manually) to authentic ref; ions: 89, 116, 120	906665	20190923_AG_JS_Dangl_MicrobeSupern_20181214_QE144_EPC18_USDAY46920_NEG_MSMS-v2_58_Dangl-M9SucIAA-CL14_3__278.h5						[M-H]-	160.04	160.041	0.0004	2.2178	3.01	3.2	3.1	3.11	0.02	2-hydroxy-4-quinolone	12C	0015_2-hydroxy-4-quinolone_12C_negative_M-H160p0404_3p10	2589.04	2456.98	4984.88	2372.32	5057.52	24322.9	6973.47
15	15	duplicate(tautomer)	yes	no, duplicate for ID	2-hydroxy-4-quinolone	12C	2-hydroxy-4-quinolone___12C	2-hydroxy-4-quinolone___12C//2-hydroxy-4-quinolone___13C6//4-hydroxy-2-quinolone___12C//4-hydroxy-2-quinolone___13C6	HDHQZCHIXUUSMK-UHFFFAOYSA-N//HDHQZCHIXUUSMK-UHFFFAOYSA-N//HDHQZCHIXUUSMK-UHFFFAOYSA-N//HDHQZCHIXUUSMK-UHFFFAOYSA-N	C9H7NO2	positive	161.048	HDHQZCHIXUUSMK-UHFFFAOYSA-N	0	1	1	2	Level 1		multiple tautomers	1 pk	match to ref: 120, 144	3.56888e+06	20190923_AG_JS_Dangl_MicrobeSupern_20181214_QE144_EPC18_USDAY46920_POS_MSMS-v2_58_Dangl-M9SucIAA-CL14_3__277.h5						[M+H]+	162.055	162.055	0.0002	1.4647	3.04	3.18	3.11	3.11	0	2-hydroxy-4-quinolone	12C	0015_2-hydroxy-4-quinolone_12C_positive_M+H162p0550_3p11	12187.5	4123.87	12182.6	10114.5	15691.8	79479.2	27548.6
16	16	duplicate(tautomer)	yes	no, duplicate for ID	2-hydroxy-4-quinolone	13C6	2-hydroxy-4-quinolone___13C6	2-hydroxy-4-quinolone___12C//2-hydroxy-4-quinolone___13C6//4-hydroxy-2-quinolone___12C//4-hydroxy-2-quinolone___13C6	HDHQZCHIXUUSMK-UHFFFAOYSA-N//HDHQZCHIXUUSMK-UHFFFAOYSA-N//HDHQZCHIXUUSMK-UHFFFAOYSA-N//HDHQZCHIXUUSMK-UHFFFAOYSA-N	C9H7NO2	negative	161.048	HDHQZCHIXUUSMK-UHFFFAOYSA-N	0	1	1	2			multiple tautomers	1 pk		357157	20190923_AG_JS_Dangl_MicrobeSupern_20181214_QE144_EPC18_USDAY46920_NEG_MSMS-v2_44_Dangl-M913CIAA-TxCtrl_4__044.h5						[M-H]-	166.06	166.061	0.0008	4.9503	3.02	3.18	3.1	3.1	0	2-hydroxy-4-quinolone	13C6	0016_2-hydroxy-4-quinolone_13C6_negative_M-H166p0605_3p10	2647.15	0	2704.27	0	1144.9	0	1315.66
16	16	duplicate(tautomer)	yes	no, duplicate for ID	2-hydroxy-4-quinolone	13C6	2-hydroxy-4-quinolone___13C6	2-hydroxy-4-quinolone___12C//2-hydroxy-4-quinolone___13C6//4-hydroxy-2-quinolone___12C//4-hydroxy-2-quinolone___13C6	HDHQZCHIXUUSMK-UHFFFAOYSA-N//HDHQZCHIXUUSMK-UHFFFAOYSA-N//HDHQZCHIXUUSMK-UHFFFAOYSA-N//HDHQZCHIXUUSMK-UHFFFAOYSA-N	C9H7NO2	positive	161.048	HDHQZCHIXUUSMK-UHFFFAOYSA-N	0	1	1	2			multiple tautomers	1 pk		782702	20190923_AG_JS_Dangl_MicrobeSupern_20181214_QE144_EPC18_USDAY46920_POS_MSMS-v2_44_Dangl-M913CIAA-TxCtrl_4__043.h5						[M+H]+	168.075	168.075	0.0001	0.7349	3.04	3.18	3.11	3.11	0.01	2-hydroxy-4-quinolone	13C6	0016_2-hydroxy-4-quinolone_13C6_positive_M+H168p0751_3p11	5126.25	0	6079.54	2236.48	0	1732.81	4549.87
[truncated: 128 more columns]

## Sheet: Supp Table 7 - LC-MSMS methods
Supplmentary Table 7. Metabolomics LC-MS/MS methods including separation, ionization, fragmentation and data acquisition parameters
Mass spectrometer parameters				LC parameters
	Instrument	Thermo Q Exactive			LC stack:	Agilent 1290 UHPLC Infinity I
	data acquisition mode	Full MS -> ddMS2			Autosampler temperature:	4 degrees C
	ion polarity mode	injected 2x: first in positive mode, then in negative mode			Injection volume:	3 uL
Source settings					Injection draw and eject speeds:	20 uL/min @ 1mm draw position with well bottom sensing
	Sheath gas flow rate	55			Additional injection settings:	2 second equilibration time and 5x flush out factor
	Aux gas flow rate	20			Needle wash:	3 seconds, mode = flush port using 50:50 v/v methanol:water
	Sweep gas flow rate	2			Injection notes:	samples injected twice (once in each ion polarity mode) followed by a solvent blank
	Spray voltage ( |kV| )	3			Control notes:	Internal (in all samples) and external (injected every 10 samples) standards were used for quality control purposes
	Capillary temp. (degrees C)	400			Reverse phase chromatography
	S-lens RF level	50			Column Manufacturer:	Agilent
FULL MS					Column Model:	959757-902
	resolution	70,000			Composition of mobile phase solvent A:	0.1% formic acid in water
	AGC target	3e6			Composition of mobile phase solvent B:	0.1% formic acid in ACN
	Max. IT	100ms			Column compartment temperature:	held at 50 degrees C
	Scan range	70 to 1050 m/z			Timetable:	Time (min)	Flow (mL/min)	%A	%B
	Spectrum data type	Centroid				0	0.4	100	0
dd-MS2 settings						1	0.4	100	0
	resolution	17,500				8	0.4	0	100
	AGC target	1e5				9.5	0.4	0	100
	Max. IT	50 ms				10.5	0.4	100	0
	Loop count	2				12	0.4	100	0
	TopN	2
	isolation window (m/z)	1.0 m/z		Data analysis
	(N)CE /stepped nce	nce: 10, 20, 40			An atlas of known m/z, retention time and fragmentation patterns from a library of reference standards was compared to the sample files. Match details for the three evaluated parameters are specified as difference from the theoretical value. Identification levels as specified for all 12C compounds by the Mass Spectrometry Initiative Metabolomics. 2007 Sep; 3(3): 211–221. DOI: 10.1007/s11306-007-0…
	Spectrum data type	Centroid
dd Settings
	Min. AGC target	1.00e3
	Charge exclusion	>3
	Exclude isotope	on
	Dynamic exclusion	7 seconds
Biological replicates
	pellets	4 (1 of the original 5 was used for extraction testing)
	supernatants	5

## Sheet: Supp Table 8 - Primers
Supplmentary Table 8. Sequences for DNA primers used in this study.
Primer	Sequence	Use
Primers for making vectors in pBBR1MCS-2
JMC577	CAGCCTGAATGGCGAATG	F pBBR1MCS-2 vector backbone
JMC578	catagctgtttcctgtgtgaa	R pBBR1MCS-2 vector backbone
JMC579	cggataacaatttcacacaggaaacagct ATGAAAATTGCGATTCTTGGTGGTGG	F in gene 77 with Gibson assembly overlap for pBBR1MCS-2
JMC580	cttacaatttccattcgccattcaggctg CTTCGACGAACGAACGCTCAG	R in gene 72 with Gibson assembly overlap for pBBR1MCS-2
JMC581	cggataacaatttcacacaggaaacagct ATGGCTGAGCGTTCGTTCGTC	F in gene 72 with Gibson assembly overlap for pBBR1MCS-2
JMC582	cttacaatttccattcgccattcaggctg GAGCGTGGCGGTGGGAG	R in gene 70 with Gibson assembly overlap for pBBR1MCS-2
JMC583	cggataacaatttcacacaggaaacagct ATGACCGCTCCCACCG	F in gene 70 with Gibson assembly overlap for pBBR1MCS-2
JMC584	cttacaatttccattcgccattcaggctg GCGCATCAGGGGCATCG	R in gene 65 with Gibson assembly overlap for pBBR1MCS-2
JMC585	cggataacaatttcacacaggaaacagct ATGACGATGCCCCTGATGC	F in gene 65 with Gibson assembly overlap for pBBR1MCS-2
JMC586	cttacaatttccattcgccattcaggctg CCAGGATTCGGGTCAGGTTCT	R in gene 61 with Gibson assembly overlap for pBBR1MCS-2
JMC587	cggataacaatttcacacaggaaacagct ATGAAACAGAACCTGACCCGAATCC	F in gene 61 with Gibson assembly overlap for pBBR1MCS-2
JMC588	cttacaatttccattcgccattcaggctg GTCAAGGTCAGCATCAGGCTCTT	R in gene 58 with Gibson assembly overlap for pBBR1MCS-2
JMC589	cggataacaatttcacacaggaaacagct ATGAAGAGCCTGATGCTGACCTTG	F in gene 58 with Gibson assembly overlap for pBBR1MCS-2
JMC590	cttacaatttccattcgccattcaggctg GCGCGCACTTCACTCGTC	R in gene 53 with Gibson assembly overlap for pBBR1MCS-2
JMC591	cggataacaatttcacacaggaaacagct ATGACGAGTGAAGTGCGCG	F in gene 53 with Gibson assembly overlap for pBBR1MCS-2
JMC592	cttacaatttccattcgccattcaggctg GGCGGAAGAGCGCTTCATC	R in gene 48 with Gibson assembly overlap for pBBR1MCS-2
JMC593	CTTCGACGAACGAACGCTCAG	R in gene 72 for Gibson assembly with adjacent segment
JMC594	ATGGCTGAGCGTTCGTTCGTC	F in gene 72 for Gibson assembly with adjacent segment
JMC595	GAGCGTGGCGGTGGGAG	R in gene 70 for Gibson assembly with adjacent segment
JMC596	ATGACCGCTCCCACCG	F in gene 70 for Gibson assembly with adjacent segment
JMC597	GCGCATCAGGGGCATCG	R in gene 65 for Gibson assembly with adjacent segment
JMC598	ATGACGATGCCCCTGATGC	F in gene 65 for Gibson assembly with adjacent segment
JMC599	CCAGGATTCGGGTCAGGTTCT	R in gene 61 for Gibson assembly with adjacent segment
JMC600	ATGAAACAGAACCTGACCCGAATCC	F in gene 61 for Gibson assembly with adjacent segment
JMC601	GTCAAGGTCAGCATCAGGCTCTT	R in gene 58 for Gibson assembly with adjacent segment
JMC602	ATGAAGAGCCTGATGCTGACCTTG	F in gene 58 for Gibson assembly with adjacent segment
JMC603	GCGCGCACTTCACTCGTC	R in gene 53 for Gibson assembly with adjacent segment
JMC604	ATGACGAGTGAAGTGCGCG	F in gene 53 for Gibson assembly with adjacent segment
Primers for making vectors from pBBR1::70-66
JMC641	ATGACCTCGTACCGAGACAACC	F at gene 69 start codon
JMC642	agctgtttcctgtgtgaaattgttatccg	R at end of vector backbone
JMC643	ATGGCCGGCACCGAAG	F at gene 68 start codon
JMC644	GGTTCTCGTGGCTCCTCTTTCA	R before gene 69 start codon
JMC645	ATGCAACACGTCACCGTCCA	F at gene 67 start codon
JMC646	CACATCGTCTCCGTCATGCG	R before gene 68 start codon
JMC647	ATGACGAAACGACGGCTCTCC	F at gene 66 start codon
JMC648	CGCGTCCCTAGATGAAAAGCTG	R before gene 67 start codon
JMC649	ATGACGATGCCCCTGATGC	F at gene 65 start codon
JMC650	GCCTGCCTCTTCTTCATGGAG	R before gene 66 start codon
Primers for constructing gene knockout vectors
JMC203	TGCAGCGGATCCCTCTAGATG	F pMo130 backbone
JMC204	GTGTCGATCCGCAACCGAGT	R pMo130 backbone
JMC605	CACTCGGTTGCGGATCGACAC CCTCCGAAGTGCCCGATG	F pJMC166 5' flanking region delete gene 50
JMC606	GGTGATGTG ATGGCGACGAGCACAAGC	R pJMC166 5' flanking region delete gene 50
JMC607	CTCGTCGCCAT CACATCACCTCCCCGCC	F pJMC166 3' flanking region delete gene 50
JMC608	GCATCTAGAGGGATCCGCTGCA CGGCCGTTTCATGCGCTG	R pJMC166 3' flanking region delete gene 50
JMC609	CACTCGGTTGCGGATCGACAC CTCCTCCACGATCAGCACC	F pJMC167 5' flanking region delete gene 73
JMC610	CTTCTTCCGGCT GAGGCACCTCACGGCCA	R pJMC167 5' flanking region delete gene 73
JMC611	GTGAGGTGCCTC AGCCGGAAGAAGACTGAAGCG	F pJMC167 3' flanking region delete gene 73
JMC612	GCATCTAGAGGGATCCGCTGCA CAGATGCCCGAGGCCTTC	R pJMC167 3' flanking region delete gene 73
JMC671	CACTCGGTTGCGGATCGACAC TTCGCTGATCAACTTTGCGAC	F pJMC180 5' flanking region delete genes 68-69
JMC672	GCATCGCGTCC GGTTCTCGTGGCTCCTC	R pJMC180 5' flanking region delete genes 68-69
JMC673	CACGAGAACC GGACGCGATGCAACACGTC	F pJMC180 3' flanking region delete genes 68-69
JMC674	GCATCTAGAGGGATCCGCTGCA CTTCGAAAGGCGCATGGTTC	R pJMC180 & pJMC181 3' flanking region delete genes 68-69 and 68-70
JMC675	CACTCGGTTGCGGATCGACAC GTTCGAGGCCACCATCGAG	F pJMC181 5' flanking region delete genes 68-70
JMC676	GTTGCATCGCGTCC CGTGCGTCCGTTGTCTCTTC	R pJMC181 5' flanking region delete genes 68-70
JMC677	GACGCACG GGACGCGATGCAACACGTC	F pJMC181 3' flanking region delete genes 68-70 use with JMC674
Primers for confirming gene knockouts
JMC657	CAGTTCGGATGCGGTGTAC	R outside CL14 MarR_73 deletion
JMC658	CATGCAGAGGAGCTGCTG	F outside CL14 MarR_73 deletion
JMC659	AACAGCACTGCGAGGTGG	R outside CL14 MarR_50 deletion
JMC660	ACTATGCGGCCAGCAAGG	F outside CL14 MarR_50 deletion
JMC697	CAAGCGCTTCATCCGCTTC	F outside CL14 gene 68-70 deletion
JMC698	GCTCAATCCGCTGATTCGC	F outside CL14 gene 68-69 deletion
JMC699	GGATCTCGACGAAGTCTTCCTG	R outside CL14 gene 68-69 and geng 68-70 deletion
JMC691	GATGTGTTTCAGGAGGTTGCTC	F in gene 73 use with JMC657 to check purity
JMC693	GAGAAGGCGCAAGGCAATGTC	F in gene 70 use with JMC660 to check purity use with JMC699
JMC694	GCGCAGCGGTTCATCATCG	R in gene 69 use with JMC660 to check purity use with JMC697 or JMC698
JMC717	CGAGCTTCGAGACCATGGC	F in gene 50 use with JMC659 to check purity
JMC718	GAACATCTCGAGGATCCATTGCTC	R in gene 50 use with JMC660 to check purity
	NOTE: Underlined sequences are overlaps for Gibson Assembly

## Sheet: Supp Table 9 - DeSeq2 zscores
Supplmentary Table 9. DeSeq2 differential expression output for RNA-Seq on Variovorax paradoxus CL14 wild type (wt), ΔiadDE (d6869), ΔMar_73 (d73), and ΔMarR_50 (d50) with supplementary IAA (_IAA) and without (_minus). We performed a likelihood ratio test to identify significant DEGs across all treatments. The likelihood ratio test compared a GLM with the model formula “Expression ~ Treatment” vs…
Gene	baseMean	log2FoldChange	lfcSE	stat	pvalue	padj	CL14wt_minus	CL14wt_IAA	d6869_minus	d6869_IAA	d73_minus	d73_IAA	d50_minus	d50_IAA	Variance	Figure2H
2643611541	1027.98	-0.263802	0.418666	9.449	0.3969	0.548058	-1.0731	-0.747279	-0.517139	0.498643	0.067934	0.268796	0.361565	0.604156	0.354967	No
2643611542	1190.33	0.0128013	0.0839358	4.78236	0.852853	0.894015	-0.0207225	-0.0761651	-0.176942	0.131354	0.0449306	0.0244896	-0.00138755	0.096192	0.00745544	No
2643611543	411.285	-0.116721	0.134174	10.6362	0.30147	0.462579	0.144369	-0.00161753	-0.0695172	0.0894987	-0.0911681	0.240547	-0.274938	0.20017	0.0439269	No
2643611544	1516.27	-1.03504	0.409473	31.0461	0.00029069	0.00462202	-1.27975	-1.40793	-0.394624	0.243641	-0.0342704	0.232656	0.813686	-0.114952	0.857956	No
2643611545	492.495	-0.406818	0.151946	13.3476	0.1475	0.298502	-0.207088	-0.0349647	-0.0848658	0.00115273	-0.144962	-0.0299135	0.0243111	0.0913586	0.0688662	No
2643611546	212.572	0.129745	0.178971	9.4208	0.399372	0.550004	-0.0885044	-0.123043	-0.167994	-0.0081267	-0.0805476	0.210597	0.227969	-0.0227343	0.0489658	No
2643611547	956.33	-0.876286	0.2259	44.945	9.44514e-07	4.57512e-05	-0.817585	-0.906964	-0.441137	0.287602	-0.263745	0.36028	0.154553	0.198079	0.457288	No
2643611548	209.034	-0.250551	0.171534	6.33364	0.706117	0.790931	-0.0818956	0.184729	-0.154514	0.0193798	-0.22662	-0.0931163	0.135331	0.205915	0.0254997	No
2643611549	246.914	-0.281277	0.155179	7.04443	0.632494	0.738184	-0.0113444	0.153153	-0.245104	-0.130785	-0.226917	0.121967	-0.0456995	0.129761	0.0275289	No
2643611550	2323.16	-0.215916	0.377553	22.8485	0.00654562	0.0406565	-0.827679	-1.09616	-0.575122	0.376203	0.0506316	0.283277	0.798261	0.323806	0.407765	No
2643611551	1500	-0.234859	0.469105	37.2541	2.37069e-05	0.000693995	-1.68866	-2.38841	-0.596666	1.06359	-0.194643	0.525772	1.61541	0.612286	1.71328	No
2643611552	1212.03	-1.3743	0.494422	31.2452	0.000268685	0.00435917	-2.07659	-1.06733	-0.905969	1.45639	-0.545906	0.36796	0.754272	0.424924	1.41528	No
2643611553	179.285	0.137963	0.164798	9.53128	0.389744	0.542852	-0.118019	0.374502	0.0654361	-0.108773	-0.00601912	0.00348809	-0.138813	0.229729	0.0361102	No
2643611554	592.094	-0.19407	0.211077	9.92836	0.356316	0.514381	-0.138933	-0.308361	-0.0638046	0.687824	-0.431252	-0.193997	0.163225	0.128271	0.10249	No
2643611555	410.622	0.126084	0.107363	10.2742	0.328745	0.488618	0.177079	0.101409	-0.00107813	0.0521408	0.0230482	-0.014368	-0.227902	0.21831	0.0246494	No
2643611556	763.143	0.484286	0.273771	19.6326	0.0203203	0.085719	-0.410099	-0.584572	-0.248699	0.605011	-0.0631239	-0.158971	0.662336	0.536668	0.367683	No
2643611557	323.987	0.110685	0.11986	11.8471	0.222068	0.384267	0.104198	0.147219	-0.166071	-0.16913	0.130303	0.174083	-0.315623	0.245873	0.0356099	No
2643611558	888.327	0.0246709	0.0780629	30.3295	0.000385524	0.00563368	0.115877	0.27712	-0.226411	0.0966402	-0.0780172	0.178272	-0.211933	0.229585	0.0429427	No
2643611559	270.986	0.0531528	0.125191	4.67593	0.861594	0.89962	0.139897	0.0620848	-0.0415216	-0.00392905	-0.119569	0.0344241	-0.0925754	0.0334352	0.0123272	No
2643611560	129.224	0.105228	0.181087	5.37196	0.800753	0.856333	0.191885	0.202816	-0.107617	-0.118942	-0.0462685	-0.170839	0.0415612	0.0688528	0.0240734	No
2643611561	1554.4	0.142731	0.128457	13.0388	0.160861	0.315581	-0.0241401	-0.206972	0.0291139	0.238688	-0.0924248	0.0111502	0.350747	0.0916847	0.0415527	No
2643611562	341.461	0.322387	0.122058	16.6914	0.0537738	0.159217	-0.165584	0.0658199	0.0152542	0.0181263	0.222878	-0.275357	0.342247	0.00660204	0.0524027	No
2643611563	361.07	-0.00985918	0.128393	8.97965	0.439155	0.584008	0.00740307	0.23338	-0.125797	-0.361934	0.0612947	0.0676168	-0.113464	0.264521	0.033566	No
2643611564	219.989	-0.0028172	0.15208	9.56433	0.386891	0.540192	0.0469522	0.317404	-0.0940935	-0.300862	0.00892994	0.259263	-0.168577	-0.00116685	0.0343192	No
2643611565	421.193	0.252669	0.195121	27.8826	0.000997917	0.0110256	0.240515	-0.433535	0.00457204	0.81338	-0.284638	-0.166796	0.44164	0.158548	0.201287	No
2643611566	487.096	0.0960495	0.0898379	17.1042	0.0471083	0.147399	0.200248	-0.06542	-0.274582	-0.212356	0.106466	-0.156212	0.0201677	0.140995	0.0326657	No
2643611567	999.789	0.0717486	0.0772837	22.7883	0.00668979	0.0412522	0.15734	0.158073	0.0147545	0.0791428	0.0873846	0.0467852	-0.155551	0.0898062	0.0361558	No
2643611568	827.174	-0.0716456	0.0864783	5.07136	0.828044	0.876607	0.0559293	0.00747639	-0.041776	-0.0813747	-0.0182905	0.0622011	-0.275114	0.0658204	0.0133116	No
2643611569	439.754	0.332865	0.248679	23.209	0.00574367	0.0373114	-0.198893	-0.287892	-0.145637	1.17972	-0.283302	0.0174831	0.26102	0.294325	0.297469	No
2643611570	597.579	0.0459586	0.113081	14.8041	0.0964605	0.230145	0.188291	0.291347	-0.224661	-0.0606207	0.137948	0.138042	-0.344156	0.1015	0.0486556	No
2643611571	432.497	0.175447	0.124459	8.38104	0.496249	0.63078	0.12726	0.151198	0.0371654	-0.0646808	0.137629	0.04834	-0.323367	0.201182	0.0313723	No
2643611572	731.978	-0.0191211	0.0982203	18.4208	0.0305934	0.111274	0.262886	0.202246	-0.0174939	0.0741991	0.0390625	-0.0282672	-0.388931	0.0801144	0.0464573	No
2643611573	1112.84	0.0497263	0.0779821	14.6562	0.100823	0.236529	0.163382	0.178675	-0.0584108	0.110844	0.0339116	-0.0388463	-0.177132	0.0717768	0.0211272	No
2643611574	545.779	0.113976	0.133822	11.879	0.220219	0.382274	0.108821	0.328087	0.0632493	-0.0477504	0.121296	0.20086	-0.400446	0.0582395	0.0521439	No
2643611575	990.376	0.0821893	0.0974566	12.9049	0.166959	0.322935	0.185986	0.225472	0.0582168	-0.00644453	-0.102972	0.0968341	-0.209227	0.115095	0.0310707	No
2643611576	884.519	0.256084	0.171869	12.0678	0.209517	0.373195	-0.191521	-0.0960901	0.0336802	0.382037	-0.0373682	-0.0434173	0.430503	0.0979409	0.0845061	No
2643611577	535.547	0.373538	0.139731	22.5734	0.00722902	0.0435357	0.0290326	-0.0342281	0.0708325	0.277421	-0.0812149	0.00739271	0.321519	0.289154	0.109473	No
2643611578	193.824	0.202978	0.158525	7.05599	0.63129	0.737034	0.0596034	-0.0125081	0.0370614	0.0736717	-0.0529581	-0.0240342	0.281611	0.0878335	0.0314072	No
2643611579	753.075	0.295954	0.144856	17.9884	0.0353085	0.121394	0.0639846	-0.0376562	0.0114438	0.17879	-0.0716769	-0.0127535	0.599621	-0.045221	0.109192	No
2643611580	1127.98	1.26601	0.461483	28.0684	0.000929074	0.0104258	-0.636139	-0.67927	-0.0695149	0.925217	0.0421608	0.259273	1.65176	0.666494	1.30348	No
2643611581	1199.8	0.255504	0.283	26.4694	0.00171108	0.0160679	-0.659506	-0.825027	-0.172358	0.53976	-0.0945655	0.0120625	1.24357	0.247747	0.422459	No
2643611582	292.692	0.0315489	0.286565	3.9574	0.914194	0.934564	-0.280575	-0.0627334	0.00394126	0.413964	-0.197768	-0.0397885	0.364434	0.0310874	0.0593814	No
2643611583	508.908	-0.125018	0.209289	10.4327	0.316604	0.477744	-0.350395	-0.57019	0.0963277	0.363011	-0.18929	0.101361	0.493905	-0.0227829	0.100501	No
2643611584	516.632	-0.0142529	0.170717	18.5494	0.0293091	0.108308	-0.274934	-0.442447	-0.147324	0.643365	-0.139969	0.23068	0.447333	-0.261987	0.121452	No
2643611585	1565.72	0.0803678	0.155519	18.4195	0.0306075	0.111274	-0.207127	-0.446368	-0.0713567	0.0682591	0.0123478	0.122477	0.515008	-0.112728	0.0803777	No
2643611586	927.113	0.166938	0.169914	9.36282	0.404479	0.554321	-0.129639	-0.310728	-0.00463918	0.434567	0.0315089	0.0490015	0.338272	-0.165858	0.0656095	No
2643611587	293.102	0.124855	0.131241	5.47941	0.790676	0.849488	0.160577	0.210248	-0.00508298	-0.0352529	0.0149073	0.0294859	-0.184828	0.0553942	0.0200384	No
2643611588	3063.92	-0.103398	0.337548	17.0329	0.0482026	0.149364	-0.486039	-0.717087	-0.261932	0.389911	-0.0641702	0.0032714	0.592109	0.226252	0.179916	No
2643611589	1141.48	0.0515086	0.383585	10.492	0.312143	0.473026	-0.578935	-0.759408	-0.31617	0.993983	0.0574983	0.0945647	0.627394	-0.0514737	0.276389	No
2643611590	743.262	0.0497045	0.0970535	11.3609	0.251778	0.414887	0.123659	0.140805	0.140051	-0.165032	0.032649	0.169962	-0.248969	0.0951427	0.0278147	No
2643611591	910.664	-0.110948	0.0886715	12.8461	0.169694	0.326687	0.12175	0.252376	-0.0335133	-0.252668	-0.067533	-0.00980859	-0.0712406	0.0657598	0.0244049	No
2643611592	898.716	-0.165443	0.129119	8.99549	0.43769	0.58275	-0.00302829	-0.142403	0.0976679	0.0754256	0.0263283	-0.32411	-0.156026	-0.0840109	0.0359769	No
2643611593	774.103	0.110472	0.0995756	14.2459	0.113844	0.254499	0.0906248	-0.0397628	0.143844	-0.285505	0.129002	-0.258024	0.276471	-0.160146	0.0373087	No
2643611594	762.795	0.109287	0.117448	14.281	0.112676	0.253151	0.151418	0.188682	0.0706113	-0.284475	0.0840028	0.163194	-0.414376	0.300112	0.0541836	No
2643611595	499.641	0.0969611	0.0963801	10.2887	0.327619	0.487698	-0.00522255	0.288423	-0.0346638	-0.0883006	0.0893423	0.030022	-0.217045	0.150811	0.0214881	No
2643611596	364.037	0.0709038	0.127355	12.3636	0.193579	0.354754	0.224548	0.269744	0.0735413	-0.0819079	0.0233838	-0.0353023	-0.11643	0.100056	0.0381235	No
2643611597	769.282	-0.128684	0.0977037	7.90163	0.544089	0.669697	0.0308572	0.0927787	-0.00478082	0.105495	-0.0851066	0.0582562	-0.234316	0.0818319	0.0214569	No
2643611598	1104.71	-0.0618633	0.0902043	12.763	0.173626	0.331357	0.0408158	0.124872	0.00782946	0.127717	0.00624997	0.109501	-0.360916	0.00552153	0.0253355	No
2643611599	1851.93	-0.030464	0.0849293	8.11117	0.522983	0.653413	0.0282878	0.0658155	-0.0158845	0.0746904	-0.00221173	0.0936088	-0.157074	0.0506491	0.0097734	No
2643611600	454.281	0.363046	0.217792	19.4539	0.0215986	0.0894914	-0.203013	-0.421367	0.146389	0.424729	0.000627367	0.0720424	0.496976	0.583965	0.178361	No
2643611601	551.752	0.00266814	0.0846447	2.55367	0.979405	0.982469	-0.013245	-0.104715	0.0888722	0.0311908	-0.0341673	0.0555245	0.0310835	0.0668758	0.00433469	No
2643611602	398.418	-0.0920148	0.0980526	5.82253	0.757541	0.825798	-0.0718633	-0.147282	-0.0158293	0.00942685	-0.0121704	-0.0201443	0.176016	-0.118488	0.0118698	No
2643611603	697.714	0.0876879	0.0939752	14.8893	0.094022	0.2269	-0.196036	-0.224602	0.0515122	0.341303	0.00827683	0.121299	0.143502	-0.114361	0.0330891	No
2643611604	906.059	0.228164	0.238281	6.1997	0.719777	0.800199	-0.306758	-0.263866	-0.0600075	0.473396	0.0853707	-0.266746	0.300792	0.120758	0.0910651	No
2643611605	548.213	-0.0611943	0.0847235	6.59943	0.678745	0.770977	-0.0298816	-0.159169	0.0970998	0.0567771	-0.124528	0.177738	0.0593558	0.0247686	0.0107277	No
2643611606	414.198	-0.0655553	0.114762	15.1077	0.0880193	0.218428	0.216603	0.110218	0.145757	-0.221815	-0.088331	0.180104	-0.303317	0.137261	0.0408432	No
2643611607	626.119	-0.067073	0.098932	8.4894	0.485675	0.620521	0.0482945	0.0802374	0.0434086	-0.100977	-0.0567079	0.184448	-0.339957	0.116067	0.0222064	No
2643611608	724.018	-0.00259869	0.103079	6.28855	0.710728	0.793587	0.0679686	0.0525019	0.0344403	-0.132571	0.125524	0.115065	-0.235065	-0.0840826	0.0172594	No
2643611609	974.386	0.0572052	0.102491	17.5778	0.0403994	0.132752	-0.0223429	0.0612826	0.1041	-0.0190633	0.162559	0.12409	-0.311378	0.291239	0.0454766	No
2643611610	829.547	-0.000862777	0.0732707	15.9444	0.0680507	0.185227	0.00156746	0.208196	0.143468	-0.158533	0.0493648	0.151487	-0.172918	-0.0128273	0.0231407	No
2643611611	254.501	0.0586614	0.179352	10.4588	0.314631	0.47562	0.0404225	0.219376	0.200125	-0.137041	-0.111324	0.00857428	-0.492402	0.120662	0.0609768	No
2643611612	711.632	0.0663901	0.0851341	28.4968	0.000787538	0.00930262	-0.0484739	0.203679	0.293334	-0.0137091	0.0996914	0.0910283	-0.568026	0.19738	0.0613454	No
2643611613	524.296	0.095277	0.110245	6.19713	0.720038	0.800199	0.0547325	0.199784	0.229119	-0.104427	0.0726404	-0.0887437	-0.195609	-0.00910663	0.0208367	No
2643611614	399.683	0.0919611	0.105424	11.8387	0.222554	0.38472	-0.00771439	0.193798	0.0382443	0.267608	-0.0423685	-0.0265855	-0.151385	0.161373	0.0283529	No
2643611615	405.691	0.086674	0.119314	8.82748	0.453349	0.595823	0.0582425	0.0645615	0.0752535	-0.35654	0.140664	0.140428	-0.271106	0.0606411	0.0300236	No
2643611616	490.768	-0.0150298	0.112524	5.49824	0.788895	0.84844	0.0979269	0.0558272	0.0297257	-0.0593425	0.00988461	0.152771	-0.0801041	0.043858	0.0173552	No
2643611617	272.352	0.0836667	0.108516	13.3307	0.148205	0.299701	0.0703411	0.378268	0.0511996	-0.0639541	-0.0371854	-0.0180122	-0.169313	-0.0152477	0.0250044	No
2643611618	530.968	0.0536442	0.0913549	9.12569	0.425754	0.572518	-0.0190285	0.212041	0.205828	-0.113669	-0.0178956	-0.0436072	-0.0908234	0.0885574	0.0163195	No
2643611619	752.697	0.0977239	0.108838	8.62632	0.472458	0.610586	0.115104	0.311902	-0.00306498	-0.0805963	0.0709902	0.0788103	-0.266749	-0.0569876	0.0251102	No
2643611620	645.121	0.249982	0.204138	29.5728	0.000518501	0.00706693	-0.449587	-0.696368	0.216282	0.623734	-0.0865299	-0.153951	0.915743	0.00503039	0.284523	No
2643611621	787.865	0.0550969	0.0823557	5.43374	0.794979	0.85246	-0.0467949	-0.02549	0.00822419	0.1598	-0.0685379	-0.0172983	0.158328	0.0217819	0.0104291	No
2643611622	740.02	-0.103403	0.228718	14.4469	0.107292	0.244939	-0.120169	-0.463599	-0.077061	0.938887	-0.344035	-0.0982108	0.307967	0.163706	0.155962	No
2643611623	1579.13	-0.533972	0.404162	13.2013	0.153706	0.307365	-1.04743	-0.805479	-0.234254	0.4257	0.0760863	-0.0725703	0.722349	0.168407	0.36292	No
2643611624	1149.39	-0.122388	0.0949108	9.85459	0.362385	0.519689	-0.215982	-0.127104	0.0198471	0.208926	-0.112985	0.117875	-0.00441892	0.124029	0.0186126	No
2643611625	2309.16	0.0703502	0.0558242	10.7345	0.29435	0.456335	0.000154842	-0.00706319	0.10646	0.0657683	0.0201462	0.0340826	-0.112078	-0.0301417	0.00448332	No
2643611626	1229.43	-0.26025	0.100518	28.1338	0.000905973	0.010314	-0.23992	-0.397798	-0.0681644	0.349623	-0.222586	0.0235893	0.180016	0.00711836	0.0591453	No
2643611627	540.266	0.263533	0.115409	35.1546	5.59544e-05	0.00133596	-0.117252	-0.43293	0.18459	0.199559	-0.0652974	-0.0150116	0.580827	0.171092	0.123827	No
2643611628	163.212	0.362902	0.372249	18.4089	0.0307155	0.111547	-0.178837	-0.647534	0.00999151	0.308871	-0.356813	0.30944	0.931308	0.370027	0.281804	No
2643611629	383.909	0.360276	0.142192	14.7049	0.0993672	0.234546	0.217829	-0.0300384	0.26746	-0.218835	0.122145	-0.00313279	0.103962	-0.0121082	0.0742307	No
2643611630	683.701	0.204538	0.093239	12.7275	0.175331	0.333521	0.0811636	0.0984561	0.208043	0.0592453	0.129279	0.116087	-0.124579	-0.0351202	0.031202	No
2643611631	427.474	-0.0213813	0.1105	12.2033	0.202087	0.364104	0.0998045	0.0334306	0.333549	-0.119676	-0.151846	0.127778	-0.278582	0.0777818	0.032018	No
2643611632	556.735	0.0963608	0.10597	7.9246	0.541762	0.668074	-0.0719488	-0.0806584	0.165265	0.273888	-0.0640468	-0.0932856	0.115017	0.0987603	0.0253039	No
2643611633	526.497	0.027749	0.0933286	13.9806	0.123019	0.266077	0.028028	-0.0708295	0.153051	-0.0699275	-0.0628896	0.261265	-0.0767752	0.207261	0.0260916	No
2643611634	501.477	0.0562692	0.132502	5.00192	0.83414	0.882062	0.0544983	0.0903355	0.125029	-0.0944659	0.0951735	-0.0502303	-0.216801	0.201314	0.0197238	No
2643611635	1030.39	-0.0664616	0.100474	7.34692	0.601048	0.712423	-0.024128	0.122818	0.0652569	-0.0895756	-0.0345428	0.0805689	-0.211429	0.177379	0.0171009	No
2643611636	744.538	0.0631788	0.0955728	5.00072	0.834245	0.882062	-0.0739643	0.0482609	0.0915952	-0.0825713	0.172803	0.0196622	-0.0758181	0.0654628	0.0104231	No
2643611637	585.944	-0.00522487	0.110392	15.3887	0.0807977	0.206927	0.0275181	-0.0277603	0.0669917	-0.205945	0.0853996	0.286428	-0.523835	0.159761	0.050007	No
2643611638	898.592	0.0602271	0.172515	13.294	0.149749	0.301785	-0.128961	-0.235989	-0.027429	0.636665	-0.10801	0.266298	0.0208581	0.170776	0.0826084	No
2643611639	340.973	-0.146835	0.106143	9.00466	0.436844	0.582199	0.0319921	-0.0821546	0.217146	-0.0681401	-0.141343	-0.0541672	-0.282891	0.133167	0.0233488	No
2643611640	538.912	0.0154758	0.120066	15.5879	0.0760029	0.198729	-0.364077	-0.352204	0.0876172	0.199953	-0.0633272	0.103598	0.141088	0.204023	0.049409	No
2643611641	540.83	0.216748	0.0968118	15.5967	0.0757972	0.198577	-0.0436149	-0.0641688	-0.00375709	0.386712	0.062183	0.103289	0.0476015	0.0620169	0.0386987	No
2643611642	811.029	0.00586912	0.0803857	13.5969	0.137406	0.284137	-0.105644	-0.274027	0.0980812	0.0487529	-0.0939076	0.0956726	0.284409	0.0721695	0.0234045	No
2643611643	1257.06	-0.0364789	0.143675	16.2897	0.0610736	0.172849	-0.211819	-0.289466	0.242508	0.345593	-0.180559	-0.214535	0.436552	0.0322711	0.0657466	No
2643611644	1042.33	0.00339103	0.108142	20.6318	0.0143897	0.0673287	-0.114898	-0.185382	0.0219973	0.175921	-0.234264	-0.0965783	0.468978	-0.0399564	0.0562292	No
2643611645	533.262	0.0429434	0.0840395	8.64884	0.4703	0.609065	-0.223935	0.00500337	0.0850917	0.0827308	0.070362	0.128165	0.0260771	0.008273	0.010541	No
2643611646	353.02	0.0710291	0.0954268	10.5589	0.30716	0.468215	-0.234092	0.136742	0.15034	-0.0505712	0.142875	-0.0193546	0.0582641	0.0512361	0.017185	No
2643611647	2000.15	-0.0582001	0.083065	9.31477	0.40874	0.558048	-0.0602213	0.045934	0.0972468	-0.0640821	-0.0100323	0.091326	-0.0760053	0.0883246	0.00902262	No
2643611648	335.659	-0.122089	0.121058	12.6197	0.180584	0.33925	-0.0723022	0.144279	0.167508	0.274392	-0.191914	0.111152	-0.347824	0.0894127	0.0392803	No
2643611649	1146.78	0.0605626	0.0939396	22.8909	0.00644607	0.0403415	-0.287491	0.0513184	0.125975	0.321247	-0.0290455	-0.208726	0.132225	-0.126816	0.04199	No
2643611650	621.904	-0.0903683	0.147567	12.582	0.182451	0.34114	-0.150213	0.0455493	0.0181317	0.681945	-0.273716	-0.112481	-0.0207792	-0.0329922	0.0651222	No
2643611651	644.121	0.031545	0.115811	12.2385	0.200194	0.361854	-0.281302	-0.361265	0.0320833	0.0571592	-0.0117938	0.194905	0.257749	0.136288	0.0403122	No
2643611652	326.541	-0.136476	0.132038	16.0477	0.0658926	0.181826	-0.0412111	0.0799183	0.0857095	-0.33294	0.096691	0.290427	-0.370061	0.0984427	0.0625183	No
2643611653	561.231	-0.143802	0.126193	15.1742	0.0862616	0.21576	0.111844	0.209665	0.0733391	-0.11973	-0.0745534	0.363393	-0.459258	-0.151502	0.0619183	No
2643611654	649.236	-0.0931617	0.104107	4.92855	0.840492	0.886301	-0.0405436	-0.0532569	0.120098	0.221357	-0.0726591	-0.104788	-0.0708298	0.0457988	0.0147326	No
2643611655	1713.82	-0.156007	0.101625	7.45594	0.58976	0.703606	-0.156582	-0.00879049	0.0184578	0.103236	-0.089633	-0.0807202	0.148774	0.0299871	0.0109802	No
2643611656	1146.51	-0.146775	0.0903528	6.81821	0.656039	0.756041	-0.0842226	0.12108	0.13842	-0.0569511	-0.10479	-0.143776	0.016044	0.00909629	0.0129464	No
2643611657	551.74	-0.504471	0.154494	17.0135	0.0485053	0.149788	-0.291588	-0.102036	0.0233959	0.38642	-0.424002	0.016088	0.0984464	-0.140834	0.0896498	No
2643611658	433.172	-0.183908	0.117809	12.595	0.181806	0.340689	-0.19677	0.0948553	0.221157	0.0389211	-0.00554785	0.0528744	-0.155581	-0.0890666	0.038825	No
2643611659	501.374	-0.234771	0.10577	22.8879	0.00645295	0.0403415	-0.276645	-0.0612416	0.150836	0.1143	0.0482146	0.0880736	-0.267131	-0.0342719	0.0616402	No
2643611660	550.635	0.104639	0.0941181	6.97847	0.639361	0.743364	-0.0995707	-0.167338	0.204567	0.0367541	0.115197	0.120547	-0.0243272	-0.0530884	0.013912	No
2643611661	2050.45	-0.130166	0.0860877	7.09369	0.627365	0.7341	0.0156775	0.0603235	0.0882797	-0.106558	-0.0789203	0.0756813	-0.125652	-0.00715023	0.00736192	No
2643611662	772.027	-0.0217064	0.0729611	32.0365	0.000196259	0.00352377	-0.141823	0.269936	0.222539	-0.16383	0.184995	0.0412024	-0.244069	-0.227891	0.0441333	No
2643611663	451.661	-0.18238	0.0992455	15.4766	0.0786486	0.202967	-0.0783866	0.246583	-0.00371175	0.155725	-0.11151	0.0677954	-0.33224	-0.00481598	0.0361525	No
2643611664	999.282	-0.104779	0.103881	10.6065	0.303646	0.464327	0.0220124	0.188397	0.0275599	-0.0633046	0.0610199	0.0431461	-0.295543	-0.0535004	0.027507	No
2643611665	2072.91	-0.126696	0.0898616	12.0807	0.2088	0.372509	-0.0953995	0.0736281	0.0753452	0.0962301	-0.0326496	0.122852	-0.142342	-0.112898	0.0130972	No
2643611666	769.97	-0.160578	0.0972332	8.3476	0.499531	0.633279	-0.10754	-0.0670634	0.062134	-0.0387572	-0.0129278	0.0796662	-0.00611043	-0.18737	0.020616	No
2643611667	256.491	-0.138712	0.121333	14.8704	0.0945569	0.227783	-0.206044	0.0183464	0.226275	0.164209	0.0159734	0.118988	-0.149045	-0.357803	0.040755	No
2643611668	1172.18	-0.70516	0.288766	14.222	0.114644	0.255003	-0.648354	-0.426755	-0.12322	0.280554	-0.300681	-0.174446	0.435513	0.0876569	0.189003	No
2643611669	1108.95	-0.170868	0.147238	7.06329	0.63053	0.736402	-0.244569	-0.0254665	0.0848071	0.285841	-0.203883	-0.0944354	0.212877	-0.139412	0.0316834	No
2643611670	490.875	0.0452982	0.0929729	13.5862	0.137824	0.284741	-0.0831699	-0.0294603	0.210835	0.257964	-0.0200505	0.199247	-0.112658	-0.205463	0.0257608	No
2643611671	801.807	0.02915	0.106323	17.9242	0.0360637	0.122945	-0.205006	-0.283429	0.236257	0.274209	-0.00179175	0.216569	0.171506	-0.34997	0.0511735	No
2643611672	587.335	1.04981	0.528102	31.5488	0.000238229	0.00399999	-1.04179	-1.3009	0.0950326	0.926077	-0.0266674	0.133715	2.36317	0.689461	1.52467	No
2643611673	846.694	-0.00070753	0.117045	7.77432	0.55704	0.680434	-0.100501	-0.15073	0.0288995	0.252205	-0.117172	0.121795	0.282036	-0.0431307	0.0262116	No
2643611674	667.815	-0.0512622	0.0979469	9.71815	0.373781	0.529602	-0.167629	0.0441859	0.155549	0.118129	0.00530542	0.0138016	-0.149685	-0.265947	0.0231928	No
2643611675	344.375	0.019949	0.12461	8.83046	0.45307	0.595755	0.0467796	0.166667	0.254419	-0.0685493	-0.0395283	0.0382395	-0.254781	-0.241129	0.0280695	No
2643611676	531.228	-0.0667178	0.120788	11.1534	0.265344	0.428226	-0.0509186	0.199873	0.270598	-0.00981734	-0.0225647	0.0739946	-0.312952	-0.368643	0.0426724	No
2643611677	397.73	-0.0888836	0.128137	11.2621	0.25817	0.420683	-0.0768352	-0.212884	0.203501	0.0620526	0.0962005	0.0723912	-0.142254	-0.398265	0.0434448	No
2643611678	903.419	-0.0149348	0.127853	5.88073	0.751793	0.821992	-0.0533894	0.0692328	0.10618	0.147172	0.112718	-0.0004368	-0.0113526	-0.401444	0.0261576	No
2643611679	95.0781	-0.317018	0.178127	18.6787	0.0280673	0.105751	0.255414	0.17433	-0.0285888	0.19395	-0.0927817	-0.0595103	-0.46462	-0.307826	0.0659089	No
2643611680	612.317	-0.311466	0.137248	29.7684	0.000480345	0.00668071	-0.512806	-0.316971	-0.10544	0.293208	-0.030223	0.00029727	0.22438	-0.369544	0.128308	No
2643611681	660.542	-0.136183	0.149708	7.54541	0.580525	0.697355	-0.0530528	-0.0217013	0.0152785	0.265289	-0.00589702	-0.0379445	0.147474	-0.482878	0.0419289	No
2643611682	378.079	-0.286345	0.272351	6.0228	0.737634	0.812581	0.13554	-0.209155	0.0725481	0.654522	-0.416833	-0.162968	0.103125	-0.0515841	0.0847436	No
2643611683	596.546	-0.00309815	0.153085	6.30981	0.708556	0.791985	-0.0285965	-0.0990249	0.100227	0.104802	0.167944	0.137032	-0.0275279	-0.524598	0.0415426	No
2643611684	178.52	0.522894	0.190159	53.0089	2.91151e-08	2.05388e-06	-0.0218973	-0.468266	0.194322	-0.054296	0.444487	-0.232625	0.925131	-0.856964	0.278735	No
2643611685	3291.52	1.85436	0.250196	420.48	5.82263e-85	4.90047e-82	1.07561	-1.859	1.42239	-1.43511	1.58952	-1.66221	2.06181	-2.32815	3.1095	No
2643611686	449.058	0.442706	0.183397	69.2336	2.15175e-11	2.68292e-09	0.181255	-0.49992	0.587738	-0.213843	0.303441	-0.287813	1.02926	-1.38636	0.534842	No
2643611687	741.013	0.456567	0.175921	24.0747	0.00418483	0.0300299	0.214693	-0.184382	0.301944	0.101942	0.472838	0.115629	0.299697	-1.06357	0.220908	No
2643611688	621.318	0.6966	0.235316	18.8048	0.0269048	0.103278	0.193331	-0.198431	0.230393	0.275923	0.56218	0.380965	0.0103366	-1.01517	0.303073	No
2643611689	142623	0.591396	0.611024	18.5882	0.028931	0.107261	-0.131347	-0.264478	-0.0639756	0.192974	0.0288314	-0.0665627	0.314101	-0.00874556	0.0317566	No
2643611690	125.316	0.126711	0.518556	17.3095	0.044084	0.14114	-0.351064	-1.01634	-0.0883404	1.00136	-0.068445	0.301299	0.714242	-0.792938	0.439463	No
2643611691	72.9686	-0.408325	0.395005	12.9647	0.164212	0.31989	-0.106887	-0.47709	0.0712687	0.420433	-0.0656847	-0.0249123	0.368703	-0.78894	0.159201	No
2643611692	6.01105e+06	0.333872	0.645499	22.3705	0.00777607	0.0455272	-0.318141	-0.532539	-0.1149	0.280528	-0.0196847	-0.0468846	0.627738	0.0561417	0.116703	No
2643611693	178.581	0.0693307	0.493084	8.1979	0.514332	0.646323	0.782703	0.115232	-0.166667	0.546854	-0.61811	-0.103478	0.219022	0.236905	0.253334	No
2643611694	356.139	0.980383	0.259871	32.3976	0.000169946	0.00314353	0.16662	-0.439482	0.598719	0.46816	0.504591	0.227803	0.509183	-1.1303	0.491517	No
2643611695	711.367	0.632588	0.239918	22.0863	0.00860936	0.0487116	0.130639	-0.160156	0.522752	0.548918	0.424731	0.151207	0.05924	-1.28632	0.405897	No
2643611696	384.354	0.206022	0.21533	14.541	0.104341	0.241088	0.150093	-0.130972	0.293941	0.213455	0.224737	0.17452	-0.137586	-0.987394	0.15449	No
2643611697	404.852	0.34723	0.167311	19.8615	0.0187867	0.081032	0.215119	-0.231016	0.284955	0.447762	0.199413	0.0301497	-0.117215	-0.645129	0.124029	No
2643611698	616.21	0.157177	0.17591	10.0596	0.345679	0.504653	-0.176579	-0.17477	0.282294	0.422829	0.11375	0.123643	0.00647773	-0.521818	0.0794051	No
2643611699	234.036	0.146317	0.169978	11.9378	0.216839	0.37892	-0.0114155	0.00174329	0.412846	0.214092	0.0817268	-0.334961	0.00798534	-0.378435	0.059217	No
2643611700	500.13	0.171635	0.220934	16.4357	0.0583229	0.167887	0.00141904	-0.360764	0.131326	0.814654	-0.228124	-0.137138	0.577499	-0.20066	0.178983	No
2643611701	1153.93	0.0506152	0.346931	13.5929	0.13756	0.284369	-0.299214	-0.48009	-0.058861	1.11311	-0.311209	-0.225806	0.851523	-0.0469027	0.299638	No
2643611702	911.336	0.224617	0.145741	11.5937	0.237196	0.40058	-0.068062	-0.158971	0.202004	0.330002	0.106453	0.0398071	0.155745	-0.423034	0.068257	No
2643611703	699.578	0.159997	0.13765	10.6721	0.298853	0.460452	0.0728303	0.11066	0.224528	-0.0801877	0.136182	0.0465622	0.0375007	-0.57699	0.0585476	No
2643611704	406.051	0.149953	0.185545	5.25044	0.811953	0.865287	-0.0572941	0.226487	0.130201	-0.143186	0.142347	0.0861852	0.252095	-0.451972	0.0458343	No
2643611705	435.564	0.0276051	0.139343	11.4645	0.245208	0.4088	0.069361	-0.140529	0.218543	0.193498	0.0525995	0.0893066	-0.121183	-0.558461	0.0529086	No
2643611706	496.309	0.217902	0.136178	20.6618	0.0142396	0.0669345	0.143688	0.24695	0.439723	0.090249	0.0749531	-0.112078	-0.139553	-0.580952	0.0900677	No
2643611707	438.173	0.044943	0.158435	3.8604	0.920358	0.938478	-0.0696782	0.0899039	0.231315	0.0548985	-0.0156081	0.037364	0.0816441	-0.359657	0.0249035	No
2643611708	659.446	0.00147738	0.140005	10.2572	0.330071	0.489756	0.059877	-0.0863172	0.245791	-0.0267219	0.127335	0.0742515	-0.0405138	-0.613969	0.055902	No
2643611709	337.26	0.151923	0.162861	10.6982	0.296965	0.458803	-0.044865	-0.0999252	0.246882	0.0478319	0.127182	0.0412488	0.297569	-0.558113	0.0587372	No
2643611710	179.287	0.00701473	0.144602	10.7261	0.294952	0.457003	0.0507684	0.100848	0.168108	0.0564983	0.0770199	0.181122	-0.518014	-0.185658	0.0432752	No
2643611711	578.203	0.233386	0.133006	6.08891	0.730987	0.808909	-0.0502101	0.033544	0.178807	0.171835	0.172495	0.13338	-0.158858	-0.0751305	0.0272854	No
2643611712	569.866	0.139537	0.126791	5.41509	0.796728	0.853112	0.0794479	-0.000382459	0.25662	0.0472755	0.128923	0.0332692	-0.0527986	-0.27533	0.0227442	No
2643611713	514.153	0.0740262	0.120238	9.15093	0.423461	0.570346	0.0744593	0.00773066	0.343696	-0.201432	0.152364	-0.0952914	-0.179757	-0.215265	0.0314889	No
2643611714	464.033	0.135934	0.116263	12.481	0.187533	0.347075	0.019862	-0.123119	0.372143	0.130508	0.045738	0.125304	-0.0713325	-0.319533	0.0393054	No
2643611715	514.469	0.0108639	0.127627	10.9658	0.278063	0.440414	-0.162734	-0.0883546	0.218085	0.240492	-0.122744	-0.0380092	0.296583	-0.307444	0.0424657	No
2643611716	1489.23	-0.686989	0.255621	22.9	0.00642478	0.040315	-0.575857	-0.384591	-0.206588	0.616714	-0.161248	-0.406689	0.26887	-0.0296483	0.214662	No
2643611717	576.502	-0.304592	0.103808	39.8299	8.15699e-06	0.000295274	-0.435972	-0.326962	0.129259	0.35591	-0.077112	0.182031	0.0672041	-0.310677	0.1015	No
2643611718	606.766	-0.0725057	0.0960859	16.7303	0.0531105	0.158227	-0.22149	-0.00467017	0.263894	0.169937	-0.240499	0.0923122	-0.0954866	-0.118872	0.0374112	No
2643611719	720.476	-0.0123484	0.127624	11.6602	0.233148	0.396127	-0.272783	-0.0731509	0.172112	0.331239	-0.125196	-0.0347781	0.25088	-0.225887	0.0442727	No
2643611720	778.272	0.158692	0.14062	21.223	0.0116963	0.0590336	-0.204623	-0.118924	0.219622	0.190334	0.0378874	-0.187369	0.433358	-0.500465	0.105345	No
2643611721	1648.9	0.0723727	0.112178	13.1633	0.155353	0.309557	-0.0777423	-0.143183	0.156039	0.0356309	0.0225298	-0.143608	0.314338	-0.194341	0.028048	No
2643611722	398.81	-0.0598586	0.127313	7.6637	0.568359	0.688409	-0.093761	0.0400623	0.204224	0.015764	-0.188973	0.0337402	0.269395	-0.266149	0.0269644	No
2643611723	650.762	0.0370572	0.13876	19.9429	0.0182682	0.0798181	-0.375059	-0.289553	0.197404	0.425187	-0.0746576	-0.0523249	0.491169	-0.245745	0.0918725	No
2643611724	780.85	0.106476	0.101625	15.6836	0.0737896	0.19491	-0.0911409	-0.128229	0.11952	0.284139	-0.0536793	-0.1544	0.330491	-0.14573	0.0418067	No
2643611725	587.985	0.0738285	0.0891481	11.4473	0.246289	0.409448	-0.0448425	0.0751012	0.191016	0.0147642	0.0735852	-0.0200452	-0.21671	-0.230284	0.0245604	No
2643611726	681.62	0.0489803	0.115733	6.19183	0.720576	0.800256	-0.13311	-0.114867	0.27692	0.0841936	0.0684032	0.10935	-0.100256	-0.199727	0.0214528	No
2643611727	1137.79	0.134829	0.131354	11.9045	0.218744	0.380681	-0.184277	-0.232767	0.291717	0.305763	0.00159237	0.114782	0.0750732	-0.113106	0.0418109	No
2643611728	762.422	0.0884612	0.108581	7.32842	0.602967	0.714034	-0.104756	0.177286	0.284936	-0.163752	0.0818331	0.0255987	-0.0591373	-0.153025	0.0219064	No
2643611729	498.657	-0.343011	0.228388	8.24195	0.50996	0.642628	-0.30959	-0.183947	-0.102509	0.587371	-0.259839	-0.143246	0.0758633	-0.0538576	0.0821781	No
2643611730	714.785	0.105583	0.130571	13.8075	0.12934	0.274628	-0.108315	-0.317763	0.170524	0.0987629	-0.000863651	-0.239363	0.383022	-0.105529	0.0595106	No
2643611731	1508.82	0.0801894	0.0977181	7.77446	0.557025	0.680434	-0.0865475	0.126639	0.228676	-0.13648	0.0126895	-0.0294118	0.0749723	-0.0574654	0.014756	No
2643611732	1030.43	0.115106	0.098686	8.65746	0.469475	0.608465	-0.180941	-0.0294719	0.27501	0.130706	0.0567491	-0.0494898	-0.00945831	0.000124838	0.0183154	No
2643611733	1066.49	0.102278	0.103401	9.67953	0.377046	0.532063	-0.106689	0.0268807	0.334788	0.0654596	-0.0356262	-0.0785011	-0.00318322	-0.0192119	0.0230906	No
2643611734	971.85	-0.00696452	0.121505	6.5174	0.687224	0.776819	-0.0591627	-0.227412	0.266073	0.0491929	-0.0532625	-0.054132	0.03391	-0.0966589	0.021867	No
2643611735	484.771	0.087458	0.147873	19.991	0.0179683	0.0790204	-0.248192	-0.363776	0.385872	0.401239	-0.055958	-0.0724727	0.366637	-0.321731	0.0944937	No
2643611736	2072.07	-0.352427	0.172513	15.3437	0.0819172	0.208683	-0.394763	-0.173248	0.0423745	0.305949	-0.131983	0.0662068	0.0806556	-0.0492247	0.0465633	No
2643611737	761.597	0.25878	0.14099	35.499	4.86376e-05	0.00119517	-0.3733	-0.341349	0.2329	0.371662	-0.0238748	-0.0362922	0.778508	-0.156878	0.16367	No
2643611738	946.023	-0.807696	0.407207	15.2832	0.0834452	0.211222	-0.668578	-0.788154	-0.294411	0.879372	-0.845828	-0.541126	1.02324	0.647472	0.525163	No
2643611739	839.477	0.0726213	0.118259	4.62589	0.865626	0.901734	-0.0828074	0.0480235	0.27531	-0.0262767	0.138718	-0.0140481	-0.217758	-0.100543	0.0182846	No
2643611740	964.001	0.0595754	0.0880289	11.5258	0.241383	0.404688	-0.142583	-0.0153857	0.233598	-0.152492	0.165576	0.039735	-0.00981933	-0.227179	0.0215542	No
2643611741	1251.28	0.006833	0.0766173	14.0269	0.12137	0.264291	-0.159447	-0.00522376	0.298771	-0.106556	-0.0172251	-0.0734436	0.119094	0.00689447	0.0163014	No
2643611742	1250.07	0.0735344	0.0841817	11.5231	0.241551	0.40487	-0.23046	0.0730828	0.16634	0.0523023	0.0401264	0.0116942	-0.042781	-0.0654278	0.0154732	No
2643611743	647.414	0.0422946	0.0996795	5.64104	0.775237	0.837455	-0.0226129	0.144605	0.225408	-0.135416	-0.00473143	0.00673793	-0.116723	-0.0923007	0.0142133	No
2643611744	536.176	0.0584646	0.109887	9.28929	0.41101	0.559735	-0.062534	0.0403138	0.332022	-0.105333	-0.0594116	0.21429	0.105459	-0.131914	0.0282333	No
2643611745	1679.59	-0.0111192	0.0901946	5.41859	0.796399	0.853112	-0.101065	0.00880974	0.195891	-0.041154	0.0425764	-0.00841669	0.00180165	-0.0202668	0.00712162	No
2643611746	336.934	0.095057	0.166299	12.0556	0.21019	0.373505	-0.234478	-0.201719	0.197079	-0.064392	0.00700648	-0.260492	0.494134	0.0349098	0.0610036	No
2643611747	776.098	0.102293	0.0858599	7.40979	0.594535	0.707244	-0.058733	0.0141838	0.252025	0.0466852	0.0804419	0.0353619	-0.0876772	-0.137535	0.0132528	No
2643611748	613.5	0.079623	0.122963	8.81634	0.454398	0.596502	-0.0815414	0.143758	0.245281	-0.286147	0.059423	0.0157919	0.0621607	-0.2303	0.0316498	No
2643611749	307.781	0.101727	0.118866	3.67467	0.931492	0.947392	-0.034021	0.0740251	0.20152	0.00454074	0.0373235	-0.0289012	0.0640816	-0.0943683	0.0095654	No
2643611750	761.893	0.0230546	0.093184	11.7385	0.228458	0.391593	-0.16905	0.148687	0.350284	-0.0836193	0.0879848	-0.0182051	-0.133712	-0.0721667	0.0243105	No
2643611751	905.099	0.0617707	0.0959799	8.93172	0.443601	0.588178	-0.00665303	-0.0265961	0.211318	-0.246197	0.0936283	0.135322	-0.0799874	0.123975	0.020578	No
2643611752	1139.49	0.0403487	0.113563	23.0144	0.00616396	0.0391159	-0.32847	-0.136019	0.324982	0.360232	-0.13238	0.0749581	0.329642	-0.054948	0.0614864	No
2643611753	227.23	-0.074652	0.131498	11.3715	0.251104	0.414052	-0.141151	0.0838619	0.00857945	0.242234	-0.148458	0.309577	0.110404	-0.231204	0.0332839	No
2643611754	812.581	0.160471	0.0843533	18.9357	0.0257452	0.100546	-0.26982	-0.0993119	0.295354	0.0127242	0.0840546	0.0487006	0.177536	-0.0385577	0.0321422	No
2643611755	350.009	0.0574805	0.135161	6.03677	0.736233	0.811594	-0.141221	-0.0588066	0.30088	0.0348393	0.124683	0.109483	-0.132635	-0.200127	0.0224511	No
2643611756	168.315	0.12758	0.142798	8.59776	0.475201	0.612809	-0.012105	-0.150616	0.317191	0.135326	0.100991	0.0181239	-0.199804	-0.131345	0.0242787	No
2643611757	525.359	0.0182491	0.0852348	17.1796	0.0459761	0.145128	-0.187873	-0.0807943	0.343342	0.142942	0.0461248	0.0622594	-0.165493	0.0960948	0.029273	No
2643611758	1659.48	-0.289842	0.0999032	46.8724	4.14534e-07	2.25085e-05	-0.266187	-0.0983934	0.171623	-0.0492562	0.0927994	-0.306305	0.0905545	-0.313562	0.0756916	No
2643611759	136.65	0.269663	0.173366	18.4236	0.0305654	0.111274	-0.140235	0.216915	0.428169	-0.117544	0.0624674	-0.375502	0.36731	0.031273	0.0750833	No
2643611760	1010.12	0.13329	0.0803441	14.8295	0.0957267	0.22922	-0.0817848	0.00350423	0.228307	-0.0978683	0.12008	-0.0521025	-0.0136054	-0.173895	0.0222079	No
2643611761	933.594	0.126733	0.0806343	11.725	0.229261	0.392278	0.0199289	0.0142482	0.225052	-0.201633	0.0792682	0.0389614	0.0201503	-0.122085	0.0182345	No
2643611762	4905.34	0.0859185	0.0962921	4.9641	0.837427	0.883899	-0.0525693	-0.0296185	0.0978077	-0.016715	0.0451331	0.0321149	-0.00378962	-0.00726934	0.00204387	No
2643611763	1256.31	0.0971649	0.0716418	11.8584	0.22141	0.383424	-0.113503	-0.0132664	0.267619	-0.071091	0.110483	-0.000334381	-0.0341911	-0.0516979	0.0122996	No
2643611764	805.946	0.0501053	0.0977715	6.74796	0.663342	0.760278	-0.112609	-0.00256735	0.290947	0.0288856	0.0971167	0.0327093	-0.119256	-0.0391644	0.0157035	No
2643611765	672.806	-0.0965625	0.0979284	11.7579	0.227305	0.390121	-0.0675535	0.00883717	0.288712	-0.276138	0.0554903	0.0159563	-0.10912	-0.0641502	0.0293018	No
2643611766	1012.32	0.074476	0.0947667	7.90998	0.543243	0.669032	-0.0561753	0.0518851	0.244867	-0.0753931	0.117447	0.0918344	-0.200832	-0.0771315	0.0160618	No
2643611767	873.615	-0.0107886	0.10472	3.8396	0.921649	0.939225	-0.0694726	0.0962666	0.179262	-0.0218288	0.0310085	0.0108594	-0.193176	-0.078633	0.0104106	No
2643611768	845.144	-0.0628593	0.0977153	13.0111	0.162103	0.316818	-0.0275805	0.0665578	0.339864	0.0432136	0.0398859	-0.0660819	-0.197006	-0.0982691	0.0333146	No
2643611769	1107.53	-0.0150614	0.0857649	4.96801	0.837088	0.883819	-0.108419	-0.0664783	0.175125	0.116826	-0.0137894	0.0120123	0.0276984	-0.0846599	0.00796499	No
2643611770	1570.15	0.134408	0.116358	23.9635	0.00435934	0.0307734	-0.129468	-0.0787301	0.120263	0.398268	-0.0847928	-0.228393	0.344196	-0.0371355	0.0562862	No
2643611771	849.312	0.0913747	0.0815645	17.604	0.0400553	0.131814	-0.0441366	-0.172163	0.148046	0.282775	0.0265271	-0.0740027	0.201785	0.0691257	0.0313521	No
2643611772	868.887	-0.0423014	0.0871751	10.5365	0.308818	0.469934	-0.185854	-0.168484	0.168407	0.190538	-0.0583826	0.0882621	0.114262	0.0113655	0.0193411	No
2643611773	843.767	0.0187515	0.0928644	5.91585	0.74831	0.819913	-0.125331	-0.0719889	0.112684	0.0694729	-0.0580807	-0.00327323	0.0618756	-0.0421095	0.0111786	No
2643611774	903.898	-0.0293998	0.148605	9.43609	0.39803	0.549168	-0.365175	-0.28923	0.175177	-0.00813808	0.0817133	0.233951	0.165932	-0.154373	0.0452624	No
2643611775	747.387	-0.160408	0.0998113	21.0466	0.0124453	0.0609412	-0.0860533	-0.174249	0.155113	-0.0361849	0.0907533	0.268782	-0.332338	-0.145987	0.0551373	No
2643611776	615.402	-0.00183801	0.107007	10.1516	0.338356	0.498192	-0.0603109	0.153417	0.279814	-0.121982	0.0951541	0.10071	-0.324733	-0.077101	0.0303562	No
2643611777	694.621	0.033501	0.0918583	7.93512	0.540697	0.667127	-0.0540097	0.0865096	0.144389	0.166372	0.0147958	0.15992	-0.229871	-0.104619	0.0183189	No
2643611778	1787.24	0.146351	0.130961	38.0614	1.6995e-05	0.000520125	-0.176128	-0.33105	0.0849616	0.1546	-0.0814082	-0.193613	0.607042	-0.0652181	0.0987029	No
2643611779	403.444	-0.0026663	0.0858372	20.053	0.0175882	0.0776534	-0.000557377	0.0802447	0.381014	-0.0823585	0.0368492	0.0859375	-0.0786417	-0.244706	0.0320901	No
2643611780	493.867	0.136213	0.105867	7.45964	0.589378	0.7034	-0.0709807	0.0134438	0.143905	-0.188032	0.175397	0.233725	-0.0243527	-0.0600216	0.0189775	No
2643611781	1978.52	-0.508659	0.20015	21.3769	0.0110781	0.0569816	-0.369568	-0.450474	-0.0449551	0.425217	-0.257566	-0.136544	0.264658	-0.105578	0.113379	No
2643611782	578.843	-0.106543	0.0791193	5.48089	0.790537	0.849488	-0.107721	-0.0946686	0.107757	0.0264377	-0.104714	-0.0472574	0.0629257	-0.0165612	0.00819022	No
2643611783	908.062	-0.255777	0.139206	20.958	0.0128382	0.0624564	-0.329959	-0.408157	-0.00440978	0.456923	-0.212247	-0.0455635	0.435751	-0.115079	0.0900954	No
2643611784	511.107	-0.139866	0.105168	15.5368	0.0772071	0.200399	-0.204264	-0.218622	0.217714	0.217733	-0.11033	0.244111	0.0987314	-0.256772	0.0423373	No
2643611785	836.702	0.228265	0.112839	24.7088	0.00331075	0.0255634	-0.333577	-0.258646	0.134331	0.428906	0.117119	0.228197	0.27039	-0.135394	0.0751792	No
2643611786	382.531	-0.0907058	0.116382	6.28345	0.711248	0.793905	-0.131782	-0.00146561	0.0859162	0.143499	-0.0691413	0.0430437	-0.162641	-0.180128	0.0187785	No
2643611787	330.706	-0.0480957	0.146024	2.5675	0.979013	0.982222	0.0608752	0.0138203	0.107928	-0.0200552	-0.128053	0.0829132	0.116461	-0.19364	0.0102602	No
2643611788	451.523	-0.129234	0.226657	6.59995	0.678691	0.770977	-0.144242	0.0711061	-0.0623294	0.611618	-0.143714	-0.311654	0.16049	0.152566	0.0745128	No
2643611789	1111.47	0.178035	0.0694793	12.2414	0.20004	0.361771	-0.105965	0.0676177	0.0662964	-0.0163633	0.140081	0.0949981	0.108609	-0.0717211	0.0126017	No
2643611790	989.072	0.0367044	0.10379	15.4673	0.0788729	0.203234	-0.240163	-0.357295	0.0157636	0.224957	0.0135791	0.131427	0.245256	-0.0176989	0.0373074	No
2643611791	1771.28	-0.407111	0.188794	17.8726	0.0366801	0.124417	-0.326448	-0.312289	0.03648	0.290936	-0.129958	-0.297356	0.375389	-0.156456	0.0879832	No
2643611792	2598.56	0.0667926	0.269375	12.2239	0.200979	0.362689	-0.353077	-0.305637	-0.112298	0.531185	-0.0294874	-0.224617	0.320743	0.165542	0.0942908	No
2643611793	459.289	0.162053	0.117865	8.95155	0.441758	0.586196	-0.0172198	-0.204114	0.23956	0.0349854	0.189923	0.111892	0.0224323	-0.251899	0.0254145	No
2643611794	507.251	0.0494505	0.133128	15.6079	0.0755347	0.198275	-0.0763725	-0.377665	0.0956425	0.37866	-0.00913037	-0.218045	0.266314	-0.246378	0.0658007	No
2643611795	688.025	0.11048	0.111186	4.49952	0.875576	0.9073	0.102424	0.0670336	0.118056	0.062127	0.0881939	0.0742672	-0.123843	-0.144114	0.0134427	No
2643611796	279.284	0.0247267	0.114666	7.31395	0.604469	0.714797	0.0110706	-0.0728401	0.0584123	0.171656	0.0965328	0.135727	-0.308757	-0.0643163	0.0200449	No
2643611797	338.724	-0.00235473	0.112923	7.77201	0.557276	0.680598	-0.0713303	-0.266476	0.0226095	0.232541	0.0847943	0.0748802	-0.0522939	-0.109196	0.0189383	No
2643611798	884.154	0.132617	0.144642	19.9821	0.0180231	0.079158	-0.246784	-0.531676	0.00855893	0.455223	-0.0122422	0.155882	0.143148	-0.0280407	0.0960306	No
2643611799	464.746	0.106366	0.122575	7.90252	0.543999	0.669697	-0.0131633	0.0622031	0.249541	-0.0279251	0.0124978	0.212032	-0.0726649	-0.31724	0.0291939	No
2643611800	410.919	0.101932	0.137595	5.93034	0.74687	0.819073	0.191986	-0.0320567	0.0392303	0.194226	0.167014	-0.0433331	-0.190955	-0.252573	0.0245342	No
2643611801	898.395	0.0240252	0.164868	13.4495	0.143298	0.292386	-0.0797376	-0.152459	0.124372	0.673811	-0.110317	-0.302643	0.0453735	0.0740822	0.0716912	No
2643611802	546.808	0.080227	0.102291	4.46561	0.878188	0.909108	0.109701	0.00702126	0.0694899	0.112385	-0.00949773	-0.0111065	0.115312	-0.106896	0.0118339	No
2643611803	287.65	0.109123	0.118637	12.1082	0.207278	0.370678	-0.0830238	-0.140138	0.135769	0.293677	0.131437	0.205177	-0.0568822	-0.32602	0.034409	No
2643611804	874.724	0.155553	0.107109	11.9728	0.214846	0.37779	0.0870831	-0.0708793	0.151071	0.0807005	0.166528	0.2459	-0.306023	-0.236068	0.0335801	No
2643611805	1300.52	0.0773493	0.0796601	16.8266	0.051501	0.155832	0.176775	-0.123084	0.0719125	0.234043	-0.0433059	0.0280875	0.011464	-0.213355	0.0216353	No
2643611806	543.135	-0.0571313	0.125751	13.4372	0.143799	0.293126	0.116068	-0.242902	-0.07495	0.392611	-0.222228	0.335573	0.0396712	-0.0584692	0.0510973	No
2643611807	910.763	0.322249	0.131097	30.3407	0.000383827	0.0056303	-0.164653	-0.435844	0.135115	0.417759	0.143742	-0.00552265	0.595807	-0.246009	0.128437	No
2643611808	798.085	0.383236	0.133996	27.4753	0.00116661	0.0122916	-0.111828	-0.274743	0.0879385	0.382361	0.12003	0.180401	0.404062	-0.38908	0.136315	No
2643611809	623.999	0.251563	0.109615	18.6057	0.0287627	0.107231	0.0825769	-0.021173	0.264993	0.253521	0.12106	0.236158	-0.0850569	-0.345208	0.0590484	No
2643611810	860.987	0.332341	0.121451	20.4045	0.0155738	0.0707291	0.247879	-0.210623	0.144353	0.256928	0.187838	0.21687	-0.191148	-0.289889	0.0813102	No
2643611811	417.579	0.351086	0.154346	11.1355	0.266538	0.429125	0.156522	-0.144087	0.11352	0.265112	0.273021	0.231271	-0.0748181	-0.261735	0.0604254	No
2643611812	124.755	0.320771	0.180149	15.1287	0.0874618	0.217861	0.119384	-0.0955437	0.232083	0.270193	0.23502	0.19146	-0.151122	-0.350138	0.0567756	No
2643611813	868.372	0.406204	0.147102	19.8149	0.01909	0.0817868	0.258714	-0.195753	0.259626	0.10393	0.263266	0.394399	-0.0629595	-0.487915	0.115386	No
2643611814	339.856	0.732996	0.202353	21.5912	0.0102688	0.0541846	0.0679673	-0.114362	0.352278	0.135173	0.452212	0.513228	-0.166664	-0.336003	0.196141	No
2643611815	271.313	0.801935	0.255296	24.1594	0.00405634	0.0292325	0.521418	0.285947	0.423289	0.398742	0.140038	-0.0830542	-0.453373	-0.218632	0.261337	No
2643611816	57.45	0.67959	0.271334	29.993	0.000439933	0.00632921	0.287596	-0.197745	0.016405	-0.168944	0.0559876	-0.0362178	0.693809	-0.239047	0.167455	No
2643611817	438.765	0.342732	0.188469	15.1041	0.0881162	0.218441	0.102172	-0.220721	0.159877	0.508425	0.0886051	0.345308	-0.00842588	-0.523841	0.132495	No
2643611818	318.922	0.241507	0.169364	11.732	0.228843	0.391723	0.256057	-0.268391	-0.0181579	0.22947	0.0231405	0.31743	0.0162122	-0.30519	0.0651525	No
2643611819	1087.4	-0.261606	0.293865	13.7639	0.130974	0.276963	-0.359364	-0.495981	-0.158566	0.901859	-0.386015	-0.311271	0.700832	0.132358	0.219127	No
2643611820	1603.12	0.237921	0.119852	33.0492	0.000130943	0.00257038	-0.125487	-0.341615	0.0734905	0.439546	-0.01277	0.0792978	0.392458	-0.156553	0.0845684	No
2643611821	787.441	-0.0574588	0.192766	21.9341	0.00909024	0.050098	-0.189867	-0.512515	-0.00756702	0.775046	-0.317352	-0.135313	0.760129	-0.197308	0.189208	No
2643611822	2094.33	-0.288625	0.329016	15.9467	0.0680027	0.185227	-0.47774	-0.708246	-0.0914439	0.676678	-0.273352	-0.162227	0.770909	0.20503	0.2217	No
2643611823	725.927	0.114591	0.114348	12.5275	0.185175	0.344606	-0.0483163	-0.198642	0.0142374	0.432102	-0.00390109	-0.0704931	0.190079	-0.166356	0.041002	No
2643611824	254.025	0.301144	0.145236	24.3202	0.00382281	0.0282339	0.21288	-0.306774	0.191813	0.189637	0.187129	-0.0379382	0.445225	-0.496337	0.0910623	No
2643611825	861.751	0.692713	0.148531	87.147	6.07241e-15	1.04835e-12	0.12019	-0.779131	0.324509	0.389842	0.316219	-0.264851	1.19271	-0.54632	0.471037	No
2643611826	1038.62	0.554327	0.142721	55.5723	9.47326e-09	7.97293e-07	0.225135	-0.454093	0.357534	0.387995	0.174267	-0.391013	0.719275	-0.36646	0.268205	No
2643611827	823.425	0.596806	0.133332	63.3456	3.02353e-10	3.23134e-08	0.201787	-0.464515	0.243721	0.302306	0.241773	-0.0813267	0.691592	-0.606639	0.285506	No
2643611828	1366.87	0.655099	0.12858	80.4624	1.30801e-13	2.0481e-11	0.187432	-0.544845	0.153357	0.178942	0.266305	-0.153157	0.726378	-0.372552	0.282132	No
2643611829	1082.58	0.766916	0.157712	96.3441	8.6161e-17	1.5679e-14	0.140997	-0.659578	0.29353	0.224363	0.318953	-0.501724	1.08234	-0.572824	0.553582	No
2643611830	1029.98	0.00221976	0.162695	12.8343	0.170248	0.327322	-0.280938	-0.265631	0.0358954	0.367551	-0.182491	-0.0134022	0.409284	-0.0920571	0.0704281	No
2643611831	454.767	0.0450176	0.0990406	15.2972	0.0830885	0.210551	0.142886	0.0213633	0.13955	0.22131	-0.196505	-0.0987382	0.101863	-0.142304	0.0351119	No
2643611832	393.849	0.032437	0.127994	3.20956	0.955404	0.963924	-0.0669942	0.0567031	0.100118	0.200448	-0.0871205	0.102683	0.0125255	-0.0276747	0.0125475	No
2643611833	744.745	0.0436802	0.0852838	14.0819	0.119443	0.261531	-0.0514247	-0.0477592	-0.0327186	0.368565	0.107656	0.117601	-0.0503404	-0.244852	0.0283991	No
2643611834	178.116	-0.327744	0.1966	11.355	0.25216	0.41521	-0.0619262	-0.0456856	-0.256522	0.553615	-0.206053	-0.0896614	0.0616911	-0.221932	0.0639405	No
2643611835	1169.1	-0.00750972	0.108848	9.51453	0.391195	0.54386	0.00894904	-0.00238173	0.0195387	0.370338	-0.129408	0.091878	0.00180625	-0.222943	0.0252138	No
2643611836	861.214	0.0993486	0.0961136	5.00328	0.834022	0.882062	0.042518	0.0355664	-0.0265574	0.146696	-0.00639835	0.134552	-0.0265157	-0.130175	0.0134282	No
2643611837	1102.63	0.259965	0.179406	38.9591	1.17179e-05	0.000387986	-0.375694	-0.721273	0.0757737	0.531758	0.026021	-0.181941	0.896489	-0.157498	0.265624	No
2643611838	911.855	-0.784877	0.513007	6.36649	0.702751	0.788987	-0.62107	0.0123319	-0.423799	0.914598	-0.633042	-0.582062	0.535212	0.423539	0.330025	No
2643611839	432.409	-0.282866	0.265489	6.81612	0.656257	0.756041	-0.185355	-0.206721	-0.232966	0.525981	-0.319926	-0.247686	0.571898	0.0320452	0.10223	No
2643611840	380.03	-0.0684255	0.211748	10.6749	0.298651	0.460352	-0.198114	-0.428006	0.207275	0.0845101	-0.0912247	-0.226289	0.548525	-0.258652	0.097762	No
2643611841	596.173	-0.361413	0.253326	7.2017	0.616128	0.724863	-0.255425	-0.316074	-0.164973	0.422387	-0.249565	-0.29378	0.317649	0.362722	0.105275	No
2643611842	3268.98	-0.28327	0.248615	13.6647	0.134761	0.281336	-0.170244	-0.344777	-0.00401929	0.302683	-0.181472	-0.164104	0.475224	-0.091047	0.0623249	No
2643611843	5354.35	0.169831	0.128795	23.336	0.00548427	0.0362221	-0.0245281	-0.189876	0.0315731	0.110658	0.00878314	-0.024456	0.217252	-0.101499	0.0159288	No
2643611844	607.642	-0.148797	0.120856	13.0358	0.160994	0.315751	0.132641	0.199456	-0.014769	0.0529353	-0.104013	0.185527	-0.53905	-0.145605	0.051353	No
2643611845	1052.9	-0.040473	0.111152	16.1283	0.0642507	0.178613	-0.169511	-0.207236	0.0687147	0.49321	0.00422182	0.106494	-0.115356	0.00508726	0.0453011	No
2643611846	158.876	-0.295681	0.180227	10.1514	0.338368	0.498192	-0.0556648	-0.0062009	0.0340074	-0.136115	-0.112642	0.204732	-0.451287	0.164655	0.049378	No
2643611847	920.191	0.0575907	0.116479	6.17192	0.722597	0.801523	0.0812902	0.088997	0.1453	0.138662	0.135313	-0.0962041	-0.252808	-0.16106	0.0208925	No
2643611848	1248.07	-0.217705	0.403591	9.0166	0.435743	0.581469	0.0254906	-0.346347	-0.293965	1.17616	-0.51509	-0.335989	0.618868	0.095528	0.272734	No
2643611849	310.272	-0.0436564	0.143559	5.18059	0.81829	0.870112	0.0198004	-0.28123	0.0598184	0.222964	-0.0763259	-0.121984	0.123955	0.0921695	0.0199328	No
2643611850	377.437	0.230169	0.181726	24.2021	0.00399301	0.0289571	-0.267008	-0.560629	0.0665248	0.537332	-0.0190285	0.19076	0.665433	-0.249563	0.160634	No
2643611851	959.91	0.111303	0.144879	19.1699	0.0237861	0.0952547	-0.130313	-0.402629	0.10611	0.387097	-0.081606	-0.201482	0.608998	-0.0214342	0.096758	No
2643611852	1034.48	0.142259	0.13092	28.0789	0.000925348	0.0104013	-0.150719	-0.419392	0.0940662	0.413251	-0.0878806	-0.0220609	0.631294	-0.17305	0.110535	No
2643611853	512.715	0.198317	0.0911143	9.63341	0.380969	0.535392	-0.0305143	-0.134739	-0.0035371	0.112151	0.198088	-0.0676447	0.225062	-0.0394295	0.0194099	No
2643611854	173.152	-0.0949048	0.129206	9.27038	0.4127	0.561325	0.0871238	-0.14435	-0.0123019	0.275718	-0.0583963	-0.0907736	0.145085	-0.112646	0.0233984	No
2643611855	207.392	0.255555	0.163851	7.80828	0.553577	0.677555	0.00959843	0.171703	0.0359804	-0.0609752	0.250147	-0.0155767	-0.395988	0.0246924	0.0355434	No
2643611856	667.962	0.0413025	0.115398	4.3129	0.889638	0.917154	0.13353	-0.00874363	0.155976	-0.161762	0.0492949	0.107329	-0.0661512	-0.0995396	0.0125542	No
2643611857	1716.99	0.0565744	0.101241	7.68697	0.565974	0.687232	-0.0760029	-0.0435888	0.076279	0.249888	0.00175979	-0.0463913	0.0979171	-0.11446	0.0123089	No
2643611858	1396.93	0.0352799	0.0859341	8.62355	0.472724	0.610677	-0.0831197	-0.00993098	0.0306981	0.160311	0.0762585	0.161624	-0.144079	-0.181695	0.0132724	No
2643611859	458.367	0.310619	0.125935	9.36278	0.404482	0.554321	-0.183718	0.0212551	0.0718907	-0.0178122	0.299098	0.029294	0.124723	-0.108442	0.0325895	No
2643611860	436.05	0.0585038	0.132298	5.13075	0.822765	0.873215	-0.0350219	0.163439	0.110276	-0.0691226	0.131141	0.170249	-0.220961	-0.0872685	0.0196436	No
2643611861	510.065	0.274633	0.134139	9.01351	0.436028	0.581573	0.247555	0.0875325	0.0752762	-0.0257649	0.241799	-0.0967905	-0.0994552	-0.254868	0.0355635	No
2643611862	2902.33	0.181383	0.126886	6.3082	0.70872	0.792002	0.115954	-0.0198127	0.0617389	0.04757	0.112213	0.0374563	-0.106088	-0.167462	0.0101939	No
2643611863	651.59	0.386	0.158364	10.9358	0.280136	0.442447	0.332796	-0.0165359	0.0305201	-0.103314	0.341806	0.21853	-0.00486914	-0.276304	0.0741695	No
2643611864	1017.71	0.312509	0.163012	7.74135	0.560408	0.682566	0.180794	0.0510083	0.0802799	0.0109816	0.250436	0.172919	-0.182596	-0.296881	0.0583497	No
2643611865	615.722	0.486118	0.178007	15.3985	0.0805546	0.206461	0.233581	-0.253111	0.242647	0.226902	0.228332	0.351833	0.0343719	-0.319532	0.145946	No
2643611866	266.454	0.573024	0.251143	7.96364	0.537815	0.665156	0.100411	-0.098892	0.0279169	0.210604	0.296651	0.156138	0.13951	-0.204928	0.134313	No
2643611867	526.503	0.374829	0.22971	18.6194	0.028631	0.106989	-0.0320382	-0.151236	0.112931	0.895235	-0.140215	-0.285641	0.557785	-0.109871	0.239367	No
2643611868	675.36	0.309861	0.359081	19.9437	0.0182628	0.0798181	-0.0670791	-0.525023	0.137897	0.929258	-0.556803	-0.643662	1.25153	0.0185131	0.60279	No
2643611869	993.405	0.298602	0.332252	15.0639	0.0891968	0.21946	0.177521	-0.458324	0.16505	0.856815	-0.419627	-0.633413	0.834165	0.14761	0.417205	No
2643611870	112.796	0.077287	0.245494	5.83413	0.756398	0.82515	0.0576085	-0.153104	0.0229668	0.455493	-0.0400128	-0.117457	-0.140317	-0.0568867	0.0420853	No
2643611871	736.569	0.55847	0.227236	16.3453	0.0600124	0.170931	0.320521	0.0228134	0.217718	0.646848	0.0274785	-0.0599343	0.0153498	-0.090446	0.286452	No
2643611872	151.256	0.714484	0.265625	13.3631	0.146854	0.297643	0.244229	-0.364615	0.25852	0.131583	0.375814	0.0778419	-0.104223	-0.223561	0.151549	No
2643611873	947.659	0.789945	0.23532	21.0158	0.0125806	0.0615142	0.126612	-0.258278	0.292781	0.398444	0.235624	0.261724	0.486201	-0.248007	0.413981	No
2643611874	87.2962	0.786247	0.276278	16.1052	0.0647175	0.179466	0.0808426	-0.19762	0.371983	0.372183	0.386208	-0.0469758	-0.0307001	-0.336847	0.122891	No
2643611875	193.274	0.591188	0.273786	8.93545	0.443254	0.587833	0.186554	-0.0974997	0.171326	-0.0521008	0.187808	0.0695998	0.114736	-0.151465	0.130886	No
2643611876	257.126	0.984089	0.302284	15.991	0.0670702	0.183803	0.243199	-0.119115	0.375626	0.0827093	0.453602	0.22025	0.208515	-0.426233	0.349532	No
2643611877	340.441	0.635373	0.225545	15.9914	0.0670616	0.183803	0.082193	-0.302984	0.262148	0.535148	0.266499	0.113549	0.0205483	-0.229037	0.205724	No
2643611878	536.034	0.147102	0.340066	10.9216	0.28112	0.443275	-0.0252808	-0.330363	0.0473232	1.28783	-0.179398	-0.406228	0.151475	0.02916	0.253344	No
2643611879	498.624	0.812864	0.248471	22.1294	0.00847779	0.0483737	0.3157	-0.0883979	0.517771	0.537499	0.175441	0.0307779	0.132566	-0.343432	0.413089	No
2643611880	242.278	-0.244807	0.273196	8.73295	0.462281	0.602931	0.0808881	-0.111667	-0.160818	0.697204	-0.19009	-0.496942	0.132013	0.0707677	0.102302	No
2643611881	261.398	0.680634	0.262427	16.3133	0.0606197	0.171854	0.428352	-0.305457	0.223654	0.319128	0.21649	-0.13159	0.408352	-0.300806	0.225773	No
2643611882	307.665	0.909511	0.292164	17.9199	0.0361147	0.123057	0.469025	-0.307639	0.423393	0.192354	0.415931	0.00188693	0.274931	-0.559714	0.347803	No
2643611883	134.635	0.242472	0.28187	8.09408	0.524694	0.654649	0.14825	0.0527733	0.313848	-0.124745	-0.103273	-0.036441	0.133257	-0.202162	0.112403	No
2643611884	1632.42	0.646473	0.226814	16.3767	0.059419	0.170192	0.185753	-0.249299	0.207194	0.26105	0.303872	0.00725775	0.370372	-0.414435	0.246658	No
2643611885	217.668	0.708824	0.271669	11.5769	0.238223	0.40129	0.302492	-0.117017	0.133625	0.225128	0.287767	0.0799234	-0.0115975	-0.313786	0.172508	No
2643611886	2711.66	0.461189	0.227585	19.1646	0.0238289	0.0952732	0.0555322	-0.309181	0.0575172	0.523187	0.0923486	-0.103902	0.2796	-0.178448	0.109579	No
2643611887	2526.3	-0.242131	0.306942	19.1608	0.0238598	0.09534	-0.126984	-0.678322	-0.040775	0.646914	-0.236387	-0.621457	0.670925	-0.0147148	0.223001	No
2643611888	1091.55	0.685628	0.211239	23.9338	0.0044072	0.0309423	0.424878	-0.133307	0.433714	0.364271	0.280183	-0.384053	0.246409	-0.390334	0.324715	No
2643611889	604.158	0.776988	0.213492	24.017	0.00427448	0.0303713	0.257146	-0.187634	0.412262	0.324615	0.333405	-0.255969	0.485551	-0.296049	0.326504	No
2643611890	524.33	0.834213	0.293335	14.0848	0.119339	0.261519	0.100166	-0.344038	0.465758	0.0526929	0.389486	0.143906	0.560688	-0.242715	0.42881	No
2643611891	349.962	0.647968	0.286856	7.77664	0.556802	0.680422	0.323923	-0.307041	0.152095	0.114325	0.431104	0.0667728	0.133198	-0.326287	0.172681	No
2643611892	621.559	0.747401	0.246904	16.4443	0.058163	0.167714	0.170726	-0.470215	0.380258	0.0144976	0.50183	0.185525	0.394204	-0.52101	0.321783	No
2643611893	1614.47	0.611567	0.233776	13.7721	0.130666	0.276397	0.246903	-0.286434	0.368922	0.0485814	0.330436	0.126879	0.248802	-0.492119	0.21964	No
2643611894	284.877	0.739681	0.261153	16.8013	0.05192	0.156551	0.310875	-0.282441	0.363354	0.18615	0.208038	-0.109553	0.298364	-0.331849	0.235115	No
2643611895	114	0.640696	0.268541	13.1266	0.15696	0.311332	0.251952	-0.186309	0.351124	-0.19528	0.127888	0.25855	0.184812	-0.0892538	0.118314	No
2643611896	493.634	0.428792	0.214604	31.1548	0.000278464	0.0044747	-0.0133558	-0.33136	0.127594	0.99144	-0.188743	-0.269028	0.585372	-0.227585	0.317522	No
2643611897	408.895	0.294167	0.268627	13.1121	0.1576	0.312047	-0.0387002	0.0394217	0.323789	0.800929	-0.229917	-0.203152	0.393023	-0.0366053	0.190484	No
2643611898	276.324	0.975204	0.338071	14.9934	0.091118	0.222764	0.264147	-0.0899343	0.430795	0.0291618	0.29838	0.203006	0.420054	-0.424539	0.456216	No
2643611899	412.766	0.748634	0.227755	30.3939	0.000375886	0.00559906	0.0640872	-0.185125	0.446866	0.727348	0.0489491	-0.0129095	0.521897	-0.391846	0.397981	No
2643611900	636.322	0.987373	0.224196	29.4223	0.000549843	0.00737469	0.229764	-0.274585	0.334456	0.325836	0.495884	0.0392565	0.456248	-0.428579	0.454518	No
2643611901	101.166	-0.270785	0.277238	9.39986	0.401211	0.552086	-0.16504	0.00162029	-0.00994874	0.359985	-0.383923	-0.29658	0.41799	0.224777	0.0690872	No
2643611902	757.639	0.832716	0.221886	26.9245	0.00143954	0.0141702	0.213372	0.0533942	0.332505	0.271377	0.23719	-0.216117	0.514496	-0.326994	0.438334	No
2643611903	490.316	1.12185	0.424426	12.1964	0.202462	0.364485	0.664552	0.0307758	0.664443	0.00504313	0.411662	0.0251122	0.28785	-0.475787	0.796506	No
2643611904	615.6	0.908975	0.345713	12.3596	0.193788	0.354848	0.410306	-0.214027	0.499653	0.1481	0.356327	0.218819	0.253092	-0.43167	0.566988	No
2643611905	797.101	0.908258	0.263064	19.9598	0.0181623	0.0796137	0.279972	-0.152138	0.534509	-0.179825	0.489435	0.187955	0.559175	-0.512416	0.489004	No
2643611906	1186.82	0.689681	0.221298	21.0756	0.0123191	0.0606069	0.1032	-0.20108	0.431394	0.0229261	0.281134	0.0709236	0.568138	-0.471934	0.321447	No
2643611907	722.247	0.704362	0.260692	13.5602	0.138854	0.286322	0.276308	-0.281692	0.55139	-0.118946	0.399306	0.085454	0.32478	-0.467292	0.319336	No
2643611908	442.64	0.989095	0.292993	20.6232	0.0144329	0.0674371	0.341868	-0.0494099	0.648732	-0.106406	0.319605	-0.00340029	0.384682	-0.394541	0.507205	No
2643611909	574.354	0.993067	0.274369	24.2004	0.00399542	0.0289571	0.270443	-0.109388	0.638335	-0.0875932	0.393735	-0.0564752	0.512202	-0.508355	0.561136	No
2643611910	2616.98	0.589459	0.429457	25.3297	0.00262734	0.0216788	0.098787	-0.652666	-0.0586427	1.05486	-0.225256	-0.395673	1.02908	0.201717	0.513523	No
2643611911	590.871	0.791009	0.207817	37.8449	1.85839e-05	0.000564834	0.0691175	-0.23532	0.478192	0.604296	0.159499	-0.252334	0.728248	-0.459244	0.463266	No
2643611912	505.312	0.920201	0.285198	20.5012	0.0150592	0.0693789	0.365792	-0.18885	0.618047	-0.0889955	0.46269	0.070058	0.602821	-0.70358	0.520453	No
2643611913	593.347	0.748647	0.252176	18.8709	0.0263128	0.102091	0.166375	-0.211431	0.654211	-0.190612	0.306051	0.051404	0.554739	-0.478102	0.366739	No
2643611914	441.799	0.794328	0.275899	17.0561	0.0478447	0.148721	0.178512	-0.211102	0.556629	-0.0333683	0.309453	0.156043	0.48237	-0.532977	0.362675	No
2643611915	557.93	0.784627	0.239835	24.8111	0.00318744	0.0249547	0.157525	-0.105108	0.503534	0.00851977	0.284145	-0.139964	0.661484	-0.594074	0.416699	No
2643611916	718.736	0.899249	0.251175	23.0178	0.00615655	0.0391057	0.137191	-0.232712	0.660233	-0.111463	0.533348	0.0792906	0.425264	-0.645431	0.465362	No
2643611917	467.594	0.790903	0.249333	23.9887	0.00431916	0.0305472	0.23186	-0.203743	0.632675	-0.331404	0.394391	-0.0620022	0.566326	-0.671019	0.385093	No
2643611918	958.058	0.779789	0.247113	22.7879	0.00669053	0.0412522	0.207518	-0.210133	0.630513	-0.0885804	0.338119	0.0937226	0.519556	-0.707519	0.441353	No
2643611919	397.391	0.705169	0.224299	22.0278	0.00879124	0.0494085	0.189961	-0.337701	0.53262	-0.0164248	0.391111	-0.0574035	0.29697	-0.596032	0.268056	No
2643611920	443.404	0.608309	0.251715	16.5383	0.056457	0.164752	0.170213	-0.348127	0.739957	0.00107705	0.26781	-0.00892547	0.332227	-0.589841	0.262987	No
2643611921	828.27	0.715236	0.219376	24.2416	0.00393519	0.0287684	0.152065	-0.205413	0.576464	-0.0233947	0.388165	-0.113804	0.515634	-0.68366	0.364685	No
2643611922	448.294	0.730703	0.194492	27.5323	0.00114145	0.0121797	0.0315577	-0.270231	0.449579	0.10051	0.272503	-0.0756423	0.493279	-0.25519	0.255403	No
2643611923	809.389	0.729231	0.244641	22.8059	0.00664726	0.0410983	0.165807	-0.407362	0.596322	-0.0740332	0.329585	0.0871296	0.600049	-0.722522	0.414178	No
2643611924	924.812	0.941089	0.262662	22.7372	0.00681434	0.0418028	0.215012	-0.240352	0.656636	0.16859	0.474399	-0.086621	0.490495	-0.60145	0.525073	No
2643611925	695.419	0.61307	0.198216	27.1307	0.00133082	0.0135764	0.0999964	-0.177721	0.568497	0.113152	0.246193	-0.357102	0.563672	-0.535655	0.303689	No
2643611926	788.743	0.802819	0.252234	27.205	0.00129359	0.0132973	0.0500254	-0.412335	0.533789	0.310976	0.256214	-0.159329	0.912608	-0.562823	0.530924	No
2643611927	515.583	1.00624	0.358737	12.7193	0.175723	0.333656	0.303778	-0.180728	0.59246	-0.0168	0.529746	0.0296573	0.396898	-0.588194	0.539755	No
2643611928	152.47	1.04339	0.289237	24.9943	0.00297744	0.0237807	0.387959	-0.253865	0.479907	-0.282485	0.320834	0.10341	0.378421	-0.420076	0.292056	No
2643611929	919.338	0.955129	0.276103	23.6797	0.0048375	0.0330669	0.29948	-0.230918	0.780484	-0.133293	0.442395	-0.00733096	0.519513	-0.67212	0.591553	No
2643611930	199.029	1.0419	0.361823	14.3964	0.108908	0.247896	0.266658	-0.151402	0.616097	0.0242229	0.338552	0.0557653	0.388016	-0.533716	0.337379	No
2643611931	463.742	0.97164	0.355926	14.0332	0.121148	0.264127	0.358828	-0.246957	0.633293	-0.00214004	0.406271	-0.0734762	0.542718	-0.587356	0.536929	No
2643611932	390.38	1.01904	0.309393	18.8223	0.0267471	0.103048	0.368649	-0.302493	0.497399	0.0794471	0.426078	0.191044	0.25555	-0.637474	0.462748	No
2643611933	538.376	1.32051	0.386345	18.8173	0.0267917	0.10313	0.219439	-0.295897	0.686123	0.318922	0.509542	0.0288077	0.664579	-0.540106	0.918861	No
2643611934	261.993	1.36236	0.4323	18.0471	0.0346315	0.120317	0.270529	-0.312654	0.667512	0.268594	0.478639	0.00328201	0.819043	-0.724122	0.783901	No
2643611935	374.044	1.36459	0.441169	16.3307	0.0602878	0.171418	0.393353	-0.179408	0.76593	-0.044446	0.487975	0.00154493	0.866261	-0.567354	0.910851	No
2643611936	333.567	1.34031	0.375131	21.6888	0.00991933	0.0530055	0.247021	-0.224869	0.782765	0.0237444	0.50875	-0.130045	0.531268	-0.531856	0.731546	No
2643611937	163.608	1.50662	0.355701	24.0461	0.00422908	0.0301956	0.189989	-0.194323	0.494622	0.0112224	0.584325	0.0268071	0.395194	-0.280962	0.507423	No
2643611938	216.521	1.25548	0.456594	15.1862	0.085948	0.215446	0.237242	-0.22922	0.762866	0.132897	0.397797	-0.0100357	0.599727	-0.724509	0.67751	No
2643611939	274.762	1.26667	0.417107	18.4118	0.0306855	0.111498	0.356063	-0.219584	0.818234	-0.0566065	0.413808	-0.142819	0.650449	-0.637879	0.718399	No
2643611940	409.76	1.04902	0.378317	14.2898	0.112383	0.252815	0.474278	-0.226231	0.649847	-0.00814213	0.43638	-0.0212208	0.621862	-0.603947	0.609502	No
2643611941	92.4125	1.00854	0.34614	22.0214	0.00881139	0.0494805	0.36743	-0.0988118	0.287675	-0.102168	0.197363	-0.176973	0.28601	-0.320239	0.305381	No
2643611942	433.227	1.13049	0.352455	19.8999	0.0185403	0.0802776	0.199116	-0.22649	0.689055	-0.0672672	0.483017	-0.216783	0.831968	-0.584074	0.68105	No
2643611943	681.456	0.446348	0.203517	17.5388	0.0409172	0.133801	-0.0549	-0.10795	0.309362	0.485006	-0.0199742	-0.255555	0.449286	-0.211336	0.192899	No
2643611944	129.209	1.03015	0.263767	34.257	8.05143e-05	0.00181914	0.140041	-0.171866	0.619224	0.128118	0.270998	-0.387856	0.440195	-0.294272	0.30394	No
2643611945	746.923	0.892247	0.259487	23.2658	0.00562614	0.0369209	0.173553	-0.21137	0.641982	0.0533916	0.373239	-0.0857193	0.613802	-0.554982	0.492937	No
2643611946	159.134	-0.578944	0.342032	16.8443	0.051211	0.155576	-0.444115	-0.459008	-0.152528	0.792522	-0.405017	0.321892	0.369587	-0.516056	0.22011	No
2643611947	186.808	0.734156	0.217399	34.8203	6.40928e-05	0.00147787	-0.132172	-0.235525	0.0271542	0.440917	-0.0500519	0.276347	0.424356	0.0327603	0.250127	No
2643611948	622.045	0.801685	0.284364	20.6577	0.0142601	0.0669548	0.278383	-0.293254	0.742426	-0.0754101	0.405732	-0.119544	0.689318	-0.888126	0.505317	No
2643611949	303.029	0.913788	0.274289	24.6111	0.00343284	0.0262056	0.315529	-0.248463	0.557948	-0.186855	0.245138	-0.123483	0.61496	-0.388573	0.374728	No
2643611950	844.648	0.856264	0.258826	23.0018	0.00619222	0.0392213	0.317871	-0.279804	0.724105	-0.174233	0.367335	0.0485317	0.584074	-0.653745	0.483231	No
2643611951	448.423	0.849839	0.267932	19.2962	0.0227889	0.0925999	0.279774	-0.298924	0.562178	-0.0745286	0.417128	-0.111578	0.655764	-0.558173	0.356807	No
2643611952	536.456	0.494082	0.233139	23.4796	0.00520451	0.0349421	-0.0335988	-0.362689	0.545368	0.0151737	0.0552913	-0.509509	0.881326	-0.201428	0.28858	No
2643611953	1091.37	0.864416	0.240308	29.2022	0.000599064	0.00774179	0.194745	-0.21538	0.667973	0.120102	0.41127	-0.139633	0.653061	-0.815996	0.490303	No
2643611954	797.675	0.944982	0.262021	30.8401	0.000315317	0.00486934	0.200783	-0.24865	0.626059	0.230625	0.358308	-0.200233	0.888796	-0.873585	0.641659	No
2643611955	241.519	1.01423	0.247338	35.683	4.51236e-05	0.00112943	0.136387	-0.0400106	0.489415	0.0711725	0.268979	-0.179873	0.831292	-0.547493	0.381141	No
2643611956	700.488	0.947214	0.254473	32.3519	0.000173072	0.00319259	0.177613	-0.342919	0.840571	-0.106425	0.464434	-0.245184	0.918232	-0.772548	0.607147	No
2643611957	159.673	0.943268	0.305649	29.1871	0.000602589	0.0077447	0.0964425	-0.33475	0.725165	0.059008	0.253228	-0.0230242	0.344196	-0.804667	0.38407	No
2643611958	581.886	1.05474	0.277507	31.1742	0.000276337	0.00446182	0.416086	-0.617126	0.650375	0.046869	0.527919	-0.22726	0.740948	-0.826789	0.658916	No
2643611959	512.183	0.794105	0.255571	20.5174	0.0149745	0.0691519	0.244338	-0.0314549	0.556527	0.0521397	0.445406	-0.192982	0.400405	-0.860269	0.347889	No
2643611960	436.395	0.808541	0.262246	24.3753	0.00374575	0.0277755	0.317029	-0.42781	0.782619	-0.0701282	0.364829	-0.200325	0.632121	-0.760214	0.412453	No
2643611961	661.807	0.588406	0.205017	29.4738	0.000538924	0.00724631	0.0926034	-0.383417	0.567721	0.394056	0.136743	-0.293449	0.710177	-0.598514	0.336876	No
2643611962	858.646	0.667302	0.225954	21.0733	0.0123288	0.0606069	0.310286	-0.399641	0.453435	0.266776	0.324468	-0.084088	0.429896	-0.765321	0.322306	No
2643611963	557.638	0.744883	0.209983	25.0521	0.00291405	0.0234412	0.151575	-0.141637	0.43378	-0.00929529	0.264008	-0.0106504	0.591322	-0.45354	0.296964	No
2643611964	992.676	0.165014	0.565948	23.5781	0.0050206	0.0340763	-0.899861	0.169914	-0.300873	2.34698	-1.26978	0.0838173	1.12649	1.22475	1.54161	No
2643611965	800.501	0.751941	0.20249	29.2071	0.000597905	0.00774172	0.190782	-0.161766	0.665135	-0.0253459	0.385029	-0.228678	0.522092	-0.579718	0.360132	No
2643611966	145.375	0.540245	0.206435	20.9934	0.0126799	0.0618202	0.211374	-0.0970349	0.337923	0.0152557	0.0927346	-0.0114901	0.249572	-0.435706	0.112618	No
2643611967	506.087	0.711476	0.207008	19.9438	0.0182623	0.0798181	0.155295	-0.0804399	0.568019	-0.108751	0.48152	-0.157196	0.302373	-0.477627	0.219321	No
2643611968	255.374	0.690727	0.230284	40.4486	6.30036e-06	0.000236985	0.0709796	-0.25072	0.373885	0.480094	0.227201	-0.650555	0.988085	-0.643464	0.376115	No
2643611969	2485.48	0.596938	0.184497	25.5124	0.00245366	0.0208067	0.119452	-0.361816	0.315602	0.0893116	0.232165	0.017307	0.363912	-0.37407	0.130644	No
2643611970	1379.79	0.425459	0.15575	24.4201	0.00368436	0.0274411	0.0762371	-0.385155	0.310523	0.297875	0.0850358	0.0745359	0.302223	-0.328374	0.139822	No
2643611971	1127.53	-0.206166	0.219434	8.40028	0.494364	0.628979	-0.104252	-0.166981	0.144362	0.466594	-0.226621	-0.558329	0.369914	-0.125066	0.0915781	No
2643611972	496.565	0.120269	0.161326	18.3086	0.0317575	0.113736	-0.145656	-0.293835	0.349082	0.053981	-0.0176024	-0.271097	0.648418	-0.330671	0.112606	No
2643611973	566.352	0.571217	0.218214	22.1542	0.00840303	0.0480842	0.0558583	-0.203162	0.518045	-0.0652675	0.323782	-0.229128	0.696426	-0.74029	0.287671	No
2643611974	916.832	0.077624	0.279592	15.874	0.06956	0.187414	-0.371748	-0.685773	0.0662227	0.289237	0.0998676	-0.431301	0.826299	-0.521465	0.30435	No
2643611975	378.829	0.338271	0.173083	13.5593	0.138887	0.286322	0.0268398	-0.241917	0.359441	0.0369291	0.209509	-0.0303588	0.402794	-0.464729	0.0918394	No
2643611976	429.546	0.621492	0.208901	17.3518	0.0434835	0.139979	0.129949	-0.0973937	0.386103	-0.0113437	0.368671	0.0160934	0.414441	-0.569968	0.19251	No
2643611977	453.583	0.656564	0.206072	18.2277	0.0326221	0.115639	0.236432	-0.21185	0.294796	0.0417259	0.340077	0.215461	0.372612	-0.49413	0.197552	No
2643611978	247.052	0.710849	0.231225	16.5983	0.0553917	0.162719	0.198871	-0.261596	0.332135	0.0237425	0.316587	-0.0468417	0.375363	-0.295987	0.169183	No
2643611979	1861.74	0.469804	0.184737	14.0927	0.119066	0.261431	0.182514	-0.228027	0.301998	0.0685755	0.238861	0.0805987	0.205466	-0.455709	0.104134	No
2643611980	330.365	0.33972	0.172143	10.9311	0.280459	0.442735	-0.00289618	-0.121367	0.193252	-0.0274607	0.233234	-0.128984	0.453561	-0.30022	0.0689627	No
2643611981	1710.38	0.458113	0.182742	14.2284	0.114428	0.254794	0.167387	-0.233242	0.366831	-0.0439582	0.255287	0.0372353	0.242994	-0.433144	0.104372	No
2643611982	263.162	0.492294	0.215508	30.9427	0.000302804	0.00475239	0.323035	-0.278834	0.00870278	0.820637	-0.216997	-0.100418	0.38119	0.0756511	0.253188	No
2643611983	1202.86	0.449079	0.178702	18.7272	0.0276155	0.104693	0.0767497	-0.428445	0.185035	-0.00760773	0.264708	-0.0267553	0.551399	-0.412573	0.148308	No
2643611984	878.091	0.552156	0.143501	46.9614	3.99009e-07	2.18417e-05	0.064363	-0.46835	0.359315	0.340769	0.1913	-0.230036	0.66581	-0.35628	0.259207	No
2643611985	948.027	0.477505	0.176398	20.0788	0.0174324	0.0772185	0.220961	-0.427625	0.314292	0.0742957	0.226544	0.115599	0.463134	-0.50497	0.184289	No
2643611986	982.548	0.747418	0.207452	36.6804	3.00082e-05	0.000824674	0.248601	-0.610476	0.360241	0.662984	0.208673	-0.0864183	0.618351	-0.441058	0.469773	No
2643611987	1600.76	-0.250508	0.251056	14.1302	0.117767	0.259755	0.142498	-0.0114918	0.134546	0.77678	-0.285746	-0.638784	0.195607	-0.333255	0.143656	No
2643611988	350.113	0.357651	0.252783	15.4958	0.0781867	0.202222	0.0976222	-0.135067	0.443923	0.418574	-0.175277	-0.346899	0.541869	-0.266213	0.194474	No
2643611989	664.7	0.586064	0.191324	24.0726	0.00418804	0.0300299	-0.0206263	-0.300045	0.309871	0.311417	0.268906	-0.266995	0.611352	-0.363377	0.246756	No
2643611990	560.814	0.353026	0.169586	18.9428	0.0256839	0.100382	0.141534	-0.142012	0.0842918	0.570262	0.0363703	-0.157397	0.263408	-0.406498	0.153045	No
2643611991	678.532	0.120795	0.156141	4.53144	0.873095	0.90581	0.0427925	0.136499	0.0754915	0.319216	0.0108118	-0.202072	-0.024802	-0.0887212	0.0312506	No
2643611992	1380.44	0.191183	0.215426	44.9199	9.5469e-07	4.59138e-05	-0.337368	-0.700416	0.0945511	0.656165	-0.168314	-0.557648	1.02227	-0.185467	0.385367	No
2643611993	1246.64	0.270201	0.198634	28.8998	0.000673737	0.00844744	0.0565296	0.0720081	0.166974	0.87312	-0.243582	-0.504014	0.45328	-0.0561309	0.224691	No
2643611994	1297.11	0.402213	0.181525	23.2538	0.00565083	0.0369997	-0.134345	-0.124893	0.0767285	0.64164	0.0448113	-0.273959	0.532659	-0.133645	0.167868	No
2643611995	656.845	0.674165	0.200194	25.3412	0.00261606	0.0216788	0.11245	-0.401168	0.452845	0.313537	0.249762	-0.0167164	0.507478	-0.398561	0.302276	No
2643611996	862.147	0.481935	0.172847	18.7356	0.0275376	0.104575	0.198132	-0.349883	0.319046	0.188694	0.26355	0.151916	0.234732	-0.559208	0.165026	No
2643611997	818.457	0.458962	0.210869	23.3631	0.00543035	0.0359868	-0.0237537	-0.776547	0.429055	0.356562	0.158614	-0.0023449	0.628369	-0.519374	0.305117	No
2643611998	416.947	0.3988	0.177689	12.2774	0.198116	0.359547	0.0656551	-0.098421	0.336362	0.0715083	0.189087	0.137431	0.220249	-0.419348	0.0959221	No
2643611999	720.306	0.482421	0.145304	32.0903	0.0001921	0.00346412	0.143329	-0.175953	0.256482	0.189521	0.113471	-0.059934	0.651595	-0.405176	0.191226	No
2643612000	878.267	0.527879	0.160754	20.6442	0.0143273	0.0672207	0.238099	-0.144064	0.429648	0.0670436	0.361692	0.0834543	-0.146131	-0.423693	0.148071	No
2643612001	451.67	0.462502	0.151005	22.186	0.00830795	0.0477453	0.256716	-0.241754	0.392778	-0.112468	0.204348	0.0627748	0.275531	-0.322834	0.116572	No
2643612002	464.513	0.33129	0.146806	9.75724	0.370493	0.527199	0.102239	-0.0902637	0.204714	0.270717	0.200227	0.0457003	-0.0531582	-0.230562	0.0533265	No
2643612003	403.443	0.302155	0.144249	17.3273	0.0438305	0.140591	0.0791544	-0.229668	0.248212	0.417045	0.0294144	0.0338081	0.173229	-0.302627	0.0838542	No
2643612004	667.106	0.416183	0.166598	10.5676	0.306512	0.467439	0.187276	-0.110481	0.272497	0.0398393	0.283869	0.134055	0.10473	-0.35179	0.0838545	No
2643612005	530.993	0.288402	0.157254	9.06387	0.431399	0.577687	0.0378975	-0.231511	0.288876	0.0782778	0.205838	0.107745	0.133183	-0.372091	0.0591015	No
2643612006	653.623	-0.246286	0.332561	26.5901	0.00163455	0.0155884	-0.656225	-1.2777	-0.0138341	1.43673	-0.451205	-0.137431	0.870173	0.159855	0.581178	No
2643612007	133.934	0.337429	0.200853	8.89118	0.447379	0.591208	0.117091	0.163693	0.24501	-0.00133752	0.0748114	0.128187	-0.0863341	-0.0585034	0.0405626	No
2643612008	509.362	0.402238	0.144771	15.3681	0.081309	0.207845	0.152881	0.0342772	0.368392	-0.137469	0.346293	-0.0489623	0.0157675	-0.419221	0.0811483	No
2643612009	291.56	0.228912	0.172865	5.95405	0.744508	0.817611	0.126102	-0.107368	0.266956	-0.0311707	0.0606796	-0.0451609	0.149014	-0.206681	0.0357338	No
2643612010	770.834	0.260943	0.153755	11.3505	0.252448	0.41538	0.270253	-0.110289	0.399947	-0.00562992	0.12127	0.198178	-0.0823194	-0.377399	0.0738288	No
2643612011	1073.51	0.289832	0.155964	10.2906	0.32748	0.487598	0.222422	-0.110981	0.28618	-0.0359921	0.147836	0.212306	0.050772	-0.408439	0.0647817	No
2643612012	181.521	0.238672	0.172004	6.58619	0.680115	0.771951	0.0746338	0.014843	0.216627	-0.0801206	0.113676	0.107593	-0.174602	-0.181076	0.0254934	No
2643612013	572.417	0.264565	0.168372	7.48784	0.586464	0.701581	0.347959	-0.163783	0.183846	-0.0152289	0.185509	-0.043887	0.0719464	-0.315379	0.0511107	No
2643612014	964.844	0.343929	0.131768	12.6043	0.181343	0.340202	0.106321	-0.122606	0.205208	0.10235	0.126301	0.131138	-0.0136187	-0.129559	0.0637327	No
2643612015	808.763	0.271083	0.147551	13.6189	0.136543	0.283059	0.281255	-0.124928	0.177742	0.0483535	0.0868346	-0.165365	0.152708	-0.389373	0.079954	No
2643612016	854.164	-0.0299752	0.126936	11.1434	0.266007	0.428578	0.0446721	-0.225531	0.378353	-0.0479166	-0.0142976	-0.277207	0.235605	-0.287316	0.0481809	No
2643612017	196.845	0.319559	0.199979	5.26354	0.810756	0.864284	0.0135106	-0.0526067	0.156209	0.159272	0.110227	0.0413436	0.173984	-0.118713	0.0315048	No
2643612018	539.777	0.153743	0.152997	5.43543	0.79482	0.852425	0.107883	-0.152522	0.134572	0.158992	0.119108	0.252702	0.0111795	-0.243272	0.0339727	No
2643612019	952.092	0.217902	0.129538	5.80929	0.758843	0.826345	-0.000379942	0.0142464	0.252005	0.116102	0.199652	-0.0270611	-0.0567986	-0.149608	0.0244183	No
2643612020	430.174	0.294991	0.148433	15.8886	0.0692449	0.187149	0.132849	0.147429	0.491303	-0.40169	0.142313	0.0330306	0.0402313	-0.190397	0.0787944	No
2643612021	278.226	0.253543	0.173107	9.45543	0.396338	0.547394	0.281016	0.177734	0.184676	0.00146289	-0.0118527	0.0268846	-0.117941	-0.234486	0.049711	No
2643612022	517.979	0.230517	0.101219	16.7896	0.0521146	0.156682	0.067178	-0.0150469	0.363745	0.0787231	0.0493331	0.00845611	0.0131174	-0.197268	0.0429874	No
2643612023	274.277	0.386678	0.138724	15.3907	0.0807485	0.20688	0.0418003	0.0890086	0.312642	0.00516677	0.15379	-0.0506611	-0.0296025	-0.149767	0.0537603	No
2643612024	944.02	0.359256	0.118409	18.7304	0.027585	0.104693	0.0718751	-0.122921	0.401473	0.00338922	0.177475	0.094374	0.138345	-0.160409	0.0719528	No
2643612025	517.344	0.748356	0.260874	29.8946	0.000457206	0.00649222	-0.513571	-0.522888	0.310922	0.739341	0.0763546	0.0428924	0.810222	0.48769	0.439842	No
2643612026	436.515	0.491916	0.194532	13.8813	0.126611	0.270557	0.0539851	-0.0665911	0.0648688	0.201187	0.0433092	0.118434	0.379949	0.00245894	0.135079	No
2643612027	370.119	0.67107	0.160652	40.7437	5.56869e-06	0.000216728	0.0521923	-0.276148	0.252359	0.397767	0.0479892	0.000327838	0.469604	0.258673	0.240537	No
2643612028	446.837	0.264376	0.172529	7.9555	0.538637	0.665684	0.219624	0.0479104	0.271388	0.0170299	0.0567862	-0.002005	0.195167	-0.259056	0.0555151	No
2643612029	155.774	0.58087	0.195856	29.2572	0.000586363	0.0076809	0.420313	-0.0382392	0.373361	0.231606	0.179055	-0.395286	0.0873039	-0.376305	0.142111	No
2643612030	406.862	0.395964	0.170978	20.0302	0.017727	0.0781638	0.0187902	-0.255433	0.287152	-0.0039271	0.150578	-0.0701719	0.445855	-0.437379	0.133443	No
2643612031	1052.91	0.147175	0.129481	6.84921	0.652815	0.754058	0.139485	-0.0492052	0.233883	0.00302427	0.160921	0.148005	-0.0754988	-0.267627	0.0287912	No
2643612032	610.795	0.158945	0.120724	7.62403	0.572433	0.691335	0.0157983	0.0487764	0.203978	-0.024869	0.106715	0.0627807	0.11564	-0.356424	0.0288814	No
2643612033	469.927	0.207754	0.122318	10.2117	0.333623	0.493038	0.0726822	0.139842	0.251325	-0.0337827	0.0607621	0.00622148	0.10153	-0.257083	0.0324541	No
2643612034	1139.36	0.175408	0.129831	7.72181	0.562405	0.683886	0.0815031	0.0113411	0.334505	0.02267	0.0735564	0.0650183	0.00453652	-0.233046	0.0305535	No
2643612035	506.26	0.152287	0.133417	4.36318	0.885926	0.914167	0.145469	-0.0216858	0.126453	-0.116095	0.110051	0.00187392	0.170532	-0.105177	0.0189363	No
2643612036	631.827	0.204441	0.102197	13.3001	0.149489	0.30153	0.0982015	0.0294357	0.314137	-0.0377185	0.0811718	-0.200773	0.136029	0.0205734	0.0363581	No
2643612037	1259.38	0.14944	0.117546	4.34719	0.887113	0.914971	0.0361012	0.0131897	0.158984	0.00100342	0.125975	-0.0755983	0.0591239	-0.19303	0.0137966	No
2643612038	993.404	-0.0445414	0.237469	11.3609	0.251779	0.414887	-0.332694	-0.268104	0.0129272	0.794213	-0.266703	-0.0456637	0.383137	0.0400825	0.12037	No
2643612039	581.196	-0.0440225	0.136285	29.2284	0.000592975	0.007711	-0.00220212	-0.638411	0.0625671	0.468789	-0.32831	-0.140942	0.445721	-0.0165129	0.129815	No
2643612040	326.601	0.271834	0.153023	9.97116	0.352825	0.511316	-0.0522528	0.255803	0.197434	-0.0212075	0.36708	-0.136627	0.00923011	-0.296366	0.0440695	No
2643612041	315.517	-0.0267441	0.105272	8.39738	0.494648	0.629102	0.121229	0.13348	-0.145037	-0.107486	-0.0275835	-0.149442	0.257021	-0.0794061	0.0185921	No
2643612042	398.267	0.0450097	0.110293	6.59891	0.678799	0.770977	0.0789307	-0.153397	0.231035	-0.00619387	0.0870941	-0.0375604	0.0136154	-0.00074181	0.0150723	No
2643612043	599.289	0.0864799	0.102238	12.8982	0.167265	0.323248	0.0104073	-0.315407	0.161689	0.0157236	-0.0245926	0.251272	-0.0260177	-0.104031	0.0324807	No
2643612044	460.292	0.163003	0.173277	19.4386	0.0217111	0.08986	-0.151376	-0.328185	-0.0535226	0.163856	-0.0171468	-0.235938	0.624951	-0.256344	0.130178	No
2643612045	1664.08	0.0483789	0.255499	18.2182	0.0327252	0.115846	-0.357581	-0.730023	0.00948291	0.38919	-0.0249039	-0.332152	0.760299	-0.0992599	0.213021	No
2643612046	1755.24	-0.16413	0.189131	14.7891	0.0968941	0.23077	-0.283538	-0.281255	0.0236242	0.373895	-0.166519	-0.269047	0.551129	-0.0103661	0.079677	No
2643612047	100.126	0.130484	0.192339	13.7991	0.129653	0.274945	-0.120977	-0.23662	0.314255	0.233663	-0.00461275	-0.254848	0.288606	-0.12071	0.0514523	No
2643612048	641.295	-0.316294	0.20559	26.9414	0.0014303	0.0141413	-0.524414	-0.750785	-0.0418879	0.466026	-0.36817	-0.265523	0.959585	0.0157812	0.270594	No
2643612049	934.184	-0.108254	0.452569	28.7277	0.000720239	0.00883309	-1.06904	-2.08669	0.0996547	1.22424	-0.402427	-0.491794	1.86676	0.237474	1.3916	No
2643612050	999.595	0.115982	0.186548	17.4692	0.0418554	0.136207	-0.39634	-0.4516	-0.0030467	0.529899	-0.0406517	-0.166887	0.613148	0.0453128	0.137777	No
2643612051	204.498	-0.249245	0.176595	7.95877	0.538307	0.66552	-0.0961682	-0.0859098	-0.144005	-0.158699	-0.144255	-0.164255	0.303849	0.216501	0.0349937	No
2643612052	526.222	0.0995522	0.113662	7.49816	0.585398	0.700834	-0.166286	-0.102802	-0.0198308	-0.0284589	0.00874157	0.117369	0.269245	-0.0101923	0.0209103	No
2643612053	479.695	0.0193143	0.138383	13.3914	0.14568	0.296065	0.00312598	-0.366359	0.0283852	0.000726192	-0.0443757	-0.032561	0.45445	-0.300157	0.0609151	No
2643612054	1009.4	0.0177052	0.123333	16.8959	0.0503713	0.153879	-0.312049	-0.386393	0.0283157	0.272053	0.014848	-0.0166293	0.400002	0.0765377	0.0546696	No
2643612055	698.988	-0.017776	0.110869	13.9327	0.12474	0.267903	-0.0622373	-0.131737	0.201179	0.21655	-0.194733	-0.266827	0.331795	-0.0585972	0.0409456	No
2643612056	412.036	0.261974	0.108813	10.3904	0.319813	0.480863	0.0447432	0.143865	0.194643	-0.0310141	0.20589	-0.122546	0.0630306	-0.0956537	0.0255279	No
2643612057	552.028	-0.00180665	0.106938	4.9884	0.835319	0.882781	-0.00946519	0.116396	0.230905	-0.152202	-0.034046	0.00589529	-0.0301476	0.0697105	0.0140426	No
2643612058	971.043	0.523426	0.21543	24.7987	0.00320215	0.0250117	-0.163437	-0.447544	-0.102118	0.521847	0.0160061	-0.00880235	0.799452	0.194811	0.259994	No
2643612059	743.143	-0.616001	0.314493	13.204	0.153589	0.307224	-0.441079	-0.308851	-0.109289	0.955219	-0.432352	-0.550212	0.165703	0.331824	0.263962	No
2643612060	507.825	0.0999306	0.11444	4.71458	0.858446	0.897249	0.0600879	0.152205	0.11149	-0.0113011	-0.0253986	-0.0219641	-0.0463432	0.12674	0.0151631	No
2643612061	1197.12	-0.0307513	0.08628	3.94981	0.914685	0.934564	0.0534518	0.0606948	0.012276	0.0592121	0.00726509	-0.027764	-0.0265487	-0.0146246	0.00773105	No
2643612062	704.845	-0.136216	0.114951	11.0587	0.271704	0.433812	0.0377557	0.243082	0.25495	-0.0699289	-0.0964642	0.0432677	-0.327537	-0.149438	0.0384857	No
2643612063	696.642	-0.0171435	0.0925154	4.47626	0.877371	0.908681	0.0767198	-0.00168748	0.196643	-0.110829	-0.0230187	-0.146744	0.0635629	-0.1377	0.0115105	No
2643612064	987.38	0.00848682	0.0990273	5.05586	0.829412	0.877779	-0.0853522	-0.049601	0.112365	-0.108092	0.0547101	-0.0910579	0.115664	-0.141565	0.0125724	No
2643612065	1085.87	-0.15897	0.0988602	9.4773	0.394431	0.545685	-0.111785	-0.165537	0.0614546	0.158417	-0.134708	0.0663009	0.199331	-0.153453	0.0214138	No
2643612066	692.241	-0.079544	0.111842	4.21561	0.896657	0.922694	-0.0394919	0.0226275	-0.0581944	0.22202	-0.0400302	0.0762698	-0.0468003	-0.0212946	0.015487	No
2643612067	394.018	-0.1053	0.145066	8.20778	0.51335	0.645571	0.0417114	0.27912	0.0623739	-0.328092	0.040253	0.0378189	-0.0939181	-0.190825	0.0363383	No
2643612068	511.865	-0.0743486	0.110579	4.05265	0.907913	0.930014	-0.115296	0.0738409	0.118882	-0.0450232	-0.0238692	-0.0370345	0.113171	-0.176779	0.0115888	No
2643612069	612.764	-0.482973	0.249972	15.2055	0.0854427	0.214339	-0.323544	-0.368081	0.0760199	0.841479	-0.642078	-0.395258	0.331355	0.432942	0.209203	No
2643612070	389.424	-0.0280315	0.136941	4.66993	0.86208	0.899626	0.104273	-0.191457	0.0895727	0.11422	0.0471683	-0.0850912	-0.0259011	-0.279466	0.0195094	No
2643612071	718.287	-0.027176	0.109777	4.62751	0.865496	0.901734	0.0982098	-0.0621414	0.133051	-0.102359	0.045742	-0.0545	0.108258	-0.276212	0.0160537	No
2643612072	573.982	-0.119603	0.0973629	4.85357	0.846881	0.890528	-0.0125045	-0.100368	0.00590187	-0.0528786	-0.00452928	-0.0478215	0.118656	-0.0953236	0.0127494	No
2643612073	577.6	-0.499206	0.184098	21.8334	0.00942234	0.0512859	-0.409183	-0.281344	-0.257515	0.666611	-0.283615	-0.0160582	0.0575824	0.164372	0.153664	No
2643612074	531.337	0.0680104	0.103281	12.971	0.163922	0.319631	0.0166207	-0.151213	0.144495	0.373966	-0.0230233	-0.0975685	0.208027	-0.109629	0.0354366	No
2643612075	516.186	-0.0104076	0.116102	6.33581	0.705895	0.790931	0.00946674	-0.114501	-0.0314109	-0.0251262	0.102013	-0.288584	0.268193	-0.0375464	0.0221351	No
2643612076	1067.93	-0.0976215	0.0935456	9.57364	0.38609	0.539773	0.0578284	0.0403285	0.117915	-0.117837	0.0611122	-0.0915553	-0.196845	0.0167369	0.0202566	No
2643612077	877.355	0.026572	0.102829	7.40996	0.594517	0.707244	0.1706	0.0952633	0.145298	-0.185436	0.0737502	0.035943	-0.174311	-0.0515394	0.0191834	No
2643612078	276.938	-0.0960456	0.115157	17.7053	0.0387503	0.129054	-0.113287	0.242593	0.294673	-0.387109	0.0419138	-0.061899	-0.0636456	0.0692271	0.0448508	No
2643612079	510.549	-0.106582	0.117066	8.72628	0.462915	0.603214	0.249641	0.0716657	0.137206	-0.126382	-0.0817772	0.0563353	-0.294094	-0.0848156	0.0279849	No
2643612080	420.361	-0.163983	0.0893367	21.7954	0.00955038	0.0516595	0.0648202	0.112943	0.145332	-0.129939	-0.00014842	0.0152363	-0.302751	0.0373211	0.0412343	No
2643612081	855.611	-0.15609	0.113575	5.74798	0.764853	0.830383	0.075302	0.0638655	0.188215	0.0416162	-0.130513	-0.145975	-0.128223	-0.123747	0.0185121	No
2643612082	934.183	-0.0766837	0.0772415	11.7527	0.227615	0.390511	-0.0098152	0.0634823	0.257141	-0.0800585	-0.00980354	-0.0144	-0.174463	-0.0434482	0.0177726	No
2643612083	965.197	-0.0422527	0.102145	11.9638	0.215356	0.378192	-0.0352196	0.1247	0.210449	-0.280624	0.136435	-0.000543507	-0.285099	-0.0829249	0.0332556	No
2643612084	628.594	-0.100006	0.101956	19.3507	0.0223706	0.091452	-0.180036	-0.414544	0.24802	0.245447	-0.0357514	0.0125332	0.180731	-0.257251	0.0515428	No
2643612085	785.379	-0.0322165	0.129038	10.7616	0.292407	0.454892	-0.042587	-0.297429	0.106514	0.207012	-0.168724	-0.00437428	0.355218	-0.23834	0.0463313	No
2643612086	600.207	-0.00536941	0.0864273	3.6499	0.932909	0.948404	-0.121455	-0.0470096	-0.00697057	0.105766	0.0203584	0.0192982	0.140954	0.00684013	0.00746495	No
2643612087	515.187	-0.017562	0.109752	4.73318	0.85692	0.897159	0.0123035	0.0256603	0.212614	-0.0927759	-0.0394531	0.0616122	0.0503434	-0.236059	0.0131658	No
2643612088	236.846	-0.237032	0.179476	9.22213	0.417028	0.564904	0.145772	0.170142	0.131949	0.132472	-0.332134	-0.13174	0.268596	-0.210284	0.0471541	No
2643612089	386.468	0.214047	0.161515	32.4878	0.00016393	0.00304937	-0.116107	-0.14414	0.147269	0.820032	-0.375273	0.127083	0.16003	0.173304	0.167687	No
2643612090	519.645	0.105935	0.104776	9.59377	0.384361	0.538335	-0.0254432	-0.12213	-0.0996909	0.141697	-0.0199621	-0.147776	0.216685	0.202287	0.0238141	No
2643612091	848.005	-0.150186	0.240292	16.0014	0.0668515	0.183569	-0.625174	-0.801292	0.00678883	0.412727	-0.120999	0.227842	0.587433	-0.072157	0.201493	No
2643612092	737.689	0.116767	0.114704	15.0151	0.0905232	0.221714	-0.0259776	-0.118948	0.214895	-0.0457701	0.0244142	-0.175173	0.343944	-0.280944	0.0547086	No
2643612093	120.52	-0.161395	0.269553	8.76041	0.459678	0.60144	-0.166174	-0.20773	-0.172379	0.189329	-0.275099	0.298572	0.553082	-0.130318	0.0695449	No
2643612094	674.78	0.130279	0.106631	9.52421	0.390356	0.543142	0.0170567	-0.065339	0.159882	0.0422013	-0.117315	0.197473	0.154632	-0.00447609	0.0308624	No
2643612095	408.16	-0.0162413	0.124864	21.9752	0.00895789	0.0499143	-0.161893	-0.371107	-0.177619	0.451922	-0.114487	-0.146628	0.0459784	0.208101	0.0707646	No
2643612096	2203.06	0.340149	0.204466	35.9242	4.08934e-05	0.00104739	-0.173426	-0.495322	0.02507	0.509112	-0.0356386	-0.18704	0.770477	-0.0819638	0.183314	No
2643612097	570.873	0.221733	0.099653	11.9404	0.21669	0.378906	0.137926	-0.125583	0.218148	-0.0826712	0.279685	0.0847363	-0.0979162	-0.105514	0.0288235	No
2643612098	2639.23	0.122083	0.206101	19.4554	0.0215873	0.0894914	-0.0293694	-0.304873	-0.00180595	0.366615	-0.0923828	-0.369243	0.485092	-0.0628378	0.0882518	No
2643612099	701.497	0.334903	0.111543	21.2156	0.0117269	0.0591438	-0.0245759	-0.285793	0.122974	0.0611417	0.162171	0.109522	0.390406	-0.107786	0.0781297	No
2643612100	730.836	0.104032	0.126478	24.6074	0.00343756	0.0262119	-0.0691489	-0.21295	-0.0140759	0.532698	-0.231256	-0.00929152	0.434307	-0.194373	0.101389	No
2643612101	1268.74	0.165594	0.117316	31.8446	0.00021183	0.00370455	0.0139723	-0.365995	-0.0067351	0.451018	-0.128795	-0.021719	0.505685	-0.0579041	0.0939687	No
2643612102	732.193	0.277411	0.121986	36.6274	3.06673e-05	0.000839362	0.00876303	-0.288229	0.208866	0.211943	-0.154081	0.0500397	0.58495	-0.240152	0.148284	No
2643612103	766.733	0.234361	0.138753	13.5001	0.141253	0.289603	0.0694036	-0.148984	0.231292	0.281606	-0.0525881	0.00501805	0.266756	-0.193926	0.0692755	No
2643612104	576.4	0.738069	0.608297	14.3471	0.110503	0.250173	-0.812382	-1.83896	-0.379775	1.50387	0.414528	0.52898	1.37988	-0.00911401	1.12163	No
2643612105	124.157	0.398872	0.396973	5.98736	0.741182	0.815467	0.0916733	-0.447934	0.0050099	0.423484	0.175894	0.368649	0.049812	-0.0767742	0.0846316	No
2643612106	404.024	0.252448	0.12434	11.9741	0.214772	0.37779	0.199233	-0.0376812	0.195271	0.165021	0.0154743	-0.0888987	0.092777	-0.0992928	0.0450122	No
2643612107	674.659	0.29026	0.123277	14.0831	0.119399	0.261519	0.114836	-0.173968	0.262996	0.0256684	0.153626	0.0863077	0.195541	-0.305002	0.0630985	No
2643612108	378.997	0.391942	0.108769	18.2506	0.0323745	0.115432	0.180357	-0.0772528	0.120027	-0.0768683	0.295909	0.106531	-0.0337502	-0.150844	0.0462793	No
2643612109	2204.63	-0.0616712	0.140735	18.4289	0.0305113	0.111165	0.0198494	-0.187106	-0.031649	0.309485	-0.112303	-0.312022	0.383596	-0.118019	0.0469781	No
2643612110	155.832	0.111414	0.17183	9.06063	0.431696	0.57797	-0.00895338	-0.162002	0.192595	-0.0665364	0.0674414	-0.0389979	0.411233	-0.291277	0.0384217	No
2643612111	709.311	0.0650248	0.232031	14.0128	0.121871	0.264754	-0.299547	-0.299788	0.112251	0.563251	-0.320799	-0.225311	0.761792	-0.0190515	0.174825	No
2643612112	594.761	0.229283	0.126093	14.6861	0.0999283	0.235169	-0.0853928	-0.170889	-0.0458602	0.0356888	0.149588	-0.0382844	0.324937	-0.200891	0.0617918	No
2643612113	749.806	0.253758	0.135596	9.50329	0.39217	0.544317	0.0524407	0.00405005	0.214827	0.0950106	0.0191678	0.0348261	0.160318	-0.163997	0.0560273	No
2643612114	940.822	-0.360783	0.208393	11.9238	0.217641	0.379873	-0.477864	-0.225158	-0.135605	0.524848	-0.248196	-0.189298	0.32325	0.112268	0.104584	No
2643612115	607.901	0.138973	0.15137	19.4042	0.0219674	0.090525	-0.221818	-0.26558	0.210849	0.194438	-0.160354	0.153758	0.664077	-0.229029	0.11258	No
2643612116	418.039	0.22881	0.153907	13.9825	0.122949	0.266077	-0.0380421	-0.376847	0.148877	0.0247283	0.0861709	0.0972259	0.419016	-0.277776	0.0735705	No
2643612117	836.036	0.20076	0.105571	7.78309	0.556145	0.680041	0.0313234	0.00647353	0.0898836	-0.00347996	0.0754554	0.127516	0.111357	-0.156428	0.0284314	No
2643612118	317.357	-0.546754	0.470464	25.3404	0.0026168	0.0216788	-0.885316	-1.40406	-0.0562728	1.79024	-0.632404	-0.209272	1.39991	-0.0376805	0.937909	No
2643612119	1094.08	0.370972	0.136417	19.371	0.0222165	0.091043	0.15843	0.00725008	0.118398	0.339675	0.021875	-0.0928537	0.245583	-0.0127198	0.112373	No
2643612120	540.163	0.390006	0.163793	9.91057	0.357774	0.515823	0.11333	0.0834976	0.257701	-0.0947839	0.19189	0.0208806	0.0353122	-0.119744	0.08867	No
2643612121	801.16	0.403454	0.160939	13.1899	0.154198	0.308168	0.271765	0.104336	0.239447	-0.0179859	0.081214	0.157157	-0.0787856	0.0647933	0.11129	No
2643612122	535.07	0.400363	0.135505	14.1287	0.117821	0.259755	-0.0282928	0.166889	0.120177	-0.24222	0.296915	0.190892	0.183222	-0.142891	0.0735226	No
2643612123	88.7457	0.22427	0.20526	7.11889	0.624743	0.731928	0.197059	-0.0468646	0.237562	-0.23709	0.0954974	0.0888992	-0.165546	-0.0710875	0.0288449	No
2643612124	1160.46	0.308388	0.144256	10.9811	0.27701	0.439573	0.220689	0.106946	0.215291	-0.182822	0.232681	0.191081	-0.181522	-0.184033	0.060131	No
2643612125	458.4	0.466424	0.175593	14.2683	0.113095	0.25357	0.231416	0.10492	0.405774	-0.0448882	0.257021	-0.0449395	-0.230801	-0.177194	0.122824	No
2643612126	464.556	0.505939	0.188115	13.6998	0.13341	0.279621	0.243928	0.188384	0.0593729	0.0986112	0.0709019	0.121459	0.0893274	0.0767818	0.14918	No
2643612127	701.352	0.408554	0.19469	8.56914	0.477957	0.615035	0.246464	-0.063158	0.329729	0.0797979	0.171042	0.0843191	-0.151557	-0.025177	0.12602	No
2643612128	210.964	0.368785	0.184842	11.1063	0.268495	0.430628	0.0453455	0.0344013	0.393954	-0.0778139	0.0879717	0.0780389	0.153703	-0.224191	0.0716417	No
2643612129	617.66	0.436384	0.165242	10.7416	0.293841	0.455859	0.20406	0.0210948	0.0995799	-0.311081	0.318134	0.171072	0.160949	-0.0476616	0.0966117	No
2643612130	420.227	0.598236	0.183642	17.045	0.0480166	0.149053	0.250886	0.118064	0.238397	0.0187121	0.346411	0.263357	-0.196193	-0.292683	0.142925	No
2643612131	677.254	0.430719	0.157815	10.8346	0.287217	0.449938	0.109308	0.0116179	0.213947	-0.257848	0.285022	0.116554	0.0116731	0.0291033	0.0792104	No
2643612132	459.685	0.532096	0.174698	11.7115	0.230068	0.393321	-0.0361314	0.128866	0.180262	-0.236554	0.409662	0.187032	0.048366	0.0104878	0.0968407	No
2643612133	622.792	0.348186	0.134061	14.3656	0.109902	0.249401	0.117249	0.177298	0.13833	-0.0643337	0.155076	0.0432783	-0.00845177	-0.242111	0.0762253	No
2643612134	530.939	0.331137	0.128046	15.2374	0.0846172	0.213256	0.107744	-0.219886	0.162897	-0.010601	0.181762	0.212568	0.117596	-0.259835	0.0659342	No
2643612135	486.151	0.394028	0.178018	10.4068	0.318565	0.479199	0.0516154	-0.0875419	0.194785	-0.163395	0.169294	0.285286	0.215632	-0.221404	0.0896103	No
2643612136	584.374	0.357606	0.139494	19.131	0.024102	0.0958886	0.0714785	0.10143	0.0874706	0.310947	-0.0418484	0.00127135	-0.0629237	0.0461339	0.113098	No
2643612137	481.543	0.262562	0.148321	12.6416	0.179503	0.338163	0.318898	0.0873939	0.255675	0.0243122	0.0588714	-0.0887904	-0.110174	-0.273458	0.0701288	No
2643612138	692.819	0.550846	0.198148	13.2948	0.149715	0.301785	0.239513	0.035903	0.315468	-0.213652	0.330411	0.309161	-0.166349	-0.174984	0.169784	No
2643612139	373.62	0.415792	0.212634	7.43488	0.591938	0.705152	0.165362	-0.0833158	0.185542	-0.268476	0.261095	0.180225	0.046397	-0.158817	0.0907149	No
2643612140	389.756	0.516209	0.216585	7.81481	0.552911	0.676864	0.135162	-0.10946	0.037904	0.020328	0.327391	0.0900125	0.264837	-0.193145	0.103697	No
2643612141	522.232	0.501494	0.218185	9.09587	0.428472	0.575311	0.265251	-0.0397376	0.314049	0.0728852	0.273224	0.110845	0.0187082	-0.300802	0.143721	No
2643612142	460.491	0.703307	0.197462	19.463	0.0215315	0.0893233	0.0892568	0.0233244	0.384353	-0.102563	0.316847	0.26961	0.248986	-0.189459	0.222628	No
2643612143	919.492	0.351213	0.149061	32.6378	0.000154396	0.0029119	-0.185173	-0.294734	0.0899476	0.342442	-0.0447266	-0.0581067	0.658642	-0.0685367	0.18853	No
2643612144	328.992	0.585611	0.239444	9.85178	0.362617	0.5198	0.267996	0.0915625	0.193872	-0.159233	0.311772	0.336558	0.0428251	-0.212524	0.155736	No
2643612145	553.019	0.483037	0.204084	11.8178	0.223774	0.385966	0.225597	0.0890915	0.21449	0.101754	0.17322	0.209209	-0.298916	-0.161854	0.156489	No
2643612146	548.718	0.53087	0.240322	6.80931	0.656965	0.756041	0.280554	-0.0386598	0.0478635	-0.0186465	0.357504	0.102811	-0.00774306	-0.147107	0.137227	No
2643612147	250.324	0.645246	0.249461	9.4865	0.39363	0.545443	0.0836268	-0.109766	0.154655	-0.0971128	0.473842	0.248562	-0.0987583	-0.209226	0.130922	No
2643612148	629.451	0.680644	0.278406	10.3298	0.324451	0.485128	0.455535	0.148818	0.289521	0.0623509	0.319393	0.112032	-0.108521	-0.251362	0.324168	No
2643612149	668.574	0.645399	0.253029	12.2794	0.198015	0.359459	0.288183	-0.188512	0.274509	-0.025433	0.338806	0.363531	0.051647	-0.385447	0.288601	No
2643612150	128.298	0.800639	0.307904	10.5614	0.306975	0.468039	0.421202	-0.0436486	0.150395	-0.04421	0.460923	0.241919	-0.265889	-0.102176	0.156434	No
2643612151	1238.11	0.736176	0.236062	14.3487	0.110451	0.250173	0.353811	-0.0228561	0.227308	0.0847728	0.391583	0.25152	-0.0820324	-0.223053	0.298811	No
2643612152	448.936	0.622537	0.267449	8.55388	0.47943	0.615092	0.291911	-0.0784563	0.28383	0.0108635	0.414061	0.147268	-0.111871	-0.285799	0.20587	No
2643612153	698.828	0.657108	0.222076	14.6681	0.100465	0.236204	0.179391	-0.217034	0.316843	0.172451	0.366517	0.229494	0.139932	-0.399509	0.257033	No
2643612154	529.364	0.545669	0.191111	15.9004	0.0689901	0.186775	0.324019	-0.186006	0.264004	0.153284	0.211653	0.148335	0.135004	-0.303702	0.182049	No
2643612155	315.211	0.345816	0.227524	5.73029	0.766579	0.831675	0.210459	0.14258	0.108931	0.130469	0.163535	-0.19279	-0.19235	-0.0420279	0.0736264	No
2643612156	243.741	0.504503	0.216355	9.74073	0.371879	0.528018	0.0382581	-0.0408668	-0.121565	0.128971	0.206525	0.284493	0.139698	-0.198717	0.0973841	No
2643612157	472	0.122439	0.0991361	7.53607	0.581487	0.698013	0.118274	0.0159938	0.0756746	0.0633522	-0.0209143	-0.163562	0.0723614	-0.0549737	0.0164321	No
2643612158	323.963	-0.184106	0.109443	8.86754	0.44959	0.593147	0.167098	0.0983555	0.0207022	-0.0960073	-0.146959	-0.267804	0.0231177	-0.0273767	0.0197378	No
2643612159	1393.26	0.322368	0.236	19.2372	0.0232496	0.0940176	0.0102896	-0.213701	0.0257366	0.641556	-0.22869	-0.185782	0.661853	0.20363	0.204838	No
2643612160	570.607	0.337285	0.147756	27.4646	0.0011714	0.0123043	0.011654	-0.426945	-0.0651284	0.325262	-0.0158003	0.132589	0.707513	-0.0370341	0.14909	No
2643612161	356.992	0.609824	0.270796	33.6157	0.000104286	0.00216049	-0.11083	-0.0826664	0.164528	0.806576	-0.302327	-0.43232	1.15837	-0.00595913	0.484753	No
2643612162	845.338	0.746878	0.266554	40.1537	7.12638e-06	0.000263637	-0.259661	-0.449428	0.110536	0.723971	-0.0374814	-0.397672	1.53311	0.015804	0.666418	No
2643612163	4146.83	1.21846	0.360553	37.2192	2.40505e-05	0.000701003	-0.00509154	-0.167664	-0.0214525	0.677472	0.0325295	-0.208477	0.745012	0.347283	0.485735	No
2643612164	2579.06	1.51452	0.366446	56.9065	5.26617e-09	4.66542e-07	-0.197128	-0.639924	-0.048878	1.08053	0.172733	-0.160499	1.31982	0.408282	1.25179	No
2643612165	6661.25	1.63787	0.480574	33.2237	0.000122088	0.00242553	0.194211	-0.0780821	-0.0075999	0.571218	0.0443603	-0.0520578	0.667331	0.507139	0.630994	No
2643612166	400.033	-0.069502	0.0876019	15.1067	0.0880459	0.218428	-0.202496	-0.0555108	-0.0832775	-0.097632	0.0246741	-0.136308	0.0531984	0.110014	0.0233243	No
2643612167	198.216	-0.283595	0.218125	9.16744	0.421964	0.569051	-0.109355	0.0507724	-0.027394	0.312194	-0.227483	-0.346655	0.15724	0.302825	0.0615407	No
2643612168	491.686	-0.320656	0.0903425	32.6543	0.000153379	0.0029119	0.0462797	0.0941398	-0.131476	-0.303278	-0.0464134	-0.0581055	-0.204493	0.155641	0.0697152	No
2643612169	345.144	-0.312551	0.110408	17.4413	0.0422372	0.137184	0.120063	0.094016	-0.189811	0.0779488	-0.205599	-0.0659153	-0.103873	0.167598	0.0415123	No
2643612170	405.005	-0.148162	0.100665	23.1183	0.00593613	0.0382835	0.0865654	0.105894	-0.166059	0.360206	-0.183419	-0.206392	-0.266574	0.330549	0.053555	No
2643612171	402.352	-0.324161	0.10652	27.013	0.00139183	0.0139039	0.127716	0.186333	-0.145242	-0.369533	-0.0852575	-0.231099	-0.272411	0.0805002	0.0741409	No
2643612172	510.032	-0.264136	0.0872699	22.5596	0.0072648	0.0436276	-0.106834	-0.134132	-0.232248	-0.112221	-0.070622	0.162988	0.128765	0.0345347	0.0439826	No
2643612173	738.858	-0.131506	0.079559	19.0328	0.0249157	0.0981612	0.19119	-0.0302961	-0.0629281	-0.179477	0.0916546	-0.178772	-0.0798677	-0.115299	0.0289321	No
2643612174	293.281	-0.237111	0.159429	9.92003	0.356998	0.515035	0.108159	-0.274596	-0.159596	0.193942	-0.0424708	-0.0620291	0.0542503	0.118467	0.0511095	No
2643612175	900.416	-0.0756711	0.187125	12.417	0.19081	0.350825	-0.238584	-0.365046	-0.276167	0.67749	-0.0644468	0.00595534	0.250791	0.0286593	0.0894617	No
2643612176	328.49	-0.281838	0.105541	14.8518	0.0950872	0.228284	-0.126848	0.0174294	-0.235008	-0.0438531	-0.101681	-0.034853	0.0744723	-0.0576104	0.033101	No
2643612177	360.332	-0.186362	0.120592	8.34189	0.500093	0.633871	-0.0028425	0.141774	-0.134053	-0.128379	0.0425488	-0.0866945	-0.190532	-0.0394175	0.0297971	No
2643612178	351.731	-0.261407	0.163049	14.5741	0.10332	0.239741	-0.154126	-0.0336699	-0.277804	0.502227	-0.406933	-0.136804	0.201255	0.0476559	0.0738256	No
2643612179	666.136	-0.0756942	0.0839487	23.0646	0.00605292	0.0387389	-0.0463167	-0.208705	-0.24122	-0.106919	-0.00562987	-0.198315	0.338559	0.0342531	0.0422092	No
2643612180	674.551	-0.2652	0.126588	10.8187	0.28834	0.451041	0.00394072	-0.324392	-0.198239	0.0685846	-0.180791	0.148537	0.171711	-0.103859	0.0439614	No
2643612181	247.073	-0.282241	0.142211	12.498	0.186668	0.346125	0.0133583	0.244757	-0.0416931	-0.240479	-0.0369269	-0.145101	-0.211445	8.85506e-05	0.04634	No
2643612182	1208.01	-0.0960663	0.139489	5.81238	0.758539	0.826148	-0.0700164	-0.12583	-0.0194334	0.206325	-0.150569	-0.218086	0.239667	-0.0553802	0.0256794	No
2643612183	67.4635	-0.236306	0.258237	11.567	0.238832	0.401845	-0.0417006	0.529063	-0.132615	-0.0493963	-0.00851405	-0.157606	-0.287387	-0.18621	0.0562759	No
2643612184	1945.48	-0.732211	0.276921	21.1715	0.0119102	0.059622	-0.406617	-0.413149	-0.284441	0.675597	-0.244143	-0.17964	-0.0153226	0.215961	0.174814	No
2643612185	744.218	-0.268426	0.334413	5.09566	0.825891	0.875479	-0.173946	-0.05335	-0.0504734	0.619889	-0.569712	-0.165403	0.413685	0.430542	0.136853	No
2643612186	1240.61	-0.261045	0.176847	7.38292	0.597317	0.709051	-0.135328	0.0590459	-0.274351	0.373889	-0.298588	-0.238891	0.16815	0.0454159	0.0526314	No
2643612187	867.147	0.0485276	0.265029	18.5953	0.0288621	0.107233	-0.663877	-0.631096	-0.224647	0.813312	-0.153716	0.0410422	0.908347	0.0683924	0.287704	No
2643612188	1234.44	-0.476888	0.394233	12.7931	0.172196	0.329467	-0.220285	-0.359716	-0.488288	1.16775	-0.726581	-0.172053	0.427103	0.717865	0.350551	No
2643612189	728.682	-0.0630862	0.153456	7.46894	0.588417	0.702698	-0.228757	-0.0104399	-0.262139	0.395081	-0.10187	0.0168597	0.129881	0.26071	0.0429743	No
2643612190	1130.78	-0.129907	0.272905	17.1482	0.0464444	0.145786	-0.405028	-0.256601	-0.267819	0.89618	-0.481874	-0.309715	0.854382	0.254049	0.257583	No
2643612191	548.734	-0.0860163	0.124516	11.7329	0.228787	0.391723	0.085838	0.152502	-0.180966	-0.284602	0.104885	0.128134	-0.389501	0.178824	0.0506683	No
2643612192	567.218	-0.127124	0.0860447	8.23019	0.511126	0.643615	0.0637557	0.186259	-0.00157559	0.0133658	-0.108091	0.0257066	-0.249846	0.0263035	0.0166534	No
2643612193	505.625	-0.0740669	0.125163	12.0627	0.2098	0.373206	0.150075	0.00219275	-0.197855	-0.199919	0.2221	0.0204299	-0.27471	0.112719	0.0476214	No
2643612194	515.855	-0.0237061	0.101986	4.8131	0.850287	0.892714	0.0272972	0.0223064	-0.0685356	-0.0950151	0.161921	0.0395686	-0.0985119	-0.0326481	0.0104115	No
2643612195	251.107	-0.206675	0.119889	13.2315	0.15241	0.305792	0.0169235	0.0818687	-0.1317	-0.439103	0.0169589	0.00393675	-0.116326	0.124452	0.0448121	No
2643612196	805.002	-0.0880929	0.118268	9.07907	0.430008	0.576461	0.197575	0.139227	-0.0775319	-0.294543	0.024351	0.0879864	-0.275004	0.0671206	0.0329406	No
2643612197	96.0143	-0.20595	0.269287	9.17189	0.421561	0.569022	-0.0140802	0.0149845	-0.145528	0.545839	-0.291363	0.126395	-0.157011	0.220314	0.0615687	No
2643612198	157.187	0.0124317	0.125962	6.82852	0.654968	0.755378	0.0570311	0.107459	0.06612	0.0672808	0.0129728	-0.0684747	-0.223273	0.179886	0.015481	No
2643612199	413.585	-0.0679255	0.121174	11.5876	0.237571	0.400692	0.11468	0.164818	-0.1057	-0.384511	-0.0667696	0.269941	-0.26822	0.129387	0.0413638	No
2643612200	658.926	0.148394	0.142539	8.13529	0.520572	0.650796	0.205847	0.287674	0.19322	-0.288094	0.153795	0.0490724	-0.281242	-0.0124562	0.0483919	No
2643612201	854.463	0.00244293	0.100694	7.12237	0.624381	0.731632	0.174007	0.201294	-0.055475	-0.0738779	0.0549019	-0.0349194	-0.267302	-0.0838199	0.0180523	No
2643612202	600.808	-0.027469	0.102064	6.35023	0.704419	0.790212	0.186974	0.154249	0.0311099	-0.138444	0.00778648	-0.0296741	-0.221085	0.0224464	0.0155689	No
2643612203	494.828	-0.0933282	0.119958	9.97547	0.352474	0.511137	0.159846	0.285831	-0.0989945	-0.255941	0.058595	-0.116565	-0.0267441	-0.0481464	0.034363	No
2643612204	423.994	0.0167647	0.112636	12.0416	0.210974	0.374206	0.320655	0.0328026	-0.01808	-0.289069	0.171964	-0.170737	-0.101685	-0.0749693	0.0330093	No
2643612205	805.608	0.0089209	0.0724874	3.49201	0.941567	0.953749	0.049253	0.0741878	-0.0465505	-0.0714478	-0.027995	0.0222525	0.0566658	0.0821809	0.00431924	No
2643612206	315.379	-0.12073	0.137442	7.47282	0.588016	0.702468	0.0324865	-0.0188839	-0.0164402	-0.205376	0.027522	0.191951	-0.272342	0.0987354	0.02504	No
2643612207	303.517	-0.145769	0.114557	8.08857	0.525246	0.655146	0.113182	0.139068	0.0814321	-0.29007	-0.0517995	-0.0365597	-0.0119095	-0.0546799	0.0215641	No
2643612208	668.711	-0.0818584	0.116112	8.75278	0.460401	0.601919	0.10749	0.0700036	-0.180335	-0.234105	0.170616	-0.0416246	-0.241383	0.0454907	0.0346203	No
2643612209	502.35	-0.107548	0.105591	10.7399	0.293961	0.455892	0.0994892	0.0592106	-0.118043	-0.104165	0.0739216	0.0851175	-0.285497	0.0669674	0.0303119	No
2643612210	758.068	-0.138728	0.110517	13.1531	0.1558	0.309969	0.104819	0.183444	-0.00884669	-0.322908	-0.00591716	0.15248	-0.170636	0.0269084	0.0425308	No
2643612211	826.248	0.0104233	0.0675814	5.34204	0.803531	0.858213	-0.0840463	0.040567	-0.0453916	0.106968	0.00859398	-0.1287	0.0044504	0.0509803	0.00546431	No
2643612212	506.509	0.0577038	0.115414	9.3546	0.405206	0.5551	0.217841	0.0520086	-0.037752	-0.119877	0.149093	-0.135787	-0.219461	-0.234226	0.0296788	No
2643612213	570.836	-0.0359106	0.0979274	5.53825	0.785094	0.845833	0.0356734	0.249797	-0.0203307	-0.0687369	-0.0309104	-0.145789	0.079621	-0.129011	0.0126888	No
2643612214	446.614	-0.0653538	0.110669	12.2594	0.19908	0.360615	0.119114	0.113959	0.0166164	-0.356506	0.064034	0.196507	-0.186723	0.0186898	0.034826	No
2643612215	899.086	-0.114216	0.0802146	18.0987	0.0340452	0.119017	0.131181	-0.036214	-0.0481321	-0.0547172	0.098393	0.057995	-0.268415	-0.202835	0.0301489	No
2643612216	695.084	-0.113993	0.085932	12.5427	0.184413	0.343662	0.0281144	-0.073475	-0.10483	-0.224879	0.0358388	-0.0835883	-0.0905045	-0.0625184	0.0276617	No
2643612217	599.866	-0.132423	0.0910481	6.9184	0.645615	0.747922	0.0495893	-0.0683901	0.00510972	-0.119568	0.0198298	-0.0807048	-0.131115	0.0326561	0.0148499	No
2643612218	286.22	-0.124301	0.11381	7.50182	0.585021	0.70061	0.0816649	0.0952316	-0.145033	-0.227787	-0.0796296	-0.193103	0.104578	0.00393678	0.0221563	No
2643612219	1072.93	-0.0107967	0.0761819	21.7153	0.00982641	0.0526342	-0.131634	-0.226437	-0.153027	0.324822	-0.00142823	-0.113881	0.18447	0.00324124	0.0290989	No
2643612220	626.321	-0.276957	0.170621	12.5936	0.181873	0.340721	-0.29705	-0.0818264	-0.00885546	0.544212	-0.230436	-0.307511	0.277391	0.00598939	0.0825181	No
2643612221	437.683	-0.00801761	0.097947	4.59128	0.868385	0.90319	0.0907729	-0.100461	-0.0452933	0.216306	-0.0477529	-0.0609823	0.0320844	-0.0490551	0.00884139	No
2643612222	1165.89	-0.286462	0.095817	23.2227	0.00571511	0.0373069	-0.086629	-0.205649	0.0404655	-0.0652296	0.00545534	-0.100285	-0.0478436	-0.0972144	0.0420507	No
2643612223	350.835	-0.00911132	0.12341	15.9581	0.0677619	0.184985	0.370509	0.176113	-0.0365669	-0.249132	-0.0630157	-0.350187	0.0120735	0.0333493	0.0399581	No
2643612224	247.522	0.140097	0.130496	7.3591	0.599786	0.71148	0.13465	0.159145	0.089848	-0.138252	0.0967888	-0.191183	-0.200192	-0.0333035	0.0249001	No
2643612225	444.311	0.0149724	0.0935069	9.01496	0.435894	0.581509	-0.0959413	-0.0803425	-0.0640455	-0.0554419	0.0935311	0.1752	0.156018	0.113355	0.0168572	No
2643612226	718.744	-0.00579796	0.0797358	13.0542	0.16017	0.315088	0.105496	-0.134719	-0.0214287	-0.00938958	0.19759	-0.150562	-0.291867	-0.0033891	0.0249564	No
2643612227	364.472	-0.0102967	0.116627	5.9922	0.740699	0.815156	0.0819039	0.0949111	-0.0534155	0.00569661	0.107161	-0.199319	-0.246825	-0.0890109	0.0195048	No
2643612228	387.965	0.0742877	0.150292	14.0575	0.120296	0.262459	-0.162346	-0.359245	-0.0825442	0.398037	0.0616841	-0.144853	0.231648	-0.17949	0.0640203	No
2643612229	307.842	0.0349085	0.11343	11.2796	0.257027	0.419429	0.16478	0.0701703	-0.0232112	-0.304859	0.112456	0.223364	-0.0478402	-0.0596093	0.0272574	No
2643612230	344.536	0.233381	0.105491	12.8876	0.167757	0.32392	-0.0116915	-0.0728854	-0.144953	0.180641	0.166964	-0.105277	0.329103	-0.0486594	0.0304002	No
2643612231	1372.23	-0.131654	0.0762669	13.4213	0.14445	0.294187	-0.0921678	0.0833772	-0.0557586	0.162316	-0.00644313	0.0323248	-0.16055	-0.0269664	0.017436	No
2643612232	147.717	-0.164167	0.132063	8.56504	0.478353	0.615092	-0.0382726	-0.166776	-0.0707589	0.187328	0.0511739	-0.126221	3.13317e-05	0.0160255	0.0206312	No
2643612233	1670.51	0.0187563	0.0802094	33.3871	0.000114333	0.00231172	-0.118662	-0.318697	0.130342	-0.0308673	0.00929595	-0.10454	0.331587	-0.0910464	0.0366316	No
2643612234	309.562	0.11782	0.103751	21.6642	0.0100065	0.05326	0.037383	-0.141699	0.0718365	0.546727	-0.0344239	-0.030987	-0.0260805	-0.160628	0.0461394	No
2643612235	401	0.212083	0.192655	37.4193	2.21489e-05	0.000652596	-0.38551	-0.475046	-0.0256099	0.216005	-0.158048	-0.224003	1.10926	-0.0789002	0.27945	No
2643612236	626.673	0.0807377	0.0888849	31.9335	0.000204465	0.00361329	-0.143198	-0.319579	0.114011	0.280657	-0.0316979	-0.296857	0.50955	0.00192815	0.0681763	No
2643612237	743.527	0.0260822	0.0782987	11.6834	0.231754	0.394565	0.0486589	-0.0809864	0.125486	-0.163442	0.207877	0.0678175	-0.0951088	-0.135713	0.0185979	No
2643612238	611.018	-0.011672	0.135271	5.71007	0.768548	0.833007	0.166055	0.0636551	-0.00646778	-0.141859	0.210834	-0.066281	-0.22649	-0.0488264	0.0298559	No
2643612239	919.8	0.0249823	0.119933	9.35324	0.405326	0.555139	0.21967	-0.0114408	-0.0886282	-0.268669	0.229586	0.0454444	-0.220064	-0.0768495	0.0314928	No
2643612240	424.625	-0.248736	0.0957031	27.2061	0.00129306	0.0132973	-0.159426	-0.25279	-0.134781	0.270908	-0.0172238	-0.148377	0.225985	-0.0538202	0.0602266	No
2643612241	552.023	0.0405425	0.0833594	5.0878	0.826589	0.875479	0.0122377	-0.0975952	0.127143	-0.171172	0.0455692	0.064919	-0.0555708	0.111101	0.00873638	No
2643612242	559.277	0.126649	0.0927201	5.65613	0.773779	0.83662	0.00875624	-0.0772806	0.0936999	0.0592931	0.226881	-0.0103116	-0.172284	-0.0878317	0.0124646	No
2643612243	467.185	0.250437	0.129887	14.0747	0.119692	0.261826	0.283848	-0.144801	0.0745773	0.102289	0.317668	0.159701	-0.28579	-0.294315	0.0515241	No
2643612244	515.688	0.137618	0.1251	6.28634	0.710953	0.793707	0.1356	-0.0801296	0.0281039	0.128054	0.19378	0.0507475	-0.301115	-0.156877	0.0244624	No
2643612245	518.051	0.221783	0.108799	17.0615	0.0477623	0.148675	0.0333355	-0.326353	0.147453	-0.120195	0.202621	0.0706431	0.297179	-0.249446	0.0516339	No
2643612246	297.391	0.13343	0.139985	7.23399	0.612772	0.722303	0.170261	-0.0234008	0.0349183	-0.0575947	0.228785	0.0603221	0.0639988	-0.300181	0.0245173	No
2643612247	715.193	0.079852	0.098832	9.77769	0.36878	0.525947	0.0137712	-0.192901	0.0420564	0.200759	0.0178817	-0.0787532	0.044654	-0.172319	0.0259666	No
2643612248	662.471	0.176337	0.103427	13.1116	0.157622	0.312047	0.154845	0.0337594	0.0614085	-0.327059	0.24725	0.15529	-0.116179	-0.252882	0.0382148	No
2643612249	861.894	0.104239	0.107714	6.5013	0.688885	0.777971	0.228821	-0.0307579	0.00515836	0.0593052	0.0116601	0.0529432	-0.17372	-0.0800707	0.0197947	No
2643612250	322.726	0.268529	0.125072	5.06317	0.828767	0.877235	-0.016959	-0.0461095	-0.013088	0.0721473	0.226915	-0.0175914	0.0255652	0.0608079	0.0196875	No
2643612251	279.978	0.273663	0.124781	11.1809	0.263512	0.426292	0.0615475	-0.212526	-0.0524638	-0.166229	0.304763	0.053775	0.236209	-0.138503	0.0340353	No
2643612252	870.956	0.0954676	0.165847	22.4837	0.00746605	0.0444165	-0.283451	-0.676488	0.0214655	0.269178	0.069125	-0.0333557	0.631434	-0.252465	0.14772	No
2643612253	233.187	0.132648	0.23365	5.20609	0.815986	0.86821	0.0587402	0.0435612	-0.111617	0.541414	-0.00494125	-0.0103313	-0.0675006	-0.125315	0.0447548	No
2643612254	276.325	-0.0297915	0.127574	6.07127	0.732764	0.809684	0.0376966	0.00241719	0.0806601	-0.0781619	0.122821	-0.0321425	-0.314606	-0.114595	0.0205011	No
2643612255	430.818	0.0250556	0.098794	11.1606	0.264862	0.427653	0.264164	0.0384588	0.127389	-0.111228	0.0529127	0.0228199	-0.120048	-0.2223	0.0207818	No
2643612256	478.509	-0.112923	0.11718	6.48524	0.690541	0.779319	0.166361	0.153305	-0.0531187	-0.198833	-0.0247312	0.00616699	0.0450949	-0.122286	0.020162	No
2643612257	611.028	0.034146	0.0931341	3.86848	0.919853	0.938248	0.120335	0.00875543	0.0493862	-0.10375	0.0711969	0.107698	-0.0781612	-0.130893	0.00820532	No
2643612258	1553.63	0.0490056	0.0640183	17.8747	0.0366556	0.124417	0.00424898	-0.186124	0.0566115	-0.0462535	0.147981	-0.0514801	0.00770597	-0.168535	0.0141855	No
2643612259	939.336	0.1883	0.0900668	17.1508	0.0464054	0.145786	0.13666	-0.227926	0.00626246	-0.0190675	0.209295	-0.068851	0.211894	-0.268678	0.0346205	No
2643612260	538.117	0.175395	0.1196	8.68893	0.46647	0.606049	0.170589	-0.00661938	0.0209529	-0.339846	0.18893	-0.0320357	0.149696	-0.164635	0.0322923	No
2643612261	438.224	-0.156954	0.121127	8.59701	0.475273	0.612809	0.118535	0.000212417	0.121253	-0.17084	-0.0977493	0.12101	-0.120439	-0.297792	0.0264026	No
2643612262	1018.35	0.0175247	0.103238	10.0134	0.349399	0.508515	0.169921	-0.0657186	0.20637	-0.288993	0.0914864	0.0712249	-0.153273	-0.196089	0.026697	No
2643612263	513.357	0.156871	0.0989174	14.2707	0.113018	0.253544	0.196279	-0.139954	-0.0940813	-0.119498	0.291903	0.0326186	-0.0268775	-0.301931	0.0311011	No
2643612264	847.126	0.133982	0.104455	14.4891	0.105959	0.24349	0.28846	-0.0545598	0.0214381	-0.0977908	0.161038	0.238705	-0.307842	-0.206382	0.0379511	No
2643612265	270.825	0.128896	0.168923	4.32955	0.888416	0.916174	0.0133731	-0.0394404	-0.243076	-0.12715	0.242635	0.216198	0.0337513	0.0317871	0.0224969	No
2643612266	765.014	0.146617	0.100845	13.6309	0.136074	0.282599	0.164266	-0.225411	-0.0324419	0.195544	0.0799946	0.168444	0.034949	-0.30877	0.0379523	No
2643612267	370.62	0.205031	0.152431	6.06694	0.733201	0.809684	0.204638	-0.0803715	-0.0150645	-0.00858413	0.191587	0.0981356	-0.204073	-0.209415	0.0307327	No
2643612268	758.185	0.273357	0.129839	9.90864	0.357932	0.51594	0.109232	-0.0591886	0.200251	0.0611003	0.260986	0.0296182	-0.0632555	-0.352035	0.048159	No
2643612269	821.222	0.386832	0.128502	16.6785	0.053996	0.159432	0.276142	-0.0790732	0.212802	-0.0701122	0.25987	-0.054582	0.0995368	-0.250421	0.0801609	No
2643612270	705.634	0.0123639	0.105975	6.93263	0.644133	0.746972	-0.0437307	-0.18584	0.0570068	0.348058	-0.0640234	-0.00140497	0.0593969	-0.0945173	0.0217357	No
2643612271	2281.81	-1.84916	0.298638	114.665	1.64594e-20	3.46317e-18	-1.06747	0.0138454	-0.65771	1.40187	-0.813194	0.142467	-0.435606	0.671094	0.907195	No
2643612272	370.138	0.0285553	0.114676	11.6146	0.235918	0.399304	0.073303	0.0783583	0.143599	-0.275913	0.134632	0.0118621	-0.16298	-0.31424	0.0334519	No
2643612273	1377.32	0.0348527	0.0809749	10.3211	0.325121	0.48564	0.106959	-0.23119	0.0608692	-0.0902387	0.0272379	0.146827	0.0316449	-0.125357	0.0140412	No
2643612274	633.961	-0.0653512	0.115066	11.1926	0.262741	0.425537	-0.0183903	-0.229334	-0.0221876	0.387357	0.0610029	0.0883652	-0.113692	-0.184992	0.0358934	No
2643612275	934.941	0.172556	0.0919301	17.3616	0.0433456	0.139706	0.0218999	-0.173961	0.0575675	0.0417039	0.200891	0.0191916	-0.0124306	-0.331151	0.0362795	No
2643612276	766.207	0.290401	0.105353	13.1678	0.155159	0.309353	0.0839144	0.0027635	-0.0262913	-0.113126	0.166503	-0.0277646	0.0527259	0.0187714	0.0426899	No
2643612277	608.843	0.153413	0.12865	8.64949	0.470238	0.609065	0.294587	-0.115907	-0.0420332	-0.131117	0.167327	0.256094	-0.266727	-0.0783606	0.0353175	No
2643612278	490.606	0.27856	0.116657	11.9206	0.21782	0.379946	0.161849	-0.0656577	-0.0358421	0.0949665	0.104138	-0.0798161	0.0776055	-0.0545076	0.0442733	No
2643612279	542.869	0.193751	0.100119	10.3697	0.321397	0.481952	0.0819022	-0.0928205	-0.0529447	0.00472448	0.155162	0.00616648	0.225153	-0.234412	0.0269678	No
2643612280	456.791	0.189324	0.0966202	18.7865	0.0270709	0.103635	0.183496	-0.0172375	0.0190976	-0.11227	0.255856	0.303323	-0.101229	-0.203129	0.0370941	No
2643612281	929.209	0.146179	0.0973136	6.71957	0.66629	0.761646	0.067136	0.147146	0.0542207	-0.168482	0.121771	0.0844304	0.0057911	-0.161281	0.0175856	No
2643612282	403.708	0.110529	0.123973	9.05775	0.43196	0.578208	0.0678082	-0.195391	-0.0349593	0.292316	-0.0698256	0.0164107	0.200285	0.0481906	0.028097	No
2643612283	602.785	0.187085	0.0918918	9.58925	0.384749	0.538474	0.222207	-0.0676051	0.0898483	-0.0357167	0.108422	-0.0840242	0.0677557	-0.0615049	0.0191795	No
2643612284	552.198	0.165054	0.117924	4.94335	0.839218	0.885235	0.205839	-0.0110733	-0.00593398	-0.0665315	0.213804	-0.00577975	-0.159186	-0.028782	0.015896	No
2643612285	752.894	-0.0548396	0.0859116	19.0514	0.024759	0.0977154	0.114357	0.0810239	0.00364417	-0.210947	0.213852	0.0237542	-0.206025	-0.277534	0.0394938	No
2643612286	560.988	-0.0949704	0.0894498	8.89495	0.447028	0.590975	0.0246924	0.0512443	-0.00433928	-0.0398028	0.0835267	-0.084204	-0.316956	0.00871034	0.0226651	No
2643612287	922.7	0.114948	0.0795459	4.04714	0.908282	0.93025	-0.0616091	-0.0172721	-0.00294806	0.00426113	0.108215	-0.0828859	0.0930536	0.00727108	0.00598201	No
2643612288	1315.39	0.0234843	0.0824876	16.1812	0.0631936	0.176769	-0.0789193	-0.228513	-0.0489043	0.160122	-0.0867489	0.00156679	0.287241	0.0447464	0.0233087	No
2643612289	733.067	-0.0833814	0.0815196	11.9625	0.21543	0.378225	-0.110046	-0.0918781	0.0725902	0.211233	-0.0556006	-0.105043	0.00491563	-0.227087	0.0215366	No
2643612290	663.638	0.00377809	0.177448	22.2409	0.00814611	0.047116	-0.121879	-0.279644	-0.162706	0.790581	-0.405402	-0.0131581	0.528181	0.150034	0.153683	No
2643612291	435.489	-0.328758	0.283047	24.446	0.00364925	0.0272098	-0.306088	0.216386	-0.43713	1.41992	-0.577319	-0.384325	0.112307	0.338788	0.337462	No
2643612292	355.991	0.0132871	0.121581	4.54165	0.872296	0.905531	0.134282	-0.0413736	-0.101899	0.141445	0.0415949	-0.156712	-0.127649	-0.108775	0.0140117	No
2643612293	595.042	-0.0767241	0.0782968	5.68305	0.771173	0.834507	0.00717199	-0.0962123	0.0568689	0.0885772	-0.0218395	-0.0984079	-0.195465	0.0414137	0.0110047	No
2643612294	1138.7	0.0342755	0.133921	9.90659	0.3581	0.515961	-0.148443	-0.196903	-0.101487	0.393821	-0.0565193	-0.0982186	0.177328	0.138456	0.0348977	No
2643612295	937.614	0.0355102	0.0874756	2.57804	0.978711	0.982065	-0.0804123	-0.0240317	0.00143423	-0.0288579	0.134363	0.00246979	-0.0247775	-0.0883233	0.00482649	No
2643612296	1252.79	-0.108551	0.0851673	39.3245	1.00674e-05	0.000349401	-0.356509	-0.389024	-0.155747	0.173137	0.0236194	0.136949	0.294587	-0.046797	0.0596101	No
2643612297	1769.09	-0.111471	0.0970665	13.91	0.125564	0.268814	0.0691241	0.0813418	-0.0889294	-0.120101	0.100628	-0.0475303	-0.285533	0.0302464	0.0228761	No
2643612298	164.766	-0.421009	0.151833	15.8286	0.0705477	0.189317	0.0528168	-0.00804314	-0.0563287	-0.157381	-0.0886042	0.0715407	-0.259095	-0.0453432	0.0544824	No
2643612299	166.796	-0.121811	0.156836	14.3455	0.110554	0.250204	-0.148728	-0.0746886	-0.386163	-0.0446338	0.0365525	-0.235965	0.360419	0.144671	0.052369	No
2643612300	265.037	-0.115275	0.116693	11.3727	0.251023	0.414052	0.179554	0.181757	-0.0802175	-0.161238	-0.00357043	0.0328001	-0.337982	-0.120945	0.0307588	No
2643612301	791.709	-0.199656	0.0984041	14.0298	0.12127	0.264161	0.0789461	0.0813025	-0.00996368	-0.167305	-0.00093655	0.0194477	-0.350728	-0.05118	0.0390288	No
2643612302	305.634	-0.178637	0.125164	11.7713	0.226512	0.388958	0.185082	0.234165	-0.210105	-0.000400769	-0.106454	0.0539053	-0.280798	0.0471754	0.0378923	No
2643612303	673.842	-0.242396	0.124043	21.1801	0.0118744	0.0595519	0.014026	0.147233	0.131909	-0.266705	0.0404574	0.0990551	-0.60001	-0.102721	0.0879317	No
2643612304	653.297	-0.252199	0.126179	18.7441	0.0274588	0.104432	0.0776974	-0.0055769	-0.068654	-0.29248	0.0811299	0.115158	-0.345994	0.0593921	0.0791748	No
2643612305	808.379	-0.355681	0.125173	31.2786	0.000265154	0.00432272	0.0680723	0.158418	-0.206098	-0.310184	0.0418437	0.183587	-0.416599	0.0369766	0.119609	No
2643612306	1418.13	-0.299438	0.10951	23.8294	0.00457937	0.0317538	0.0330598	0.0658787	-0.0909164	-0.0393128	0.00623676	0.0233001	-0.42066	0.0250706	0.0554813	No
2643612307	620.438	-0.244294	0.113181	22.2827	0.00802491	0.0466595	-0.0405492	0.197655	-0.179375	-0.263146	0.0492736	0.149197	-0.475828	0.0405935	0.0800675	No
2643612308	1125.9	0.111499	0.140701	8.62188	0.472883	0.610697	0.117927	-0.315234	0.0241523	-0.0320569	0.141932	-0.187393	0.146475	-0.21664	0.0379929	No
2643612309	5394.98	-0.297208	0.0969183	18.0374	0.0347422	0.120577	0.00366967	-0.00262883	-0.0559578	-0.0112947	-0.0288143	-0.0153895	-0.0454062	0.0152264	0.00520065	No
2643612310	931.181	-0.27624	0.123475	12.5666	0.183217	0.342277	0.0225215	0.0424057	-0.219945	0.100291	-0.0661447	0.019863	-0.198825	0.0852903	0.0418631	No
2643612311	176.977	-0.370836	0.181452	7.50104	0.585101	0.70061	-0.06504	-0.200671	-0.00760684	-0.167048	-0.164356	0.123849	0.121591	-0.0571014	0.0346986	No
2643612312	1328.8	-0.163427	0.102728	11.6894	0.231392	0.394379	0.0530205	-0.24401	-0.193415	0.0614595	-0.0475163	-0.146713	0.108917	0.0341856	0.0229395	No
2643612313	2218.81	0.0536592	0.140729	9.56014	0.387253	0.540192	-0.0802964	-0.261154	-0.158474	0.0412362	0.0179223	0.0353003	0.161312	0.110546	0.024987	No
2643612314	1243.8	0.108614	0.206176	9.5621	0.387084	0.540192	-0.175389	-0.271482	-0.00174512	0.445057	-0.110473	-0.17435	0.468535	0.262029	0.0891705	No
2643612315	1010.05	-0.187744	0.103718	15.8758	0.06952	0.187414	-0.0212544	0.051896	-0.0154451	-0.21865	0.115802	-0.0691687	-0.22828	-0.0746048	0.0394458	No
2643612316	1184.17	-0.252824	0.10381	18.4072	0.030733	0.11155	-0.202425	-0.141494	-0.203221	0.294991	-0.108297	-0.0457494	0.0302325	0.129386	0.038783	No
2643612317	733.07	-0.335421	0.112496	27.2842	0.00125508	0.0129807	0.096012	0.126009	-0.0602891	-0.166889	0.00470979	-0.243666	-0.378766	0.0795482	0.0913747	No
2643612318	682.632	-0.454042	0.118174	22.0941	0.00858557	0.0486178	-0.15	-0.0999485	-0.147517	0.0756783	-0.295334	-0.0232616	0.0784461	0.174875	0.0699966	No
2643612319	2093.75	0.198502	0.308034	18.234	0.0325538	0.115639	-0.45276	-0.896464	-0.00515544	0.387086	0.0641559	0.00319187	0.826401	0.0428002	0.234815	No
2643612320	581.218	-0.270021	0.134278	13.7259	0.132417	0.278793	0.0121187	0.0526785	-0.126456	0.0190444	0.0512737	-0.0612343	-0.270318	-0.0131681	0.0613422	No
2643612321	584.296	-0.295384	0.125286	28.4615	0.000798378	0.00941415	0.0684537	0.198789	-0.103725	-0.366439	0.0783959	0.0932311	-0.601949	0.0601586	0.12139	No
2643612322	702.273	-0.383516	0.150157	19.814	0.0190953	0.0817868	0.0267899	0.137807	-0.202514	-0.155785	-0.0438594	0.053996	-0.500847	0.171908	0.10691	No
2643612323	787.995	-0.407007	0.125717	30.5662	0.000351262	0.00533052	0.02635	0.200041	-0.0730954	-0.199326	-0.0311172	-0.164688	-0.505318	0.153527	0.118411	No
2643612324	540.136	-0.487663	0.139218	25.3309	0.00262617	0.0216788	-0.0831293	0.0979798	-0.251743	-0.0569037	-0.193182	0.200891	-0.435111	0.101316	0.117814	No
2643612325	576.752	-0.339778	0.123167	31.5771	0.000235572	0.00397539	0.0618518	0.103937	-0.116774	-0.22397	0.0845609	0.0980132	-0.384437	-0.0293401	0.119599	No
2643612326	711.786	-0.393862	0.116182	40.7721	5.50305e-06	0.000216678	0.0736138	0.172028	-0.232343	-0.19729	-0.0395338	0.210093	-0.513557	0.164424	0.139855	No
2643612327	599.585	-0.242982	0.131072	8.52251	0.482463	0.617806	0.0271622	-0.125224	-0.142563	-0.075617	-0.0108824	-0.174165	-0.125918	0.060001	0.0386963	No
2643612328	858.155	-0.288704	0.119837	15.0555	0.0894228	0.219739	0.0356652	-0.0657236	-0.325316	0.0588699	-0.0295587	-0.104945	-0.162111	-0.00532349	0.049892	No
2643612329	269.077	-0.121251	0.12571	2.79583	0.971842	0.976921	0.0673149	0.0335347	-0.094679	-0.0313679	-0.070283	-0.0502527	-0.0914038	0.110221	0.00822225	No
2643612330	763.89	-0.176264	0.10547	18.7277	0.0276101	0.104693	-0.10381	-0.20416	-0.165177	0.115431	0.127045	-0.159253	-0.252796	0.210155	0.0521253	No
2643612331	761.54	-0.223681	0.14581	18.6061	0.0287586	0.107231	0.0783284	0.279778	-0.108858	0.0362249	0.121838	-0.191224	-0.555323	0.120055	0.1077	No
2643612332	650.893	-0.232573	0.134466	9.68164	0.376868	0.532063	-0.0762792	0.021919	-0.176743	0.134432	0.00228264	-0.163003	-0.262804	0.152428	0.0492696	No
2643612333	611.72	-0.13257	0.115151	11.4533	0.245915	0.40923	-0.0514332	0.114936	-0.224282	-0.143043	0.110712	-0.0427617	-0.315597	-0.00107222	0.0426311	No
2643612334	1698.44	-0.27787	0.117611	19.7792	0.019325	0.0825079	-0.0163803	0.0472328	-0.151562	-0.0775554	0.0527191	-0.071553	-0.278435	0.106976	0.044537	No
2643612335	730.984	-0.288718	0.113617	24.596	0.00345208	0.0262631	0.103607	0.0348045	-0.135773	-0.070139	0.0436507	-0.0806369	-0.537253	0.0919093	0.0883078	No
2643612336	1207.98	-0.11916	0.122994	17.2579	0.0448274	0.142571	-0.0546651	-0.160822	-0.2608	0.394288	-0.24264	-0.109191	0.249125	0.30963	0.054597	No
2643612337	684.363	-0.130844	0.208358	8.62525	0.472561	0.610586	-0.245105	-0.496858	-0.0879231	0.516422	-0.132908	-0.262017	0.39159	0.035602	0.0995122	No
2643612338	817.608	-0.151023	0.108444	17.0046	0.0486443	0.15002	-0.21189	-0.349502	-0.153443	0.330508	-0.0540879	-0.146769	0.155618	0.10041	0.0495749	No
2643612339	1534.44	0.0504677	0.177555	17.8785	0.0366093	0.124364	-0.0846793	-0.466804	-0.214141	0.121991	0.0504814	-0.193939	0.344916	-0.186687	0.0960399	No
2643612340	144.761	-0.265413	0.179082	10.4129	0.318104	0.479149	-0.181907	0.00226293	-0.101219	-0.244815	-0.00723546	-0.135681	-0.130614	0.259042	0.0454881	No
2643612341	923.523	-0.198234	0.105814	13.88	0.126659	0.270557	-0.00491542	0.0372318	-0.168719	0.176085	-0.019249	0.0642211	-0.366993	0.0451422	0.0423267	No
2643612342	403.596	0.0425561	0.126624	8.35302	0.498999	0.63311	-0.222638	-0.221847	0.0143983	0.116061	0.207036	0.214822	-0.102163	0.0499175	0.0281831	No
2643612343	515.473	-0.20077	0.1453	12.9058	0.166913	0.322935	0.0616889	0.180336	-0.117527	-0.0849275	-0.00999617	0.238991	-0.558169	0.0495295	0.0702945	No
2643612344	614.625	-0.229054	0.14382	15.367	0.0813358	0.207845	0.15522	0.117975	-0.27748	-0.219722	0.111811	-0.00693302	-0.406223	0.135149	0.0858512	No
2643612345	527.585	-0.11819	0.150727	8.73737	0.461862	0.602601	0.129912	0.0491404	-0.313012	-0.0760923	0.136501	0.113452	-0.363021	0.0817649	0.0519316	No
2643612346	667.989	-0.0540959	0.119626	11.9365	0.216915	0.378953	0.151544	0.115999	-0.0520511	0.0315784	0.110266	0.0168805	-0.509761	0.12691	0.0487455	No
2643612347	452.413	-0.00355275	0.12012	16.3624	0.0596882	0.17065	0.187031	0.31387	-0.0335316	-0.185788	0.140622	-0.000646117	-0.529634	0.0792149	0.0573266	No
2643612348	556.853	0.033065	0.11736	19.9063	0.0184993	0.0802032	0.32732	0.185357	-0.267752	-0.228439	0.183863	0.206274	-0.508959	0.0754216	0.070348	No
2643612349	555.013	0.00500263	0.142472	13.016	0.161885	0.316668	0.168458	0.0954663	-0.233204	-0.419315	0.240181	0.141165	-0.467678	0.195357	0.0725317	No
2643612350	381.311	0.0315628	0.185967	9.37362	0.403525	0.553798	0.235941	0.0886211	-0.112917	-0.0386419	0.186924	0.23192	-0.679655	0.111112	0.0768652	No
2643612351	563.865	0.0636074	0.173567	11.7717	0.226488	0.388958	0.252251	-0.112413	-0.237914	-0.0120667	0.224117	0.348258	-0.67622	0.236471	0.0927275	No
2643612352	561.545	0.227872	0.177689	5.1315	0.822697	0.873215	0.236769	0.0436865	-0.245886	0.0660785	0.26237	0.144347	-0.332899	0.0398787	0.0456881	No
2643612353	192.113	0.109983	0.184776	7.82366	0.552011	0.67613	0.38764	-0.0119726	0.0150064	-0.079653	-0.0699574	0.132389	-0.195222	0.0232006	0.0395283	No
2643612354	549.782	0.37818	0.21252	11.5667	0.238851	0.401845	0.450939	-0.0304292	-0.120413	0.34149	0.0349658	-0.141834	-0.212011	0.296808	0.156042	No
2643612355	1055.67	0.246955	0.248028	12.7033	0.176498	0.334346	0.0671727	-0.182736	-0.293389	0.83747	-0.129829	-0.163066	0.211861	0.376943	0.191344	No
2643612356	1867.68	0.237778	0.168328	7.39512	0.596053	0.7083	0.108697	-0.134931	-0.12159	0.271851	0.0550517	0.0069504	0.106394	0.0281982	0.0544637	No
2643612357	716.892	0.225839	0.125775	7.47725	0.587558	0.702069	-0.0128615	-0.0600133	-0.090753	0.176472	0.184963	-0.00132016	-0.0576141	-0.0566526	0.0378608	No
2643612358	1689.57	-0.0358388	0.114467	8.67761	0.46755	0.606904	-0.0453903	-0.141171	-0.168984	0.260138	0.0102986	0.0534247	-0.193209	0.113397	0.0203984	No
2643612359	849.733	-0.0214061	0.13537	6.63611	0.674947	0.767928	0.156669	-0.0276955	-0.163102	0.142835	-0.0730723	0.212663	-0.265732	0.235027	0.0317833	No
2643612360	427.308	-0.0134546	0.17222	11.2477	0.259111	0.421706	-0.0352449	0.239807	-0.195339	-0.205622	0.210985	0.209541	-0.63501	0.245645	0.0823811	No
2643612361	600.206	-0.0756647	0.130199	7.27385	0.608631	0.718917	0.0645798	-0.0888727	-0.0921269	0.459283	-0.170195	-0.138815	-0.060349	0.0750536	0.0324514	No
2643612362	1454.74	0.142402	0.174725	24.0159	0.00427625	0.0303713	-0.273472	-0.443238	-0.0817434	0.410679	0.0423675	-0.323247	0.46121	-0.127819	0.136859	No
2643612363	907.368	-0.174602	0.218926	14.6578	0.100776	0.236503	-0.470863	-0.581736	-0.180175	0.735033	-0.125351	-0.131932	0.359138	-0.0412003	0.16525	No
2643612364	1632.71	-0.0496901	0.132219	9.33128	0.407273	0.557027	0.148075	0.0391183	-0.063626	-0.0195974	0.103637	0.0967965	-0.344756	0.0669553	0.0307925	No
2643612365	606.263	0.298656	0.379674	29.6499	0.000503123	0.00689925	-0.710725	0.295857	-0.473359	1.72082	-0.590557	0.534596	0.412847	1.09159	0.880567	No
2643612366	430.134	0.169191	0.157286	18.7934	0.0270082	0.103557	-0.178863	-0.294819	-0.0908348	0.719259	-0.0407451	-0.0463308	0.06342	0.0398335	0.0949313	No
2643612367	851.898	-0.0682244	0.10576	15.8928	0.0691539	0.187137	0.204243	0.0516016	-0.126187	-0.0875636	0.0618244	0.144621	-0.56076	0.110656	0.0491559	No
2643612368	256.55	-0.159283	0.13659	12.2183	0.201278	0.36284	0.016529	0.106761	-0.129938	-0.0719694	0.0169517	0.107807	-0.339736	0.29072	0.0427975	No
2643612369	1251.38	-0.0476693	0.165807	5.60641	0.778572	0.840219	-0.0136733	-0.191809	-0.140999	0.420464	-0.0530038	-0.110266	-0.0462477	0.102076	0.0291059	No
2643612370	608.507	0.0282877	0.125828	5.831	0.756706	0.825353	0.129805	0.231417	0.0464799	0.0427044	0.0782503	-0.0432074	-0.31422	0.0323703	0.0253731	No
2643612371	403.867	0.10627	0.142846	11.7196	0.229581	0.392626	0.119706	0.190648	-0.0943879	-0.0688874	0.0785502	0.322507	-0.55493	0.116897	0.0582903	No
2643612372	466.319	-0.16773	0.120926	3.68726	0.930765	0.946939	0.0820994	0.00836805	-0.0646961	-0.0957904	-0.0854946	-0.106303	-0.103589	-0.0204118	0.0138546	No
2643612373	672.954	0.0501207	0.091571	10.4072	0.318535	0.479199	0.0485413	-0.255144	-0.142113	0.261347	-0.00647148	0.0886275	-0.0888638	0.058763	0.0244299	No
2643612374	801.078	-0.0926523	0.0851897	8.8859	0.447873	0.591628	0.0254431	0.0838591	-0.0634889	-0.149941	-0.0405107	0.0676449	-0.268659	0.18876	0.0188165	No
2643612375	1341.38	-0.151354	0.0920211	11.2875	0.256514	0.419139	0.0219221	-0.0109885	-0.152232	0.0654165	0.0157632	0.000724128	-0.27052	0.067657	0.0218655	No
2643612376	328.58	-0.0684766	0.106509	7.91195	0.543043	0.668919	-0.0489743	-0.0669508	-0.0628354	-0.10663	0.113455	0.0959781	-0.263824	0.0899909	0.0204458	No
2643612377	151.602	-0.0150368	0.175973	5.12386	0.82338	0.873593	-0.0305367	0.0340872	0.0344368	-0.150643	0.143887	0.163487	-0.284068	0.133692	0.0241397	No
2643612378	289.762	-0.199594	0.164384	5.86891	0.752963	0.822826	0.101343	0.101888	0.0202593	0.000245052	-0.0818318	0.077327	-0.370183	-0.00271223	0.0292524	No
2643612379	757.255	-0.101078	0.120807	10.1711	0.336816	0.496558	0.0841805	0.0379458	-0.121905	-0.157114	0.154162	-0.0159218	-0.418462	0.0388083	0.0432555	No
2643612380	966.521	-0.0207635	0.113923	8.99874	0.437391	0.582582	0.0585157	0.0347918	-0.0772009	0.0219429	0.172551	0.0831247	-0.416685	0.0394884	0.0311861	No
2643612381	474.419	0.0743658	0.11412	7.27294	0.608725	0.718917	-0.0403374	0.124717	0.101031	0.106731	0.181704	0.0609852	-0.323371	-0.10844	0.0221811	No
2643612382	470.782	-0.24247	0.144195	17.0034	0.0486623	0.15002	0.154886	-0.0208669	-0.122681	-0.0975009	0.000635117	0.363458	-0.483385	-0.0262072	0.0847958	No
2643612383	418.121	-0.111413	0.119658	24.0353	0.00424591	0.0302196	0.200541	-0.115891	0.0814563	-0.127886	0.0183877	0.478718	-0.479764	-0.208345	0.0720301	No
2643612384	813.744	-0.0583253	0.110437	12.2249	0.200926	0.362689	0.073243	-0.10665	-0.00625898	-0.0935105	0.176968	0.051536	-0.418801	0.149661	0.0417017	No
2643612385	852.982	-0.0086753	0.125691	4.51047	0.874727	0.906936	0.163694	0.0588037	0.021199	-0.115706	0.0657186	0.0679788	-0.24852	0.0392978	0.0163652	No
2643612386	597.569	-0.0571748	0.111912	5.54051	0.784878	0.845833	0.209393	0.0573454	0.0424828	-0.0612158	0.0126937	-0.0632708	-0.274966	-0.0482959	0.0168338	No
2643612387	432.404	-0.0628952	0.126476	7.91281	0.542957	0.668919	0.254947	-0.0551595	0.11044	0.016317	-0.0650325	0.161539	-0.242612	-0.100673	0.0240914	No
2643612388	917.657	-0.00811339	0.127586	10.3356	0.324009	0.484577	0.230706	0.100713	0.033485	0.0200518	0.0272819	0.0976554	-0.543035	0.0386131	0.0418995	No
2643612389	557.124	-0.0444777	0.0996253	11.4678	0.245001	0.408719	0.142152	0.11771	0.0900584	-0.269649	0.0475959	0.0365726	-0.360827	-0.0215675	0.029693	No
2643612390	603.266	-0.0144576	0.0996619	17.6229	0.0398098	0.131328	-0.102642	-0.0608662	0.0368508	0.564601	-0.141396	-0.0114459	-0.0516846	-0.106374	0.043257	No
2643612391	1056.25	0.0223692	0.110417	9.98128	0.352003	0.51078	0.154623	0.154209	0.0229354	-0.0581927	0.117425	0.0145501	-0.450206	-0.0353903	0.0304014	No
2643612392	649.837	-0.147671	0.121173	16.5846	0.0556327	0.163079	0.334101	0.0579277	0.0383513	-0.240075	-0.0744283	0.127516	-0.559398	0.0805031	0.063467	No
2643612393	452.903	-0.0921652	0.124545	12.6251	0.180317	0.338938	0.00748265	-0.0371604	-0.0315793	-0.0406327	0.165211	0.197788	-0.444644	-0.0427199	0.0457053	No
2643612394	502.808	-0.0913827	0.122476	11.9894	0.213908	0.377292	0.0504522	0.0256787	0.147686	-0.267111	-0.000350669	0.238653	-0.228464	0.143542	0.0388493	No
2643612395	490.161	-0.232076	0.125782	15.6583	0.0743697	0.195654	0.151191	0.0934385	-0.0465861	-0.0058518	-0.0892157	0.146945	-0.57509	0.0105774	0.0616794	No
2643612396	654.666	-0.0976473	0.129106	6.15653	0.724156	0.80312	0.169146	0.148852	-0.0209654	-0.0498135	-0.0284201	0.00213058	-0.236205	0.0867443	0.0254768	No
2643612397	175.424	-0.0670981	0.172314	7.9366	0.540548	0.667123	-0.110375	0.126968	0.00162892	-0.0333796	0.140355	0.152771	-0.459956	0.0726401	0.0359767	No
2643612398	457.84	-0.0760402	0.122568	8.48802	0.485809	0.620521	0.116568	0.116373	0.06768	0.169185	-0.04266	-0.0361364	-0.404872	0.101383	0.0307713	No
2643612399	540.684	-0.0491702	0.108124	6.31401	0.708125	0.791954	0.0657387	0.14073	0.00190497	-0.0919741	0.0221643	0.0903507	-0.18527	0.0619826	0.0175128	No
2643612400	1656.34	-0.0729328	0.100434	11.5077	0.242508	0.405566	0.0953916	0.0229407	0.0167539	0.0373028	-0.00547382	0.0528515	-0.394882	0.136204	0.0227479	No
2643612401	357.578	0.0859664	0.158288	6.31354	0.708174	0.791954	0.0926965	0.259154	-0.121633	-0.0566802	0.0990617	0.201768	-0.35241	0.120067	0.0355611	No
2643612402	492.555	0.00515367	0.13505	11.9875	0.214014	0.377292	0.00758327	0.0472319	0.109898	0.169924	0.110727	0.0500778	-0.551475	0.254452	0.0541432	No
2643612403	1171.3	-0.0387824	0.0903971	3.27477	0.952398	0.961926	0.0588127	0.113019	-0.0723911	0.000332589	-0.0154935	-0.0165956	-0.146851	0.0800788	0.00625031	No
2643612404	514.92	-0.0297875	0.101868	3.57888	0.936885	0.951297	0.134003	-0.105842	-0.0593306	0.00463749	0.0419281	0.045832	-0.0463362	-0.0192299	0.00623262	No
2643612405	439.049	0.114868	0.117783	5.08841	0.826534	0.875479	0.0366609	-0.0221143	0.0817739	0.229894	-0.0418113	0.0811119	0.0314156	-0.101767	0.0222421	No
2643612406	493.023	0.108421	0.170826	7.02144	0.634887	0.73995	-0.179734	-0.282522	-0.0215583	0.211744	-0.0345446	-0.0316342	0.375337	0.0883646	0.0477818	No
2643612407	413.24	0.307248	0.196595	24.9208	0.00306	0.0241819	-0.252239	-0.108438	-0.0103462	0.526845	-0.185562	-0.270049	0.804582	-0.0314422	0.213281	No
2643612408	193.2	0.264251	0.180097	14.7315	0.0985815	0.233415	-0.18663	-0.201267	0.219251	0.389607	-0.0168045	-0.0957596	0.380363	0.0569488	0.0725799	No
2643612409	1485.67	-0.0334894	0.121975	8.01074	0.533065	0.661224	0.0528081	0.132894	-0.0832437	-0.0805471	0.11251	0.0653611	-0.285907	0.134218	0.0226295	No
2643612410	481.596	-0.19079	0.102356	14.5301	0.104679	0.241631	0.0556215	0.0977004	-0.0956058	-0.061992	-0.038454	0.142929	-0.395509	0.0533804	0.0349776	No
2643612411	643.138	-0.017721	0.106138	7.05972	0.630902	0.736709	0.111613	0.0145372	0.00726358	0.327265	-0.116748	-0.106013	-0.0735975	0.0473055	0.0204338	No
2643612412	337.192	0.0319857	0.162471	3.53495	0.939277	0.952863	0.185281	0.0471444	0.0211994	-0.241152	0.0710508	0.0518777	-0.155763	0.135942	0.0183108	No
2643612413	115.786	-0.124362	0.189866	6.53085	0.685836	0.77635	0.13474	0.0167251	-0.136515	-0.118704	-0.0273337	-0.0107294	-0.336991	0.247109	0.027135	No
2643612414	127.4	-0.0278083	0.18969	4.28581	0.891615	0.918489	-0.0284504	0.0762789	-0.101382	0.0852127	0.129356	0.0752434	-0.247951	0.0717412	0.0179149	No
2643612415	461.894	0.101455	0.185455	6.04794	0.735111	0.810848	0.283574	0.183784	-0.0667098	0.0636121	0.21029	0.0630951	-0.49559	-0.107686	0.0504457	No
2643612416	248.863	0.331471	0.216825	12.7771	0.172954	0.330675	0.455097	0.414126	0.0984773	-0.2689	0.239577	-0.176323	-0.272986	0.161472	0.109769	No
2643612417	284.742	-0.035295	0.140305	3.36158	0.948221	0.958788	-0.0318993	-0.100752	0.0276901	0.0725051	0.0513799	-0.0625387	-0.0804709	0.221727	0.0106715	No
2643612418	40.0259	0.232801	0.328154	7.5768	0.577291	0.694585	0.188795	0.321551	-0.195981	0.11703	-0.0574034	-0.0401562	-0.173708	-0.0690121	0.0441395	No
2643612419	716.832	0.133825	0.160676	12.3583	0.193857	0.354878	-0.146243	-0.359523	-0.324488	0.406593	0.0724344	-0.0873658	0.286669	0.180247	0.0879952	No
2643612420	1180.73	-0.354165	0.263156	30.5623	0.000351795	0.00533052	-0.892981	-0.970158	-0.360019	0.817688	-0.297564	-0.10398	0.889415	0.241437	0.443637	No
2643612421	1928.65	-0.174403	0.14508	21.7194	0.00981203	0.0526271	-0.235218	-0.296687	-0.15743	0.398969	-0.199958	-0.00944791	0.430837	0.0444513	0.0625035	No
2643612422	328.597	-0.0580665	0.135974	4.01816	0.910213	0.931519	-0.115829	-0.0550473	0.115886	0.0913593	-0.118135	0.215026	0.10029	0.0141466	0.0144901	No
2643612423	555.839	0.197698	0.133033	30.5199	0.00035771	0.00538805	-0.107788	-0.156463	-0.250617	-0.022543	0.0353691	-0.0955046	0.668963	-0.226841	0.139853	No
2643612424	588.113	0.162159	0.163848	14.922	0.0931	0.225564	0.172023	0.235415	-0.0263533	0.601058	-0.116866	0.0701399	-0.397832	0.198332	0.121078	No
2643612425	20.3911	0.241793	0.441502	10.9294	0.280581	0.442735	0.242408	0.202649	-0.0475997	0.353073	0.191291	0.0169045	-0.480633	-0.336592	0.0722436	No
2643612426	317.641	-0.104317	0.185504	7.37955	0.597666	0.70934	0.147483	0.292982	-0.132124	0.0280898	-0.0017451	0.163623	-0.507363	-0.104562	0.0477649	No
2643612427	426.486	0.0336693	0.197347	6.51677	0.687288	0.776819	0.0848732	0.196002	-0.12065	0.086617	0.109888	0.145848	-0.5095	0.318561	0.0588768	No
2643612428	302.648	-0.106215	0.165051	8.36886	0.497444	0.63206	-0.0876594	0.179387	-0.184827	-0.0279787	0.169731	0.163773	-0.405399	-0.0150395	0.0454841	No
2643612429	381.013	-0.0549179	0.145557	14.8525	0.0950684	0.228284	0.182107	0.509461	-0.038319	-0.0651917	-0.0414548	0.163643	-0.42418	-0.045574	0.0650824	No
2643612430	171.2	-0.092729	0.154803	27.5235	0.00114532	0.0121824	0.0904686	0.462195	-0.15925	-0.384776	0.171305	0.157094	-0.647825	0.102885	0.10981	No
2643612431	422.087	-0.104564	0.102595	5.40217	0.797936	0.853863	0.0406357	0.0619173	0.000214891	-0.0361509	0.0413809	-0.0233402	-0.248252	-0.0291519	0.0132244	No
2643612432	186.074	-0.223673	0.147677	24.8681	0.00312057	0.0246028	0.148652	0.295093	-0.312836	0.0242321	0.00942738	0.116793	-0.576908	0.198674	0.0897152	No
2643612433	291.864	-0.30243	0.175502	15.6852	0.0737528	0.194889	0.075326	0.195056	-0.0447098	-0.084505	-0.0177092	0.104254	-0.718394	0.192911	0.103822	No
2643612434	504.351	-0.240016	0.133971	24.9247	0.00305564	0.0241758	-0.0726209	0.319034	-0.38444	-0.152461	0.123084	0.241321	-0.333502	0.0518324	0.110808	No
2643612435	1070.66	-0.29616	0.121416	45.1413	8.68746e-07	4.26954e-05	-0.0159502	0.432917	-0.3434	-0.105454	0.0692513	0.259867	-0.638547	0.117814	0.158373	No
2643612436	189.566	-0.368549	0.13464	60.1598	1.24887e-09	1.21864e-07	-0.108157	0.326072	-0.0333258	-0.0815183	0.0684299	0.192771	-0.760765	0.334443	0.186961	No
2643612437	1025.2	-0.226582	0.131702	33.6533	0.000102719	0.00214884	0.0679581	0.519047	-0.215322	0.023525	0.0605785	-0.106245	-0.631732	0.231481	0.143349	No
2643612438	64.318	-0.414935	0.26378	12.8444	0.169772	0.326687	-0.0148058	0.255925	0.0236798	-0.182648	0.0760835	-0.0104916	-0.487368	0.00887179	0.0757311	No
2643612439	476.374	-0.0814393	0.133546	24.0539	0.00421694	0.0301408	-0.230919	-0.100729	-0.161166	0.694745	-0.200393	-0.135888	0.428616	0.0312936	0.095654	No
2643612440	400.605	-0.430117	0.143058	29.3317	0.000569599	0.00757927	-0.0513672	0.396551	-0.201684	-0.187973	-0.0753205	0.0651544	-0.279718	0.0945744	0.13386	No
2643612441	595.734	-0.739523	0.116211	99.8995	1.64892e-17	3.08394e-15	-0.308268	0.34341	-0.469508	0.0887842	-0.261378	0.0322801	-0.469977	0.390093	0.325989	No
2643612442	214.974	-0.559508	0.168636	32.1155	0.000190177	0.0034421	-0.119593	0.34157	-0.356293	-0.0615196	-0.179831	0.198579	-0.45929	0.232931	0.152254	No
2643612443	571.7	-0.54562	0.206749	20.7394	0.0138592	0.0657602	-0.638935	-0.184051	-0.375245	0.342728	-0.303452	0.0783767	0.380568	0.300025	0.194389	No
2643612444	170.283	-0.25448	0.137908	24.9978	0.00297366	0.0237787	-0.223367	0.314906	-0.295434	0.0238778	0.0958137	-0.119733	-0.0563621	0.0322763	0.0642453	No
2643612445	382.286	-0.315706	0.151237	24.1545	0.00406364	0.0292325	-0.333272	-0.413879	-0.278123	0.547178	-0.226361	-0.0191616	0.355029	0.0176206	0.111537	No
2643612446	415.954	0.051082	0.245983	9.7436	0.371638	0.527851	-0.224045	-0.143692	-0.276683	0.144621	-0.0324488	-0.29025	0.907045	-0.075741	0.126956	No
2643612447	571.069	-0.500302	0.13235	29.4917	0.000535174	0.00724031	-0.246143	0.23285	-0.333901	0.468418	-0.398362	-0.133202	-0.0903007	0.165484	0.128159	No
2643612448	387.954	-0.573364	0.161585	39.0907	1.10947e-05	0.000375988	-0.122389	0.212716	-0.489691	0.21634	-0.0730537	0.0514186	-0.4876	0.135801	0.223225	No
2643612449	3001.34	-0.425878	0.40164	12.093	0.208115	0.371582	-0.490139	-0.655438	-0.274405	0.61411	-0.159077	-0.208487	0.568375	0.284035	0.190088	No
2643612450	478.027	-0.491176	0.39392	5.45382	0.793091	0.850977	-0.453256	-0.465657	-0.53977	0.540139	-0.459837	-0.0276384	0.485908	0.329394	0.205132	No
2643612451	1133.82	0.568187	0.40359	30.6514	0.000339666	0.00517414	-0.550165	-1.07006	-0.284973	1.0031	-0.293298	-0.00171472	1.81014	0.749843	0.972662	No
2643612452	221.861	-0.473475	0.139431	34.5153	7.25242e-05	0.00166657	-0.332518	0.159975	-0.287816	0.107201	-0.0138028	0.0267904	-0.190139	0.0184222	0.110289	No
2643612453	1089.01	-0.441069	0.208623	19.874	0.018706	0.0807885	-0.561263	-0.458936	-0.344749	0.512637	-0.352368	0.156549	0.527183	0.129795	0.180415	No
2643612454	626.168	-0.418927	0.168733	20.6606	0.0142458	0.0669345	-0.465013	-0.185423	-0.378677	0.361163	-0.190408	0.271439	0.193289	0.0981334	0.138865	No
2643612455	254.204	-0.362185	0.138723	37.1764	2.44776e-05	0.000710379	-0.369635	0.12062	-0.699386	0.249858	-0.014281	0.0132249	0.032553	0.161861	0.122585	No
2643612456	874.019	-0.3852	0.111205	44.8917	9.66226e-07	4.6139e-05	-0.327361	0.0030041	-0.330515	0.482952	-0.122454	-0.18438	0.141994	0.15958	0.132999	No
2643612457	844.087	-0.333738	0.146654	54.0105	1.87916e-08	1.42161e-06	-0.592203	-0.475787	-0.481633	1.02533	-0.246328	0.0635021	0.482093	0.0262795	0.262377	No
2643612458	679.596	-0.511939	0.147953	37.4141	2.21958e-05	0.000652596	-0.192627	0.213846	-0.389231	0.671902	-0.258984	-0.249621	-0.412265	0.22574	0.206318	No
2643612459	50.2759	-0.949244	0.380791	14.1196	0.118135	0.260192	-0.149209	-0.0480609	-0.510042	0.412548	-0.309873	0.237271	-0.27044	0.0690693	0.133844	No
2643612460	68.8312	-1.45997	0.364782	26.9713	0.00141415	0.014085	-0.316402	-0.0855185	-0.209516	0.532587	-0.749814	-0.316961	0.393586	0.218812	0.264328	No
2643612461	37.4407	-0.33319	0.29857	32.8383	0.000142489	0.00274109	-0.0743468	0.428022	0.137198	0.370692	0.0688383	0.0288266	-0.686018	0.245989	0.173115	No
2643612462	534.331	-0.390232	0.186977	38.9514	1.17554e-05	0.000387986	-0.0902807	0.428613	-0.476494	0.301638	0.138439	0.142265	-1.05588	0.326613	0.333609	No
2643612463	579.96	-0.602831	0.17051	60.4675	1.08944e-09	1.09481e-07	-0.261865	0.646866	-0.58419	0.462196	-0.125614	0.170562	-0.825649	0.302538	0.44843	No
2643612464	222.055	-0.470269	0.168949	77.2427	5.6926e-13	8.33223e-11	-0.325577	0.604069	-0.603552	0.598498	-0.0674482	0.448212	-0.85757	0.322787	0.3834	No
2643612465	330.679	-0.672046	0.198349	56.5014	6.29497e-09	5.43385e-07	-0.106041	0.498645	-0.544061	0.246454	-0.0583875	0.207974	-0.96458	0.402693	0.461392	No
2643612466	370.163	0.0364148	0.1993	9.68041	0.376972	0.532063	-0.0540231	-0.293833	-0.366865	0.292428	-0.0521798	-0.108382	0.56262	0.00142722	0.0758663	No
2643612467	136.663	-0.505089	0.254253	19.3825	0.0221297	0.0907426	-0.0366362	0.414273	-0.341544	0.637515	-0.321534	0.142918	-0.495134	0.0680377	0.1604	No
2643612468	290.588	0.528084	0.445456	20.8661	0.0132582	0.0636716	0.623574	-0.156807	-0.078288	0.705444	-0.617449	-0.972163	1.26425	0.191106	0.668686	No
2643612469	483.697	-0.0519971	0.214891	19.4034	0.0219729	0.090525	-0.21812	-0.413076	-0.204243	0.554921	-0.415002	-0.0245345	0.877327	0.21686	0.183661	No
2643612470	580.011	0.179983	0.382318	19.5202	0.0211153	0.0879216	-0.0315355	-0.901959	-0.0822167	0.531197	-0.583596	-0.37295	1.6392	0.241174	0.609659	No
2643612471	3142.36	1.60218	0.614622	23.9596	0.00436571	0.0307734	0.851216	-0.575098	0.28622	0.332651	0.0166683	-0.674504	1.44436	0.422942	1.51181	No
2643612472	5267.15	0.133936	0.356402	19.1668	0.023811	0.0952583	0.123025	-0.410685	-0.0110824	0.19777	-0.184179	-0.205758	0.581131	0.0872787	0.0861648	No
2643612473	3328.27	-0.36407	0.286897	15.5284	0.0774082	0.200689	0.0725523	-0.323193	-0.22362	0.286716	-0.35885	-0.23053	0.562586	0.111081	0.0842438	No
2643612474	2714.39	-0.259954	0.304263	20.204	0.0166945	0.0747369	0.0933068	-0.554275	-0.120674	0.298108	-0.382288	-0.324356	0.831176	0.0457482	0.153293	No
2643612475	5887.83	-0.479994	0.307281	17.5002	0.0414352	0.13497	0.0539516	-0.233636	-0.127919	0.161892	-0.285415	-0.197725	0.462274	0.0504639	0.0495844	No
2643612476	2574.41	-0.718866	0.24847	18.5265	0.0295337	0.108893	-0.0131232	-0.142389	-0.282341	0.265893	-0.481168	-0.233529	0.550141	0.0967639	0.116673	No
2643612477	8996.37	1.69393	0.53675	43.7775	1.5511e-06	6.96237e-05	0.232437	-0.882208	0.296545	0.238253	0.23934	-0.40376	0.839501	0.137064	0.508779	No
2643612478	2116.55	0.693187	0.523414	26.0502	0.00200468	0.0180093	0.191274	-1.43934	0.288348	0.126498	0.0579615	-0.706559	1.80084	0.00989169	0.947337	No
2643612479	1607.11	0.850254	0.526441	25.1135	0.00284812	0.0230763	0.17333	-1.51816	0.34218	-0.127987	0.138144	-0.63976	1.9691	0.042548	1.21968	No
2643612480	2032.86	1.30422	0.563803	29.2448	0.000589212	0.00770323	0.376223	-1.73617	0.44692	0.125067	0.224525	-0.659233	1.89035	0.305655	1.68623	No
2643612481	723.56	-0.0331127	0.361868	9.68187	0.376848	0.532063	0.0999334	-0.856785	-0.123024	0.21594	-0.374192	-0.345865	1.14528	0.239791	0.293229	No
2643612482	1407.12	-0.151871	0.257974	17.1651	0.0461931	0.145362	0.195733	-0.663889	-0.178531	0.272638	-0.33222	-0.475866	0.940506	0.127721	0.205241	No
2643612483	143.566	-0.487876	0.26301	18.4538	0.030259	0.110725	0.289939	-0.26447	-0.25683	0.259888	-0.32559	-0.555828	0.527658	0.295364	0.154714	No
2643612484	81.1404	-0.686863	0.274043	31.5153	0.000241416	0.00404342	0.0185703	0.283626	-0.534057	0.0535806	-0.104829	0.315387	-0.623102	0.346673	0.218884	No
2643612485	459.641	-0.439066	0.250351	15.961	0.067701	0.184985	-0.210066	-0.359893	-0.180342	0.751923	-0.620466	-0.472859	0.567073	0.432931	0.217234	No
2643612486	504.938	-0.695871	0.212669	30.4591	0.000366369	0.00547534	-0.633344	0.553436	-0.166564	0.284489	-0.277038	-0.155911	-0.165291	0.122516	0.285935	No
2643612487	605.498	-0.88108	0.214828	47.7039	2.90092e-07	1.66939e-05	-0.76916	0.262747	-0.497444	0.830973	-0.478316	0.219851	-0.256772	0.29264	0.478232	No
2643612488	562.884	-0.580824	0.20319	65.4009	1.20554e-10	1.35282e-08	-1.02856	0.50923	-0.734902	0.844554	-0.334159	0.913504	-0.34524	0.525212	0.608679	No
2643612489	276.138	-0.784828	0.172126	65.1545	1.34628e-10	1.48599e-08	-0.247301	0.640639	-0.421235	0.205832	-0.213896	0.0583259	-0.747885	0.100445	0.345282	No
2643612490	383.653	-0.995485	0.204588	75.1775	1.45775e-12	2.00307e-10	-0.241508	0.749424	-0.421202	0.192977	-0.325475	0.0466475	-0.993858	0.396209	0.643883	No
2643612491	339.301	-0.563339	0.240207	21.2685	0.0115102	0.0583436	-0.562425	-0.0720167	-0.522148	0.332321	-0.14291	-0.25403	0.496756	0.241983	0.21491	No
2643612492	624.737	-0.989233	0.236783	58.1944	2.98265e-09	2.75098e-07	-0.150926	0.83464	-0.627584	-0.00663485	-0.307144	0.246548	-1.10127	0.489742	0.769946	No
2643612493	1564.49	-0.466177	0.23696	17.6054	0.040038	0.131814	-0.620044	-0.15516	-0.298327	0.645621	-0.186114	-0.266852	0.314204	0.110136	0.166495	No
2643612494	727.725	-0.835096	0.159994	68.1464	3.51199e-11	4.22254e-09	-0.514427	0.179866	-0.494088	0.633631	-0.475172	0.173317	-0.284201	0.445853	0.411516	No
2643612495	1566.67	-1.64022	0.244797	154.957	8.27637e-29	2.65356e-26	-1.28754	0.633497	-1.15968	1.70592	-0.847241	-0.285399	-0.349323	1.03316	1.35281	No
2643612496	198.436	-1.2079	0.210738	133.044	2.80395e-24	7.55161e-22	-0.573796	0.618778	-0.919603	1.01329	-0.242856	0.01102	-1.06321	0.370487	0.892403	No
2643612497	427.855	-1.02471	0.196609	87.0024	6.49101e-15	1.0926e-12	-0.694484	0.438392	-0.685537	1.13029	-0.64775	-0.302071	-0.35201	0.775536	0.690398	No
2643612498	732.223	-1.49856	0.335422	87.401	5.40175e-15	9.57104e-13	-1.2276	0.791287	-1.26183	2.21429	-1.08621	-0.335943	-0.753936	1.48683	1.96088	No
2643612499	423.619	-0.49302	0.205121	13.0734	0.159311	0.313924	-0.312784	-0.00744137	-0.443991	0.252102	-0.26855	-0.129196	0.284955	0.0223201	0.111562	No
2643612500	304.666	-0.061812	0.259671	16.7755	0.0523495	0.157002	0.467732	-0.331295	-0.0592136	-0.437474	0.243813	-0.790813	0.280145	-0.357581	0.195104	No
2643612501	1184.73	-0.286696	0.184956	16.7441	0.0528768	0.15795	-0.0445131	0.176774	0.0115669	-0.600468	0.153626	-0.368207	0.111812	-0.187518	0.12748	No
2643612502	541.899	-0.484735	0.138012	40.8898	5.23829e-06	0.000208695	-0.224406	0.243961	-0.379975	0.471212	-0.188333	-0.0479585	-0.340249	0.25944	0.192082	No
2643612503	203.723	-0.598414	0.182611	31.6146	0.000232091	0.00396617	-0.108046	0.246743	-0.393947	0.167832	-0.171253	0.312187	-0.588588	-0.00480532	0.172838	No
2643612504	550.382	-0.709869	0.140306	72.3498	5.26121e-12	6.81225e-10	-0.17821	0.632946	-0.411468	-0.0801359	-0.227439	-0.027167	-0.496863	0.242125	0.341358	No
2643612505	350.049	-0.479413	0.179965	30.0585	0.00042878	0.00619522	-0.198101	0.389518	-0.418251	0.28012	-0.115023	0.0519092	-0.453518	0.323567	0.203604	No
2643612506	243.004	-0.537534	0.177767	36.6911	2.98767e-05	0.000824674	-0.121596	0.343119	-0.448998	0.165182	-0.0498503	0.0517583	-0.603239	0.288551	0.210795	No
2643612507	341.257	-0.276335	0.161782	20.4232	0.0154732	0.0703924	-0.248104	0.0010987	-0.218839	0.468472	-0.130064	0.24095	-0.263025	0.328747	0.105834	No
2643612508	377.798	-0.325162	0.145128	17.8317	0.0371774	0.125346	-0.145426	0.160833	-0.116834	0.274103	-0.202657	0.140668	-0.252649	0.235614	0.0770927	No
2643612509	474.596	-0.275695	0.235685	25.1582	0.00280107	0.0228325	-0.516966	-0.383378	-0.264906	0.898031	-0.64368	-0.184508	0.733344	0.310352	0.279313	No
2643612510	1433.42	-0.414539	0.194425	16.4914	0.0573027	0.166205	-0.224325	-0.211184	-0.284861	0.633222	-0.340623	-0.0710909	0.246955	0.144813	0.109954	No
2643612511	421.221	-0.0685007	0.145405	20.484	0.0151495	0.0696077	-0.0936938	-0.0905953	-0.250143	0.58869	-0.35605	-0.102342	0.455736	0.179746	0.0960137	No
2643612512	469.657	-0.176762	0.156715	19.9075	0.0184919	0.0802032	-0.338364	-0.0404432	-0.336446	0.748522	-0.0778003	-0.064976	0.0619374	0.148415	0.106097	No
2643612513	960.777	-0.287324	0.396454	14.8977	0.0937837	0.226568	-0.196588	-0.0172337	-0.308837	1.45646	-0.699224	-0.230115	0.193417	0.613935	0.397524	No
2643612514	1182.92	-0.758739	0.340578	21.2357	0.0116441	0.0588964	-0.490221	0.522982	-0.427713	1.03523	-0.619581	-0.312316	-0.215162	0.612007	0.398862	No
2643612515	240.734	-0.206318	0.184107	12.2606	0.199011	0.360615	-0.0896866	0.317264	-0.187567	0.0954351	0.0197544	0.160446	-0.398899	0.158352	0.0631587	No
2643612516	393.418	-0.334211	0.190028	14.3478	0.11048	0.250173	-0.0983223	0.203365	-0.137001	0.470786	-0.181909	0.238724	-0.45452	0.0731749	0.103232	No
2643612517	553.245	-0.280844	0.207648	11.5876	0.237568	0.400692	-0.0998721	0.0523396	-0.253533	0.733749	-0.474162	-0.22522	0.100466	0.271942	0.112	No
2643612518	826.36	-0.155926	0.124666	16.8671	0.0508389	0.154956	-0.122286	0.0263378	-0.131516	0.368835	-0.0546811	0.224727	-0.0832955	0.140056	0.0665272	No
2643612519	791.333	-0.102317	0.137989	20.3927	0.0156377	0.0708091	-0.186167	-0.25487	0.0293214	0.594878	-0.248144	-0.244767	0.476776	-0.185298	0.094697	No
2643612520	355.788	-0.339516	0.153784	25.0857	0.00287785	0.0232477	-0.0904741	0.299687	-0.055649	-0.00167686	-0.06081	-0.0310402	-0.579381	0.402582	0.121503	No
2643612521	297.997	-0.335809	0.132235	17.2462	0.0449966	0.142638	0.0541347	0.212888	-0.175432	0.177375	-0.231369	-0.0283107	-0.426602	0.192286	0.0604698	No
2643612522	259.965	-0.551695	0.158291	28.119	0.00091115	0.0103152	-0.0477181	0.365772	-0.177578	0.0633059	-0.285164	-0.207157	-0.483271	0.301465	0.130623	No
2643612523	579.425	-0.406757	0.150369	35.2781	5.32138e-05	0.00129346	-0.0531032	0.337142	-0.121447	0.0129733	-0.129224	0.295208	-0.756888	0.329693	0.20414	No
2643612524	631.053	-0.432338	0.148907	31.7865	0.000216775	0.00377143	0.105644	0.303544	-0.30575	0.160192	-0.162894	0.187386	-0.680054	0.16618	0.184313	No
2643612525	183.551	-0.293992	0.154355	12.5874	0.182183	0.340922	-0.0739859	0.236639	-0.11168	-0.00380374	-0.10034	0.0528616	-0.0490867	0.109204	0.0369147	No
2643612526	402.214	-0.504127	0.109591	51.0397	6.86323e-08	4.66769e-06	-0.100087	0.215477	-0.248224	0.0899374	-0.210057	-0.0134855	-0.44794	0.31653	0.13462	No
2643612527	308.161	-0.422384	0.136903	35.8831	4.15862e-05	0.00106061	0.101225	0.443969	-0.240615	0.0927052	-0.165723	0.0573258	-0.719342	0.0782486	0.146568	No
2643612528	539.945	-0.307364	0.13363	25.7527	0.00224221	0.0195771	-0.374259	0.0703195	-0.0552566	0.542234	-0.209222	-0.086315	-0.104862	0.316797	0.106647	No
2643612529	915.038	-0.309386	0.106817	25.7151	0.0022741	0.0197568	-0.0333998	0.332077	-0.119706	0.290919	-0.300698	0.0265676	-0.303227	0.168422	0.0706345	No
2643612530	398.41	-0.283595	0.154791	8.82921	0.453187	0.595755	-0.0379036	0.223709	-0.067658	0.0529622	-0.0840072	-0.0164405	-0.1625	0.0374997	0.0354386	No
2643612531	731.245	-0.102262	0.138009	3.49396	0.941464	0.953749	-0.0622924	0.176712	-0.0946608	0.195292	-0.112222	-0.169424	0.0550048	0.0966778	0.0158172	No
2643612532	448.018	-0.213407	0.127091	17.3914	0.0429281	0.138826	-0.027332	0.462942	0.0403827	0.12759	-0.193746	0.0113898	-0.311683	0.0970958	0.0586067	No
2643612533	415.016	-0.192987	0.148243	12.136	0.205752	0.368857	0.177248	0.345112	-0.0654298	-0.315829	-0.0941215	-0.161637	-0.211487	0.255372	0.0541755	No
2643612534	508.014	-0.290222	0.138324	16.4919	0.0572935	0.166205	-0.142005	0.339848	-0.184798	0.0143262	-0.129987	0.0756876	-0.464726	0.192175	0.0727044	No
2643612535	515.143	-0.232968	0.134206	15.6116	0.0754482	0.198125	-0.0580849	0.31972	-0.0226036	-0.109516	-0.0947709	-0.0220428	-0.277303	0.323718	0.0631341	No
2643612536	1282.27	-0.0774934	0.156661	10.815	0.288604	0.451166	-0.228025	-0.334114	-0.141876	-0.0207319	-0.125451	0.193267	0.42059	0.11148	0.0514665	No
2643612537	1371.76	-0.250573	0.140395	23.7772	0.0046678	0.0322342	-0.394445	-0.312015	-0.146557	0.223302	-0.226932	-0.0423373	0.514025	-0.00154662	0.086077	No
2643612538	236.925	-0.374311	0.144215	36.3722	3.40484e-05	0.000899011	-0.160744	0.492043	-0.216081	-0.227283	-0.0227732	0.0744598	-0.455735	0.282515	0.132748	No
2643612539	747.53	-0.419991	0.109791	45.8033	6.55e-07	3.3924e-05	-0.0839181	0.29941	-0.0444074	0.0558103	-0.105178	-0.113106	-0.436024	0.216372	0.14306	No
2643612540	489.061	-0.292435	0.140387	13.2097	0.153345	0.30694	0.0569338	0.0363205	-0.0948914	-0.115212	-0.0490131	0.150904	-0.30868	0.0215595	0.0598454	No
2643612541	594.922	-0.399141	0.12642	23.5891	0.00500048	0.0340083	-0.101195	0.00577018	-0.210712	-0.0556281	-0.174417	0.113648	-0.1606	0.307853	0.091934	No
2643612542	253.503	-0.327347	0.143967	18.4876	0.02992	0.109903	0.0961536	0.099427	-0.104751	-0.228769	-0.00669481	-0.118818	-0.223467	0.191599	0.0708311	No
2643612543	146.054	-0.234466	0.159277	13.7165	0.132774	0.279016	-0.0357051	-0.182902	0.0151394	0.0737426	0.114288	-0.253255	-0.249953	0.141463	0.0510308	No
2643612544	595.518	-0.265008	0.123168	11.6935	0.231143	0.394197	-0.0595879	0.0156158	-0.0654206	0.311433	-0.267046	0.020497	-0.0468899	0.157177	0.0459026	No
2643612545	348.594	-0.410421	0.135188	19.6328	0.0203191	0.085719	-0.0417332	0.0947528	-0.169054	-0.174948	-0.0674362	-0.231498	0.0383646	0.0213668	0.0781358	No
2643612546	594.305	-0.358249	0.112586	24.1891	0.00401222	0.0290164	-0.137687	0.185512	-0.0442169	-0.0285728	-0.180056	0.0509227	-0.287252	0.218219	0.0761647	No
2643612547	390.37	-0.295498	0.142334	18.1234	0.0337686	0.118357	0.115866	0.22273	-0.154629	-0.0106108	-0.0619802	0.0368892	-0.484425	0.11235	0.0844882	No
2643612548	340.452	-0.308587	0.15439	16.1855	0.0631069	0.176673	-0.0220214	0.274965	-0.206911	-0.372986	-0.147561	0.00461787	-0.152802	0.412752	0.0804238	No
2643612549	385.28	-0.231736	0.121732	32.5745	0.000158351	0.00297816	-0.00678354	0.361323	0.0937177	-0.27142	-0.000682191	0.144287	-0.604692	0.191655	0.109337	No
2643612550	440.009	-0.430564	0.113991	41.2299	4.54222e-06	0.000184233	0.0244183	0.433758	-0.0774517	-0.328903	-0.154773	-0.066914	-0.409637	0.1391	0.124079	No
2643612551	394.02	-0.390679	0.142569	23.4175	0.0053237	0.0354896	0.0863253	0.267404	-0.0269553	-0.114285	-0.0868143	-0.0927419	-0.456112	0.0841934	0.10624	No
2643612552	635.171	-0.395527	0.116718	25.7329	0.0022589	0.0196501	-0.261589	0.19931	-0.0380007	-0.0650961	-0.137028	-0.102908	-0.176945	0.213321	0.0861721	No
2643612553	300.644	-0.414487	0.139754	26.3526	0.00178838	0.0165404	-0.0418736	0.385783	-0.100622	-0.13151	-0.186533	0.103931	-0.335791	0.153129	0.0992054	No
2643612554	994.622	-0.387188	0.129754	29.9062	0.000455136	0.00649095	-0.0358789	0.254227	-0.0168642	-0.239232	0.0217214	-0.07064	-0.403047	0.0525035	0.108968	No
2643612555	357.356	-0.175073	0.106367	11.3183	0.254517	0.417229	0.0451846	0.0813315	-0.0956783	-0.0948161	0.0644675	-0.287058	-0.0732808	0.0260464	0.0325297	No
2643612556	1509.2	-0.311129	0.213533	12.8933	0.167492	0.323593	-0.298233	-0.290967	-0.144972	0.644339	-0.352777	-0.0448649	0.312237	0.250714	0.104379	No
2643612557	863.39	-0.0779925	0.105212	35.1879	5.52035e-05	0.00132272	-0.450927	-0.0164774	-0.0902003	0.518361	-0.235992	0.212276	-0.162329	0.397551	0.0853623	No
2643612558	647.68	-0.164352	0.0926331	14.5931	0.102737	0.239105	-0.0815525	0.0928616	-0.0454569	0.210199	-0.0740999	-0.134389	0.0149147	0.143697	0.0347533	No
2643612559	384.114	0.0639247	0.23411	24.7013	0.00332	0.0255761	-0.3364	-0.527659	0.0382187	0.747831	-0.327983	-0.312094	0.953737	-0.0895971	0.269674	No
2643612560	490.501	-0.261994	0.119211	9.57908	0.385622	0.539342	0.123103	0.00511681	-0.106571	0.0274466	-0.24227	-0.173655	0.177554	0.0822877	0.0331441	No
2643612561	694.555	0.335243	0.322386	23.7046	0.00479351	0.0328329	-0.421377	-0.640073	-0.427271	1.35609	-0.276874	0.175492	0.615424	0.49044	0.477815	No
2643612562	425.457	-0.184453	0.105053	25.7879	0.00221274	0.0193737	0.200322	-0.0697957	0.0102201	0.347177	-0.0767248	-0.13744	-0.466593	0.179663	0.0728488	No
2643612563	724.295	-0.294919	0.108478	13.2094	0.153356	0.30694	-0.0469098	0.16108	0.00111634	-0.127298	-0.214699	0.0558132	-0.183887	0.121782	0.0396754	No
2643612564	162.018	-0.197743	0.163641	5.29244	0.808107	0.862188	-0.153743	0.0037606	-0.133677	0.245704	-0.126338	0.0651682	-0.0887398	-0.0551143	0.019791	No
2643612565	167.566	-0.337045	0.174633	8.87785	0.448625	0.592389	0.0168354	0.114571	0.104166	-0.377202	-0.170169	-0.00587759	-0.134234	0.0663517	0.0388836	No
2643612566	173.843	0.218634	0.25043	9.12725	0.425612	0.572458	-0.22754	-0.154885	0.0540793	0.430527	0.00537121	-0.232925	0.495373	-0.0773922	0.0770453	No
2643612567	458.661	-0.307843	0.11429	32.4875	0.00016395	0.00304937	-0.231146	-0.374121	-0.0979791	-0.193833	-0.200847	-0.0911672	0.386963	-0.025044	0.0942405	No
2643612568	661.633	-0.159753	0.0768765	10.6056	0.303714	0.464327	-0.0436133	0.0634031	-0.097907	-0.245073	-0.136669	0.0900882	0.0395332	0.0636764	0.0178723	No
2643612569	136.735	-0.147915	0.135172	18.3715	0.0310998	0.112699	-0.0895237	-0.0698384	0.196428	-0.500878	-0.110872	0.200349	0.206424	0.186869	0.0507862	No
2643612570	819.288	-0.341405	0.109125	24.8041	0.00319574	0.0249906	-0.0373987	0.165651	0.0623945	-0.161604	-0.0607593	-0.23896	-0.232631	0.113793	0.0714016	No
2643612571	235.358	-0.320036	0.135192	14.6518	0.100957	0.236596	0.0236297	0.111579	-0.0520894	0.0767655	-0.194386	-0.264136	0.2592	-0.217754	0.0443788	No
2643612572	567.061	-0.417679	0.220056	23.2547	0.00564885	0.0369997	-0.421393	-0.700053	-0.0248281	0.67178	-0.559101	-0.242591	0.73705	-0.0970611	0.263971	No
2643612573	651.378	-0.221116	0.101472	18.5288	0.0295115	0.108877	-0.253657	-0.138633	-0.0887919	0.268905	-0.208688	-0.168135	0.303583	-0.0788226	0.0487114	No
2643612574	768.443	-0.301902	0.101631	12.0939	0.208066	0.371582	0.106963	-0.0948216	0.0418644	0.0101864	-0.245975	-0.223676	0.0150664	0.0278885	0.0328928	No
2643612575	533.546	-0.101881	0.095806	9.67892	0.377098	0.532063	-0.00395687	-0.296075	0.0436768	-0.154262	0.0536088	0.0846699	0.0339971	-0.0591904	0.0230028	No
2643612576	406.127	0.0389972	0.1368	15.9294	0.0683708	0.18576	0.0838931	-0.378721	0.111308	-0.309955	0.105951	-0.164466	0.357762	-0.222492	0.0653771	No
2643612577	498.36	0.00555547	0.084074	19.9447	0.018257	0.0798181	-0.0509148	-0.0398604	0.109111	-0.141972	-0.0125218	-0.404879	0.40673	-0.0223237	0.0440353	No
2643612578	209.485	-0.13922	0.153418	7.59426	0.575494	0.693181	0.0086936	0.0191007	-0.210379	-0.330607	0.0141622	-0.0415153	0.199333	0.130504	0.0314964	No
2643612579	1047.85	-0.292738	0.0812199	35.2288	5.42932e-05	0.00131495	-0.2563	0.0303092	-0.157132	-0.122401	-0.0954491	-0.122572	-0.0941749	0.243351	0.0530195	No
2643612580	275.002	-0.303419	0.140386	15.944	0.0680605	0.185227	0.0600222	0.193499	-0.0924989	-0.201109	-0.0974045	-0.08326	-0.321623	0.285796	0.0624556	No
2643612581	682.876	-0.36241	0.107565	16.5702	0.0558878	0.163527	-0.164221	-0.0107994	0.0123312	-0.0576091	-0.216845	0.120195	-0.0304249	-0.0542458	0.0472258	No
2643612582	286.311	-0.200866	0.146205	7.23621	0.612542	0.722158	-0.160747	0.184876	0.130316	-0.139564	-0.0234945	-0.0386002	-0.205809	0.0291394	0.029901	No
2643612583	237.762	-0.13474	0.152326	14.2738	0.112914	0.253418	0.114254	0.209004	-0.0635957	-0.0150999	0.0761774	-0.0815803	-0.636977	0.186945	0.0700457	No
2643612584	1649.08	-0.268194	0.455892	6.90257	0.647263	0.749141	-0.288443	0.101321	-0.40063	0.999434	-0.361981	-0.705138	0.667912	0.183059	0.26275	No
2643612585	504.561	0.142512	0.185706	20.494	0.0150969	0.0694787	-0.0464105	-0.420907	0.10657	0.366124	-0.21274	-0.463668	0.570862	0.0478386	0.157386	No
2643612586	445.772	-0.294963	0.0974897	37.5889	2.06538e-05	0.000615318	-0.331189	0.289229	-0.113957	0.0623363	-0.13584	0.309346	-0.23423	0.141209	0.0824142	No
2643612587	735.844	-0.32723	0.105262	21.1686	0.0119227	0.0596398	-0.15465	0.0279189	-0.131889	0.0893747	-0.0926471	-0.0952086	0.0792072	0.0439421	0.0549364	No
2643612588	554.309	-0.389001	0.221162	15.2202	0.0850623	0.213805	-0.263256	-0.113154	-0.219474	0.832115	-0.512749	-0.328292	0.556076	-0.0343723	0.171596	No
2643612589	1006.31	-0.289677	0.124675	22.4733	0.007494	0.0444165	0.0281055	0.150362	-0.106371	-0.199408	0.0333383	0.0310256	-0.447286	0.151407	0.0817637	No
2643612590	217.026	-0.229417	0.164229	9.18647	0.420243	0.568367	-0.023138	0.134999	-0.143135	-0.284612	-0.032219	0.124018	-0.0693857	0.181129	0.0402769	No
2643612591	721.122	-0.332154	0.13654	20.4863	0.0151373	0.0696077	0.00449846	0.289102	-0.180641	-0.153053	-0.0528669	-0.115044	-0.428223	0.269479	0.102411	No
2643612592	580.051	-0.242825	0.122648	11.8189	0.223711	0.385966	-0.091869	0.126358	0.126472	0.0306535	-0.015841	-0.229786	-0.139167	-0.0625772	0.0476033	No
2643612593	836.648	-0.193025	0.101839	7.88193	0.546087	0.671317	0.0167666	0.138684	0.00413831	-0.026874	-0.122533	-0.0935578	-0.134241	0.117721	0.0210251	No
2643612594	744.438	-0.381421	0.116581	22.7572	0.00676514	0.0415599	-0.206753	0.15853	0.0181763	-0.075051	-0.206667	0.0724318	-0.343606	0.227195	0.0754061	No
2643612595	683.841	-0.300446	0.0934302	19.3215	0.0225942	0.0920401	-0.101953	0.0747588	-0.103513	-0.0364218	-0.110916	0.0629539	-0.257008	0.0397468	0.0451345	No
2643612596	243.093	-0.416456	0.191678	16.3832	0.0592977	0.169967	-0.109061	0.313236	0.0212426	-0.0466094	-0.132831	-0.305459	-0.279754	0.319028	0.0975184	No
2643612597	653.651	-0.259958	0.0901871	18.248	0.0324027	0.115432	-0.0272377	0.150729	-0.139137	0.106796	-0.183676	-0.0250752	-0.300943	0.172558	0.0406252	No
2643612598	181.489	-0.190939	0.161216	17.9432	0.0358387	0.12255	0.139493	0.147971	-0.143812	-0.137474	0.0805727	-0.0453192	-0.406732	0.313467	0.0736805	No
2643612599	1563.64	-0.179348	0.11434	15.5172	0.0776745	0.201224	-0.265293	-0.160332	0.0186862	0.159366	-0.195613	-0.0782804	0.320366	-0.00483475	0.034826	No
2643612600	271.603	-0.200896	0.115972	8.15554	0.518551	0.649443	-0.136313	0.190926	-0.0712823	-0.00562642	-0.13452	-0.0282403	0.0860517	0.0596949	0.0204047	No
2643612601	500.298	-0.258618	0.136973	19.1725	0.0237658	0.0952469	0.10279	0.238694	-0.0133335	-0.117177	-0.00490967	-0.11998	-0.439556	0.195403	0.0892648	No
2643612602	635.635	-0.331604	0.12199	17.3869	0.0429908	0.138895	0.0902962	0.0924017	0.0501659	-0.202619	-0.0979588	-0.269929	0.0667914	-0.0630756	0.0661386	No
2643612603	169.534	-0.394819	0.156841	19.7636	0.0194289	0.0827941	-0.159849	0.270304	0.0522689	-0.189665	-0.0521184	-0.0595877	-0.436574	0.137186	0.0803577	No
2643612604	573.387	-0.368995	0.132949	22.8795	0.00647274	0.0403527	-0.0232213	0.307144	-0.107275	-0.228639	-0.0783924	-0.0894	-0.425503	0.15782	0.101767	No
2643612605	317.446	-0.289748	0.150887	18.4648	0.0301485	0.110381	0.309058	0.137771	-0.175769	-0.196267	-0.0443517	-0.205516	-0.218449	0.240664	0.0885666	No
2643612606	933.356	-0.270446	0.109598	14.6867	0.0999078	0.235169	0.0141203	0.0745825	0.0436444	-0.254251	-0.0478728	-0.0632794	-0.17717	0.0767765	0.0398243	No
2643612607	2034.35	-0.362323	0.113116	21.0728	0.0123309	0.0606069	-0.0741083	0.0557301	-0.0212812	-0.110146	-0.0640976	-0.11041	-0.107372	0.0915684	0.0298192	No
2643612608	2165.02	-0.334113	0.117365	21.8974	0.00921002	0.0506213	-0.0136871	0.0800345	-0.0714897	0.00709637	-0.0109391	-0.0520815	-0.264182	0.0398053	0.031996	No
2643612609	963.769	-0.261089	0.0984417	15.2256	0.0849225	0.213591	0.0695334	0.0525259	-0.00440108	-0.057431	-0.146704	-0.0731815	-0.107269	0.156549	0.0355568	No
2643612610	309.615	0.0818345	0.144014	7.93614	0.540595	0.667123	-0.192941	-0.201778	-0.0644098	0.0587665	0.0326427	-0.0807889	0.329466	0.0653767	0.0302049	No
2643612611	538.935	-0.251203	0.120577	14.8852	0.0941366	0.227014	0.00329773	0.012841	0.0971714	-0.144902	-0.0429278	-0.292513	-0.233173	0.272407	0.0552004	No
2643612612	894.581	-0.3381	0.136831	19.5379	0.0209882	0.0875887	-0.00467466	0.143192	-0.0839513	-0.100093	-0.0165099	-0.103594	-0.483637	0.171352	0.0876613	No
2643612613	649.258	-0.176581	0.111938	14.2652	0.113201	0.253722	-0.105405	0.196031	0.102574	-0.0172809	-0.00198749	-0.245035	-0.215456	0.194536	0.0468344	No
2643612614	384.044	-0.225569	0.133024	13.0497	0.16037	0.315171	0.162809	0.116639	-0.0769056	-0.0477818	-0.0820045	0.214885	-0.3066	-0.085976	0.0476832	No
2643612615	608.049	-0.286945	0.0979556	21.1088	0.0121761	0.0605029	0.0931701	0.0660175	0.266616	-0.224366	-0.190891	-0.23741	-0.11524	0.0932501	0.0528083	No
2643612616	565.489	-0.215663	0.108823	11.0843	0.269974	0.432074	-0.0638793	0.182973	-0.116827	-0.00256405	-0.0740382	-0.142125	-0.216329	0.182525	0.0342347	No
2643612617	602.773	-0.305661	0.119701	22.2987	0.00797888	0.0465124	0.111225	0.0828445	0.0846749	-0.372139	-0.0521749	0.0213766	-0.441101	0.102374	0.0820702	No
2643612618	1438.3	-0.333392	0.106194	28.4524	0.000801197	0.00943088	0.0581333	0.185436	-0.00411311	-0.2574	-0.0885765	-0.023277	-0.257631	0.149271	0.0604599	No
2643612619	474.673	-0.198123	0.109334	8.14031	0.52007	0.650693	0.0791052	-0.0324879	0.0742303	-0.00618951	-0.133302	-0.173114	-0.0201012	0.132635	0.0236903	No
2643612620	1392.73	-0.198552	0.0935262	13.2244	0.152714	0.306109	-0.0675018	-0.0635292	-0.0941407	0.109577	-0.0934709	-0.0773133	0.194881	0.0701704	0.0222294	No
2643612621	1556.03	-0.317698	0.11306	19.2604	0.0230673	0.0934652	-0.0273108	0.0933249	-0.076122	-0.239596	-0.0412502	0.0341097	-0.145852	0.0442609	0.0406996	No
2643612622	537.841	-0.21496	0.090374	13.9622	0.123675	0.266535	-0.173632	-0.104908	0.0597434	-0.025348	-0.159177	-0.0985387	0.208227	-0.121744	0.0292335	No
2643612623	790.873	-0.314198	0.187042	7.34271	0.601485	0.712742	-0.224648	-0.286577	0.0169681	0.25447	-0.280396	-0.231417	0.283309	0.137017	0.0581552	No
2643612624	697.462	-0.127819	0.12471	14.2471	0.113802	0.254499	0.124965	-0.191133	-0.032277	-0.192017	-0.10609	-0.319579	0.353514	-0.190578	0.0557729	No
2643612625	1988.96	-0.290905	0.094136	15.0766	0.0888532	0.219198	-0.0503687	-0.13627	-0.0556956	-0.0346727	-0.138911	-0.0170604	0.117467	0.0700714	0.0174562	No
2643612626	467.802	-0.253859	0.121196	11.0992	0.268972	0.431179	-0.0718728	0.0533076	-0.0903411	-0.127219	-0.0510539	0.0298266	-0.195681	0.171297	0.0382437	No
2643612627	683.895	-0.147375	0.106147	6.3696	0.702432	0.788987	-0.0283153	0.0846232	-0.126765	-0.00623171	-0.0371403	-0.185265	0.119792	0.0780192	0.0187574	No
2643612628	537.386	-0.268489	0.115927	11.3821	0.250427	0.41392	-0.0858388	0.0332245	-0.0324763	-0.0638342	-0.052419	-0.00603895	-0.243871	-0.0468011	0.0383839	No
2643612629	455.005	-0.0346047	0.128077	9.3678	0.404039	0.554277	-0.169132	-0.256691	-0.0365987	-0.0968673	-0.0428923	0.343294	0.122478	0.234176	0.0337127	No
2643612630	502.07	-0.314369	0.13743	15.3668	0.0813416	0.207845	0.0175646	0.227559	0.00650278	-0.208589	-0.107328	0.0778973	-0.364325	0.0834077	0.0714911	No
2643612631	386.178	-0.304771	0.149985	12.4643	0.188382	0.348168	0.0179751	0.160138	-0.135381	-0.203024	-0.0048292	-0.168239	-0.278453	0.0965035	0.0618646	No
2643612632	802.985	-0.318386	0.116987	24.2315	0.00395	0.0288453	-0.0231789	0.239652	-0.177412	-0.131719	0.0199698	-0.101363	-0.269822	0.0538301	0.0808588	No
2643612633	1414.92	-0.288183	0.10847	20.0644	0.0175189	0.0774343	0.130291	0.187781	-0.0721063	-0.236208	-0.0886756	0.0297535	-0.248512	0.0202137	0.0439814	No
2643612634	588.369	-0.19207	0.0925571	16.6422	0.0546229	0.160741	-0.0645187	0.140853	-0.137754	-0.234324	0.0484706	-0.101714	0.0326974	-0.00105228	0.03891	No
2643612635	6481.37	0.452128	0.29388	27.1325	0.00132991	0.0135764	0.0120064	-0.116801	0.0137108	0.468931	-0.0421731	-0.301804	0.336277	-0.0331976	0.0784464	No
2643612636	1100.02	0.609792	0.248052	27.0232	0.00138645	0.013895	0.10036	0.378457	0.112424	1.07475	0.0875575	-0.682578	0.390363	-0.224112	0.378355	No
2643612637	881.663	-0.176377	0.103585	12.7548	0.174017	0.331727	0.0480548	0.222001	-0.125174	-0.033375	0.00909923	-0.186154	-0.273857	0.0268567	0.0366901	No
2643612638	657.3	-0.258846	0.116759	10.7873	0.29057	0.452871	-0.0989669	0.138336	-0.0536816	-0.0734962	-0.09806	-0.148056	-0.130703	0.179354	0.0371705	No
2643612639	638.157	-0.366363	0.119105	20.7454	0.0138301	0.0656684	0.00441419	0.140109	0.0436328	-0.0281009	-0.149144	-0.195415	-0.416492	0.162943	0.0781775	No
2643612640	309.077	-0.293551	0.111797	21.9612	0.0090027	0.0500538	-0.104591	-0.0295858	-0.00115806	-0.271831	-0.0521591	0.0991045	0.118957	0.0917147	0.0552941	No
2643612641	565.57	-0.186997	0.134631	7.68478	0.566198	0.687256	0.0628987	0.0195396	-0.213498	-0.0442009	-0.0335896	-0.0289741	-0.199136	0.260676	0.0363354	No
2643612642	589.496	-0.268606	0.121293	14.3336	0.110944	0.250667	0.066045	0.0589066	-0.01216	-0.292733	-0.036316	-0.0123384	-0.250807	0.116678	0.05598	No
2643612643	740.204	-0.239537	0.121257	10.8732	0.284504	0.447039	0.0702354	-0.0324759	-0.163124	0.0264283	-0.0342448	0.045104	-0.255748	0.0750684	0.0400329	No
2643612644	370.634	-0.392627	0.156694	11.782	0.225877	0.388363	0.165217	0.192113	-0.125628	-0.0219263	-0.215299	-0.169779	-0.131616	0.0307514	0.0604798	No
2643612645	354.807	-0.417587	0.165737	12.7209	0.175646	0.333656	0.212362	-0.0791375	-0.220525	0.0456295	-0.297274	-0.0174085	-0.118728	0.267944	0.0677845	No
2643612646	683.589	-0.269189	0.136074	11.0211	0.274266	0.436762	-0.0444243	-0.0615752	-0.186973	-0.0506646	0.0149079	-0.194125	-0.14351	0.179233	0.0488116	No
2643612647	1419.09	-0.353981	0.104066	22.6966	0.006915	0.0421295	-0.0612969	-0.0563075	-0.000284564	-0.181715	-0.0839912	0.00541426	-0.0455743	0.0768736	0.0413312	No
2643612648	711.432	-0.222183	0.109386	14.8018	0.0965271	0.230222	-0.164384	-0.0207939	0.0774351	-0.32506	0.0197704	-0.0337721	-0.100369	-0.0243123	0.0445085	No
2643612649	500.296	-0.290988	0.113552	20.3631	0.0157994	0.0712506	-0.0470502	0.0313225	-0.248058	-0.0442313	0.0587024	-0.0140626	-0.240653	-0.0257106	0.063764	No
2643612650	576.175	-0.326059	0.097381	27.0378	0.00137876	0.013895	-0.107176	-0.0985545	-0.0684505	-0.18436	0.00128078	-0.0902203	0.00379002	0.0477005	0.0660515	No
2643612651	556.239	-0.0872071	0.174844	15.9273	0.0684156	0.18576	-0.1334	-0.211942	-0.383565	0.759472	-0.27293	-0.0183247	0.299162	0.138822	0.109223	No
2643612652	1362.17	-0.382687	0.12003	24.4641	0.00362489	0.0271471	-0.0340834	0.118934	0.00561317	-0.279751	-0.101835	0.0867662	-0.259224	0.139397	0.0601904	No
2643612653	777.686	-0.26772	0.115483	12.7316	0.175134	0.333384	-0.0863865	-0.0129286	-0.0634559	-0.0141375	-0.0329456	0.0862183	-0.284246	0.00807918	0.0408873	No
2643612654	842.933	-0.328414	0.097801	27.1229	0.00133477	0.013596	-0.0607761	0.104031	-0.105909	-0.0340811	-0.0375174	-0.0661606	-0.339705	0.0446102	0.0650474	No
2643612655	412.904	-0.297724	0.094845	16.7355	0.0530235	0.158178	-0.095549	0.126544	0.0377176	-0.108781	-0.201134	-0.0607515	-0.122683	0.170992	0.034937	No
2643612656	432.898	-0.520866	0.234153	16.2832	0.0611988	0.173058	-0.398084	-0.339537	-0.147069	0.646103	-0.616064	-0.0452273	0.379712	0.466277	0.174938	No
2643612657	728.332	-0.279407	0.139698	16.5882	0.0555688	0.163079	0.0337019	0.184142	-0.102361	-0.16639	0.0304486	-0.0342842	-0.475839	0.173572	0.083915	No
2643612658	762.716	-0.251191	0.116306	12.899	0.16723	0.323248	0.122648	0.124295	-0.0606186	-0.273364	-0.095355	0.0389186	-0.20287	0.071337	0.0441625	No
2643612659	1873.57	-0.260662	0.107918	16.0075	0.0667242	0.18339	0.00903883	0.12324	-0.0117384	-0.170933	-0.0302528	-0.0653656	-0.161672	0.0786523	0.0252272	No
2643612660	382.302	-0.376858	0.128079	13.0795	0.15904	0.313719	-0.0265619	-0.0504402	-0.214165	-0.0773798	-0.224307	0.0301227	0.123436	0.0643368	0.0439454	No
2643612661	551.395	0.0172795	0.104151	17.7648	0.038002	0.127171	0.00674911	-0.157829	0.0725494	-0.0592344	-0.0262754	-0.411205	0.502447	0.0286002	0.0517718	No
2643612662	1382.48	0.0179656	0.13943	23.7671	0.00468504	0.032254	-0.0840371	-0.352732	-0.132516	0.344059	-0.132509	-0.25981	0.551208	-0.086345	0.090257	No
2643612663	485.201	-0.3457	0.114624	10.3132	0.325731	0.486178	0.0451818	0.0487489	0.0630658	-0.0851683	-0.317513	-0.116207	-0.0437778	-0.0622916	0.0326906	No
2643612664	662.207	-0.139794	0.100196	10.6484	0.300581	0.461741	-0.0666876	-0.14268	0.0611061	0.190935	0.0193751	0.000372231	0.0258463	-0.0995847	0.0293276	No
2643612665	1611.08	-0.192141	0.114142	19.8337	0.018967	0.0815106	0.141656	0.0929308	0.0448029	-0.21515	0.0177369	-0.0423695	-0.269804	0.191188	0.0490372	No
2643612666	249.988	-0.173367	0.113492	18.1089	0.0339308	0.118802	-0.20352	0.292424	-0.1069	0.0703866	0.0604439	-0.0473863	-0.247498	0.0629153	0.0447132	No
2643612667	277.269	-0.385457	0.130298	20.5968	0.014566	0.0679647	-0.0265125	0.277784	-0.137634	-0.16998	-0.109348	-0.0910709	-0.324979	0.00417851	0.0690686	No
2643612668	291.426	-0.202303	0.257139	16.0235	0.0663918	0.182903	-0.24026	-0.144719	-0.262181	0.922587	-0.434848	-0.0534229	0.608394	0.0463751	0.181677	No
2643612669	359.371	-0.134013	0.127961	3.63809	0.93358	0.948799	-0.0926093	-0.0378605	0.0398588	-0.082262	-0.131177	-0.00440461	0.00739937	0.231706	0.0121479	No
2643612670	423.864	-0.253033	0.115475	17.3647	0.0433025	0.139701	0.13574	0.187778	-0.0231427	-0.0858143	-0.15717	0.0416285	-0.32707	0.187938	0.0538239	No
2643612671	474.985	-0.240267	0.121658	14.0854	0.11932	0.261519	0.0860721	0.187705	-0.0914548	-0.0968933	-0.0870997	0.0358083	-0.413204	0.164995	0.0532536	No
2643612672	299.47	-0.0560206	0.121253	4.88285	0.844398	0.889093	-0.102072	0.033934	-0.239005	-0.0502939	-0.000759757	0.11469	0.0709155	-0.0572395	0.014154	No
2643612673	274.053	-0.23583	0.0938044	10.1148	0.341269	0.500602	-0.0448327	0.0188012	-0.0840988	-0.126582	-0.208898	-0.0336403	0.178842	-0.0275165	0.018777	No
2643612674	370.243	-0.384189	0.272631	30.9124	0.000306446	0.00478724	-0.857087	-0.986365	-0.191077	-0.164432	-0.0581367	0.162988	0.957405	-0.0545518	0.424673	No
2643612675	754.725	-0.230691	0.0900983	8.29413	0.504798	0.638754	0.0511256	-0.0386091	0.00738691	-0.016109	-0.163534	-0.0570986	-0.135153	0.0329479	0.0172556	No
2643612676	408.481	-0.0257197	0.107276	5.14602	0.821398	0.873003	0.184527	-0.0479155	-0.077052	-0.138276	0.0855224	-0.0220017	-0.1714	0.0479875	0.0135701	No
2643612677	785.097	-0.186524	0.115751	9.11844	0.426414	0.573063	-0.179918	0.0069232	0.06804	0.162372	-0.10931	-0.285336	-0.0279752	-0.0140111	0.028639	No
2643612678	499.142	-0.070804	0.103375	11.6936	0.231136	0.394197	0.0857714	0.260859	0.0440574	0.0168295	-0.0986222	-0.0832844	-0.159099	0.195163	0.0287358	No
2643612679	62.201	0.168993	0.218839	6.60948	0.677704	0.770447	0.168263	0.0836639	-0.0350265	-0.0971804	0.130904	0.160358	-0.389107	-0.00715421	0.0345192	No
2643612680	450.278	-0.0509235	0.12299	13.1685	0.155127	0.309353	0.417492	0.205101	0.0602566	-0.170763	-0.0819505	-0.186713	-0.255723	-0.0173836	0.0402399	No
2643612681	670.239	-0.102451	0.114872	14.5043	0.105484	0.242894	0.179332	0.265657	0.0917094	-0.323277	-0.161026	0.0604504	-0.085624	0.230415	0.0471366	No
2643612682	541.064	-0.120411	0.132944	11.5854	0.237703	0.400815	0.315747	0.294017	-0.143533	-0.241899	-0.127433	0.0610512	-0.166765	0.0727887	0.0457031	No
2643612683	428.094	0.0550572	0.110738	8.82897	0.453209	0.595755	0.12717	0.0962555	-0.202277	-0.0775475	0.186311	0.147515	-0.186084	0.0399166	0.0257941	No
2643612684	593.767	-0.102186	0.105198	14.4576	0.106954	0.244856	-0.217604	-0.355115	0.066139	0.0774428	-0.100126	0.018378	0.361349	0.0750952	0.0386883	No
2643612685	1418.94	-0.0877534	0.0886288	15.8239	0.0706512	0.189332	0.11974	0.190973	0.0154944	-0.0897395	-0.0683873	0.139154	-0.259544	0.0777065	0.025099	No
2643612686	132.771	-0.15887	0.153384	7.65959	0.568781	0.688654	-0.0389361	0.0276947	0.114212	0.0153984	-0.122151	0.170627	-0.21685	0.154937	0.0172067	No
2643612687	57.0486	0.182682	0.288666	3.70198	0.929911	0.946212	0.211043	0.184635	-0.00153604	-0.179825	0.175716	0.043275	-0.245135	-0.127846	0.0272908	No
2643612688	529.063	-0.46309	0.261589	17.2505	0.0449347	0.142638	-0.527063	-0.79849	-0.172751	0.551517	-0.466117	-0.10529	0.78043	0.0941298	0.271054	No
2643612689	564.405	-0.376728	0.170292	15.9989	0.0669041	0.183638	-0.203143	-0.306277	-0.418616	0.229919	-0.243938	-0.184701	0.494457	0.183171	0.109834	No
2643612690	397.959	-0.800927	0.205271	32.5506	0.000159871	0.00299836	-0.373923	-0.419108	-0.301318	0.138246	-0.250669	-0.0150299	0.199133	-0.207095	0.252063	No
2643612691	589.408	0.107048	0.166704	29.8521	0.000464884	0.00657577	-0.361746	-0.707595	-0.311478	0.27283	0.0438706	0.334815	0.784553	-0.157131	0.202022	No
2643612692	3684.13	-0.112622	0.531283	17.2356	0.0451512	0.142858	-0.543583	-1.26993	-0.496558	0.770271	-0.0738042	-0.0883087	0.858485	0.219969	0.445991	No
2643612693	427.882	0.00336064	0.285805	20.8563	0.0133039	0.0638137	-0.710668	-0.593473	-0.340469	0.562652	-0.343539	0.49361	0.997604	0.0907126	0.329838	No
2643612694	7428.99	0.0194386	0.346114	17.1871	0.0458653	0.144846	-0.205909	-0.358898	-0.142654	0.216688	-0.0367464	-0.0696873	0.397172	0.120647	0.0522984	No
2643612695	3681.77	0.377321	0.186761	20.9695	0.0127865	0.0622686	-0.0571506	-0.30201	-0.117278	0.193936	0.0524719	0.0453519	0.350509	0.0463618	0.0538338	No
2643612696	450.263	0.287017	0.133618	20.5673	0.0147167	0.068289	-0.202004	-0.421731	0.0412638	0.344089	0.08974	0.167022	0.315279	0.00357675	0.0838907	No
2643612697	838.303	0.223431	0.123343	17.9183	0.0361336	0.123059	-0.00677049	-0.283176	-0.383484	0.349932	0.0812679	0.166862	0.204382	0.120113	0.0750874	No
2643612698	306.726	0.0799153	0.100311	15.3447	0.0818915	0.208683	0.058	-0.0885734	-0.311095	-0.000751844	0.189185	0.291546	-0.157424	-0.0280767	0.02834	No
2643612699	1453.33	0.0152935	0.0995862	17.7324	0.0384085	0.128149	0.0836937	-0.367947	-0.191705	0.226211	0.014251	0.251994	0.0578248	-0.112545	0.0353626	No
2643612700	908.973	0.00379269	0.269708	16.713	0.0534043	0.158471	-0.553338	-0.879286	-0.181647	0.708968	-0.15644	0.367449	0.561449	-0.0208114	0.26386	No
2643612701	40.044	0.188198	0.39093	3.59963	0.935737	0.950561	0.116762	-0.19257	0.26071	-0.0207263	-0.0895405	0.188506	0.116876	-0.0756113	0.02955	No
2643612702	2110.45	0.534086	0.199021	12.6497	0.17911	0.337801	0.199912	0.0158301	-0.049757	0.26212	0.163292	0.150972	0.0520837	-0.0127939	0.146935	No
2643612703	493.384	0.0728384	0.368704	8.73689	0.461907	0.602601	-0.0164194	-0.0271025	-0.325887	0.922431	-0.560811	0.0685101	0.4674	0.432421	0.270705	No
2643612704	2166.18	0.705336	0.305689	8.16256	0.517851	0.64917	0.340386	0.140722	0.138476	0.150536	0.277742	0.18611	0.151085	-0.0437157	0.393559	No
2643612705	497.407	0.718176	0.274595	9.06903	0.430927	0.577494	0.319273	0.0192653	0.114561	0.0197943	0.404038	0.18869	0.0561502	-0.0884983	0.274258	No
2643612706	770.81	0.744073	0.245902	12.4581	0.188699	0.348659	0.301682	0.075844	-0.154531	-0.0056862	0.526852	0.413817	-0.0365944	-0.0898243	0.317275	No
2643612707	1471.03	0.642015	0.261274	10.4805	0.313002	0.474008	0.350811	0.0094533	0.170237	0.222519	0.264883	0.311539	0.14076	-0.239996	0.334581	No
2643612708	537.658	0.556539	0.233882	13.3953	0.145521	0.295831	0.37837	-0.0510091	0.0240503	-0.100011	0.327669	0.46913	-0.307777	-0.283401	0.235657	No
2643612709	488.37	0.619851	0.271536	10.5808	0.305544	0.466174	0.315635	-0.0059739	0.366671	0.178567	0.169607	0.235244	-0.0713714	-0.191878	0.307352	No
2643612710	679.81	0.700367	0.214846	15.8251	0.0706252	0.189332	0.276141	0.0239233	0.156649	0.114814	0.36489	0.371993	-0.122542	-0.170475	0.261032	No
2643612711	664.876	0.176808	0.184159	11.5341	0.240866	0.404224	-0.0732943	-0.061754	-0.136151	0.634547	-0.0648407	0.0989405	0.189789	-0.305721	0.091293	No
2643612712	209.954	0.653853	0.223068	11.5505	0.23985	0.403123	0.0187715	-0.239642	0.0543138	0.0658003	0.405673	0.238782	0.10525	-0.0329425	0.122682	No
2643612713	544.538	0.789018	0.27389	11.8985	0.219095	0.380909	0.248082	-0.0545732	-0.0219754	0.0837166	0.588569	0.362948	-0.036281	-0.364725	0.31945	No
2643612714	269.787	0.879644	0.343458	9.42876	0.398673	0.549491	0.409272	0.0794121	0.32518	-0.134886	0.560263	0.211774	-0.108553	-0.266693	0.328286	No
2643612715	451.465	0.734178	0.213408	21.8201	0.00946709	0.0514115	0.260193	-0.0383063	0.249458	0.396598	0.209965	0.0613472	-0.0282269	-0.217649	0.293445	No
2643612716	512.215	0.780932	0.269284	15.2623	0.0839774	0.212165	0.476566	-0.100378	-0.0249945	0.239266	0.310875	0.39352	0.154082	-0.369638	0.366091	No
2643612717	273.972	0.900917	0.30168	14.8466	0.0952364	0.228284	0.302698	-0.178165	0.447494	0.0614573	0.461133	0.464364	0.0449868	-0.447498	0.343728	No
2643612718	268.151	1.01224	0.423278	8.96178	0.44081	0.585284	0.5691	-0.059146	0.159848	0.290693	0.516835	0.335652	-0.221561	-0.322074	0.461969	No
2643612719	669.527	0.468664	0.271635	21.0849	0.012279	0.0606069	0.149407	-0.326327	-0.0161763	0.761333	-0.209066	-0.579336	0.894861	0.0749001	0.390198	No
2643612720	819.837	0.677275	0.208826	21.8197	0.00946832	0.0514115	0.387643	0.0775678	0.27524	0.38567	0.132015	0.180623	0.0767961	-0.352992	0.331439	No
2643612721	437.336	0.765003	0.311093	11.2478	0.259104	0.421706	0.395812	-0.10002	0.25748	0.0284451	0.299277	0.506583	-0.080225	-0.323126	0.36195	No
2643612722	149.829	0.665741	0.261427	13.8947	0.126119	0.269745	0.377552	0.0475084	0.197663	-0.22067	0.325447	0.221121	-0.127065	-0.375008	0.15266	No
2643612723	482.699	0.503865	0.2315	11.817	0.223824	0.385966	0.285214	0.0900661	0.261681	-0.0447442	0.234539	0.389765	-0.134113	-0.480058	0.188658	No
2643612724	200.166	0.461635	0.223603	11.7376	0.228511	0.391593	0.263056	-0.0261039	0.239459	0.323969	0.212821	0.101661	-0.0158553	-0.490019	0.112875	No
2643612725	63.56	0.67942	0.260396	17.8376	0.0371056	0.125311	0.169153	-0.131551	-0.00710159	0.357543	0.291599	0.220588	-0.327016	-0.272896	0.104522	No
2643612726	697.113	0.438651	0.164639	15.5514	0.0768611	0.199998	0.237767	-0.208959	-0.0243609	0.331758	0.268298	0.326354	-0.0707564	-0.347155	0.130829	No
2643612727	647.3	0.359362	0.158838	14.9143	0.0933181	0.22593	0.115302	-0.0654125	0.126563	-0.0346457	0.148457	0.309844	0.00292704	-0.382116	0.111395	No
2643612728	281.256	0.344085	0.167398	12.9613	0.164366	0.319941	0.167387	-0.0711444	0.139814	-0.150732	0.352921	0.253306	-0.0858164	-0.48655	0.072443	No
2643612729	322.082	0.379468	0.152275	24.7094	0.00330997	0.0255634	0.253271	-0.0419678	0.321724	-0.0823209	0.228777	0.461786	-0.142931	-0.540747	0.114611	No
2643612730	188.847	0.339198	0.166386	9.65002	0.379553	0.534324	0.110168	0.0302525	0.183239	0.05213	0.146331	0.0393961	0.212593	-0.176055	0.0421223	No
2643612731	589.779	0.304175	0.116953	20.9358	0.0129386	0.0627787	0.183212	0.0487409	0.210339	0.105887	0.169979	0.209717	-0.214488	-0.412916	0.0724524	No
2643612732	702.924	0.254415	0.120357	19.8595	0.0187994	0.0810346	0.266601	-0.2199	0.0873957	-0.0838179	0.302441	0.362131	-0.278006	-0.375753	0.0739755	No
2643612733	247.808	-0.0313715	0.140258	9.95468	0.354167	0.512377	0.100059	-0.181062	0.178177	0.0294776	-0.0728748	0.229718	-0.313067	-0.129581	0.0313939	No
2643612734	206.046	0.0228738	0.176484	8.55775	0.479056	0.615092	0.20676	-0.12128	0.131927	0.151896	0.0963362	0.031371	-0.0744422	-0.498443	0.0412591	No
2643612735	331.683	0.0857436	0.118302	10.8447	0.286501	0.449234	0.085269	-0.0986712	0.285881	-0.149196	0.128689	0.0911424	-0.248976	-0.233144	0.0313977	No
2643612736	1087.73	0.0629607	0.147795	6.77983	0.66003	0.7581	0.117433	-0.0775281	0.196749	-0.0659928	0.111901	0.209916	-0.107794	-0.455766	0.0403577	No
2643612737	535.095	0.0563164	0.133154	7.59646	0.575267	0.693141	0.136605	-0.203223	0.159784	-0.33789	0.186079	0.116028	-0.0142435	-0.204636	0.0330296	No
2643612738	572.033	0.00929112	0.121004	4.03259	0.909255	0.930821	0.0345551	-0.210784	0.0716181	-0.0346985	0.160887	0.0719928	-0.112419	-0.128459	0.0142584	No
2643612739	631.822	0.153602	0.115455	12.5638	0.183359	0.342277	0.190159	-0.164169	0.154189	-0.0972235	0.15939	0.167348	-0.00863445	-0.431268	0.0433277	No
2643612740	1230.45	0.140024	0.118085	7.92548	0.541673	0.668074	-0.00855027	-0.078497	0.158833	-0.00728882	0.239692	0.149158	-0.0446049	-0.351454	0.0267959	No
2643612741	1322.66	0.00822956	0.0964982	9.47241	0.394857	0.546132	0.00618131	-0.090313	0.149317	-0.0635874	0.0902317	0.115717	-0.0515914	-0.328608	0.0202605	No
2643612742	1012.02	0.110886	0.134084	13.8506	0.127738	0.272177	-0.353249	-0.279283	0.100749	0.145955	0.129677	0.0906641	0.379244	-0.205953	0.0554624	No
2643612743	301.046	-0.0344917	0.152764	5.80243	0.759518	0.826678	0.174715	-0.0844137	0.216868	-0.0643242	0.0960467	-0.0304626	-0.313272	-0.0740443	0.0271803	No
2643612744	207.536	0.415275	0.18376	23.2519	0.00565464	0.0369997	0.00600058	-0.181075	-0.256241	0.576738	0.0306696	0.00390019	0.309645	0.276656	0.113958	No
2643612745	1648.35	0.00567801	0.17165	75.6783	1.16079e-12	1.62825e-10	-0.397406	-0.00161502	-0.196097	0.890357	-0.236686	0.934758	-0.696298	0.469202	0.313882	No
2643612746	969.08	0.0925523	0.115351	12.9348	0.165578	0.321304	0.106151	-0.0171943	0.159042	-0.138717	0.212537	0.0787029	-0.0836382	-0.522983	0.046363	No
2643612747	654.669	0.0582958	0.103499	4.82756	0.849074	0.891858	-0.0268913	-0.0228655	0.184008	-0.0522297	0.1021	0.135843	0.0270772	-0.221463	0.0137929	No
2643612748	655.356	0.100828	0.0937539	14.6678	0.100474	0.236204	-0.111039	-0.103818	0.201667	0.0833391	0.0891417	0.133264	-0.00817871	-0.358292	0.0329858	No
2643612749	520.713	-0.300444	0.253192	15.2806	0.0835102	0.211222	-0.461469	-0.738942	-0.0664682	0.0663641	-0.0177136	0.603406	0.143079	-0.395029	0.20532	No
2643612750	558.056	0.121871	0.127302	2.88885	0.968539	0.97491	0.0184037	-0.0625047	0.15088	-0.0697818	0.178012	0.0966808	-0.0786095	-0.117467	0.0112722	No
2643612751	964.962	0.0282089	0.139244	13.4494	0.143305	0.292386	-0.130054	-0.237665	0.114358	0.0416382	0.00992114	-0.200343	0.381837	-0.315339	0.0618254	No
2643612752	2332.25	0.129205	0.121418	17.6709	0.03919	0.129873	0.0247067	-0.237087	0.146492	0.164478	0.0790535	-0.0331874	0.132469	-0.366089	0.0358176	No
2643612753	1660.01	-0.0102844	0.080507	16.6996	0.0536335	0.159011	-0.0211046	-0.150998	0.226216	-0.00747702	-0.0342808	0.0958799	0.0336166	-0.268763	0.0202119	No
2643612754	1526.35	0.299305	0.137098	15.5627	0.0765934	0.199576	-0.0122721	-0.0983959	-0.0225463	0.39886	0.073682	0.140022	0.102692	-0.131202	0.0529056	No
2643612755	570.374	0.10065	0.125391	5.86999	0.752856	0.822826	-0.0454704	-0.260007	0.21189	0.0558143	0.0857254	0.155582	-0.0478756	-0.151508	0.0232171	No
2643612756	801.657	-0.0248446	0.112604	9.02424	0.43504	0.580945	-0.126328	-0.276349	0.145253	0.148659	0.0931642	0.0475499	0.170413	-0.27189	0.0297528	No
2643612757	973.144	-1.47435	0.411006	26.0429	0.00201023	0.0180225	-0.635777	-0.428481	-0.547858	0.753186	-0.629555	-0.593541	0.390353	0.388182	0.619711	No
2643612758	1803.09	-0.177995	0.140376	17.2694	0.0446602	0.14223	-0.25306	-0.221248	0.108947	0.100863	-0.0220196	-0.016964	0.182443	-0.378369	0.054289	No
2643612759	627.338	0.3207	0.130832	17.2772	0.0445476	0.142016	0.0650536	-0.160395	0.331658	0.0435698	0.180291	0.13183	0.0269686	-0.41305	0.0795777	No
2643612760	377.689	0.235764	0.165882	16.8241	0.0515427	0.155832	0.121716	-0.400345	0.271844	0.195317	0.0274843	0.156754	0.167132	-0.498613	0.102267	No
2643612761	134.591	0.603098	0.182703	28.2462	0.000867572	0.00996819	0.323751	-0.212001	0.230067	-0.0742569	0.105508	0.0931412	0.224525	-0.231411	0.112433	No
2643612762	1412.44	0.412459	0.121855	36.9764	2.65744e-05	0.000761384	0.0784793	-0.438422	0.273194	0.217004	0.147927	0.305121	0.23687	-0.396027	0.129089	No
2643612763	1060.65	0.0506604	0.156558	11.7975	0.224968	0.387294	0.0664046	-0.193266	0.0661989	0.431524	-0.185366	-0.133708	0.390773	-0.186824	0.0645421	No
2643612764	894.071	0.250315	0.127338	12.1807	0.203315	0.365729	0.0966446	-0.112229	0.198862	0.0899614	0.10948	0.121503	0.0938928	-0.397495	0.0544764	No
2643612765	621.132	0.255407	0.14099	29.3866	0.000557546	0.00744832	0.000328694	-0.543208	0.0268756	0.326221	0.00567504	0.0178424	0.535965	-0.352945	0.148047	No
2643612766	2014.84	0.547679	0.180118	45.2227	8.39139e-07	4.18513e-05	-0.137826	-0.717074	0.136368	0.334319	0.101482	0.241517	0.592001	-0.139196	0.224403	No
2643612767	772.121	0.138243	0.119169	25.5412	0.00242733	0.0206876	-0.0818056	-0.346037	-0.0658183	0.499071	-0.0279174	0.00608915	0.31437	-0.350419	0.0948135	No
2643612768	847.093	0.352275	0.125538	15.0969	0.0883082	0.218692	0.0687752	-0.205379	0.155131	0.286678	0.222608	0.160304	-0.107473	-0.182175	0.0693058	No
2643612769	362.533	0.19567	0.150845	7.31972	0.603869	0.714435	-0.00252204	-0.244479	-0.0733254	0.15282	0.180019	0.18118	0.0560928	-0.270214	0.0340543	No
2643612770	581.501	0.197282	0.14586	5.35754	0.802093	0.857221	0.167914	-0.0984712	0.198224	-0.072635	0.209858	-0.0276512	0.0716789	-0.296198	0.0296516	No
2643612771	570.648	0.335605	0.13716	17.4357	0.0423138	0.137293	0.137661	-0.325575	0.1355	0.115069	0.197086	0.359497	0.187612	-0.378755	0.088056	No
2643612772	464.756	0.209938	0.130788	12.7203	0.175674	0.333656	0.127514	-0.151259	0.289588	-0.0709023	0.157047	0.189682	-0.0748941	-0.386515	0.0485456	No
2643612773	544.578	0.188449	0.124763	16.7156	0.0533607	0.158412	0.207408	-0.17531	0.120982	-0.172651	0.0291848	0.174221	0.280731	-0.387016	0.0652213	No
2643612774	578.144	0.0842609	0.118877	9.2525	0.4143	0.562622	0.0437266	-0.167642	0.136821	-0.0634974	0.073733	0.128099	0.176732	-0.405465	0.0346572	No
2643612775	345.205	0.0957035	0.14443	2.98155	0.965022	0.972096	0.0677771	-0.129988	-0.0989457	0.0305897	0.0772841	0.133056	0.0600937	-0.153366	0.0119146	No
2643612776	373.813	0.183249	0.133725	7.20255	0.61604	0.724863	0.149897	-0.189787	0.00544004	-0.100899	0.22026	0.257909	-0.0671468	-0.167446	0.0269035	No
2643612777	502.663	0.147408	0.129662	11.9645	0.215318	0.378192	0.209724	-0.239577	0.183973	-0.142298	0.160495	0.235673	0.0194408	-0.392985	0.0465962	No
2643612778	334.095	0.257491	0.138274	8.55585	0.47924	0.615092	0.0730001	-0.0545761	0.176546	0.254862	0.177767	-0.0407912	0.043838	-0.26362	0.037916	No
2643612779	383.585	0.293612	0.130339	12.3825	0.192592	0.353427	-0.0159749	-0.171951	0.211004	0.155313	0.307578	0.103215	-0.0130349	-0.34891	0.0450653	No
2643612780	299.702	0.211268	0.142796	12.536	0.184748	0.344097	0.316521	-0.144547	0.169855	-0.13285	0.274028	0.149855	-0.258366	-0.229205	0.0462541	No
2643612781	731.926	0.318398	0.125422	16.4397	0.058249	0.167818	0.3246	-0.192915	0.10397	0.00144321	0.241107	0.142951	-0.0515678	-0.369018	0.0688278	No
2643612782	642.218	0.274788	0.123923	25.5688	0.00240235	0.0205674	-0.125412	-0.299912	-0.032292	0.517733	0.134423	0.0860294	0.53012	-0.22806	0.106756	No
2643612783	336.693	0.48827	0.157965	21.6123	0.0101925	0.0539416	0.25755	-0.151144	0.218846	0.170799	0.102588	0.149706	0.121911	-0.26541	0.113447	No
2643612784	802.444	0.457055	0.145534	15.5924	0.0758959	0.19868	0.0907965	-0.13182	0.105403	0.0947215	0.264788	0.147302	0.0476778	-0.18421	0.105307	No
2643612785	574.246	0.571379	0.138405	50.9116	7.25575e-08	4.8853e-06	-0.0400952	-0.354655	0.133952	0.284969	0.103362	0.00726807	0.881532	-0.191552	0.248268	No
2643612786	819.414	0.504003	0.110288	41.0166	4.96736e-06	0.000200271	0.141072	-0.288069	-0.0383629	0.340984	0.293006	0.0502664	0.353269	-0.280784	0.147966	No
2643612787	711.437	0.365823	0.153122	13.3149	0.148868	0.300638	0.331363	-0.107377	0.119487	-0.0025932	0.226693	0.221392	-0.0479906	-0.364295	0.0923564	No
2643612788	761.517	0.589347	0.170555	38.8023	1.25058e-05	0.000408745	0.194416	-0.668405	0.269793	0.139479	0.204528	0.057601	0.600694	-0.374721	0.323836	No
2643612789	976.728	0.477607	0.222352	40.7073	5.65423e-06	0.000217542	-0.300977	-1.03532	0.113204	0.748898	0.132683	-0.078775	1.05568	-0.337317	0.475409	No
2643612790	523.494	0.369033	0.153734	19.1687	0.023796	0.0952547	0.123828	-0.444633	-0.156481	0.340387	0.135271	0.140335	0.188099	-0.0365131	0.122636	No
2643612791	283.118	0.411823	0.177042	11.3291	0.253823	0.416929	0.0516241	-0.213091	0.0939274	0.189751	0.210148	-0.108378	0.127153	-0.0499039	0.0865581	No
2643612792	707.856	0.0450116	0.235672	10.0371	0.347486	0.506412	0.0593208	-0.181343	-0.0514717	0.860289	-0.336131	-0.150724	0.229356	0.109649	0.134876	No
2643612793	1055.97	0.481184	0.283189	23.062	0.00605853	0.0387389	-0.179961	-0.649394	0.0378798	0.771935	-0.124745	-0.235161	1.01647	0.004591	0.433891	No
2643612794	3386.75	0.399521	0.274929	21.0685	0.0123499	0.0606069	-0.0271132	-0.0805019	-0.0239313	0.560501	-0.149227	-0.20995	0.432351	0.0702033	0.122605	No
2643612795	722.101	0.635282	0.228189	16.4889	0.0573473	0.166205	0.254717	0.0880599	-0.0505768	0.666373	0.122526	0.0537545	0.0641765	-0.0151051	0.308481	No
2643612796	616.88	0.33989	0.223937	16.5845	0.0556353	0.163079	0.273814	-0.0849257	0.166177	0.855974	-0.191784	-0.368403	0.0832174	0.131409	0.21918	No
2643612797	1892.81	0.353061	0.262907	17.0388	0.0481118	0.14928	-0.00845304	-0.180726	0.0341383	0.799078	-0.148527	-0.137724	0.371737	0.0774717	0.193904	No
2643612798	298.102	0.711708	0.252233	18.0922	0.0341189	0.119151	0.0349467	-0.227494	0.233641	0.64564	0.08263	0.082456	0.000561308	0.1059	0.223612	No
2643612799	1616.93	0.318842	0.223941	15.1762	0.0862094	0.21576	-0.0517067	-0.133691	0.0818642	0.713024	-0.106936	-0.0911477	0.199333	0.148608	0.143373	No
2643612800	522.361	0.0330371	0.220275	11.9797	0.214458	0.377699	-0.190723	-0.355805	-0.0719816	0.63052	-0.303431	-0.223686	0.416169	0.191071	0.137804	No
2643612801	461.321	0.149816	0.178553	9.5611	0.387169	0.540192	-0.00723713	5.53703e-05	-0.0412527	0.487872	-0.217183	-0.0756823	0.14484	0.202218	0.0753464	No
2643612802	1459.81	0.204398	0.274186	20.3275	0.0159956	0.0719773	-0.338154	-0.523831	-0.0759837	0.667441	-0.224908	-0.336883	0.922	0.200798	0.291693	No
2643612803	1958.55	0.0150769	0.284663	12.0749	0.209121	0.372687	-0.072525	-0.202283	-0.13768	0.781986	-0.313301	-0.0718564	0.452055	-0.0621305	0.1256	No
2643612804	561.991	0.450045	0.141647	15.2506	0.0842774	0.212763	0.195808	-0.129294	0.182275	0.133248	0.298326	0.00612487	0.0349795	-0.192411	0.0974047	No
2643612805	557.119	0.430101	0.155072	13.1435	0.15622	0.310411	0.214394	-0.0507704	0.158623	0.00969144	0.157519	-0.129868	0.132012	0.110561	0.097342	No
2643612806	1270	0.238895	0.106165	16.5038	0.0570779	0.166007	0.164935	-0.109523	-0.0567176	0.00910776	0.14001	0.0460931	0.0192904	-0.23238	0.0442412	No
2643612807	656.581	0.152006	0.127829	28.0182	0.000947214	0.0105443	-0.362419	-0.515177	0.00951232	0.430665	0.052852	0.133989	0.218787	-0.0809276	0.110161	No
2643612808	1307.3	0.109532	0.207304	26.8616	0.00147443	0.0144084	-0.540352	-0.743462	-0.0105953	0.550867	-0.0752064	0.0319942	0.615733	0.000790883	0.228398	No
2643612809	665.047	-0.134107	0.121616	16.6373	0.0547078	0.160921	-0.0783885	-0.23267	0.0341328	0.567694	-0.22996	-0.134562	0.248777	-0.20631	0.0625078	No
2643612810	2516.03	0.0853897	0.0872409	6.10852	0.72901	0.807306	0.0673402	0.0461671	-0.0566624	-0.0592571	0.136916	-0.0358256	-0.105619	0.0168193	0.0051496	No
2643612811	1088.76	0.115876	0.0934547	10.4076	0.31851	0.479199	0.120606	0.106955	0.111394	-0.167918	0.17358	-0.0341106	-0.296112	-0.0407212	0.0225112	No
2643612812	779.534	0.129636	0.0784474	8.55604	0.479222	0.615092	0.0187958	-0.106022	-0.0311382	0.119203	0.0783174	-0.111715	0.0559621	0.00662861	0.0137163	No
2643612813	526.424	0.0238179	0.133224	22.0749	0.0086447	0.0488705	-0.116958	-0.341252	0.091177	0.105065	-0.293158	-0.0695432	0.568651	0.00781858	0.0925329	No
2643612814	1149.98	0.0919049	0.0543375	17.7828	0.0377793	0.12674	0.0365809	-0.0714172	-0.0236827	-0.0231526	0.168231	-0.102149	-0.105319	-0.0795988	0.0113576	No
2643612815	351.929	-0.0452817	0.0948953	17.0232	0.0483535	0.149563	-0.0969596	-0.157987	0.377965	0.149856	0.0296231	-0.0696466	-0.126908	-0.113823	0.0292279	No
2643612816	478.192	-0.160322	0.130902	10.0846	0.343677	0.502711	0.084228	0.13692	0.0394056	-0.165611	0.0654121	0.00593709	-0.431867	-0.0922737	0.0445344	No
2643612817	539.192	-0.0794767	0.109564	10.9789	0.277159	0.439629	0.207052	0.0999712	-0.118	-0.106742	0.0934137	-0.0118888	-0.370576	0.0307686	0.0347067	No
2643612818	670.755	-0.217438	0.0748493	29.4725	0.000539196	0.00724631	0.215364	0.0525823	0.137789	-0.173055	-0.132232	0.0735617	-0.19441	-0.043072	0.0427733	No
2643612819	1039.23	-0.184848	0.0761751	20.46	0.0152766	0.0698757	-0.0134249	0.0154685	-0.00544834	-0.0194722	0.0064862	-0.0584357	-0.183355	-0.244758	0.0289657	No
2643612820	521.062	-0.5663	0.129896	33.5433	0.000107371	0.00221757	-0.215097	-0.0557172	-0.112855	0.220341	-0.221902	-0.0223924	-0.288637	-0.103899	0.129175	No
2643612821	473.314	-0.123069	0.111234	8.54663	0.48013	0.615287	-0.0177015	-0.00910341	0.0377525	-0.185619	0.0216816	0.200682	-0.307404	0.0433088	0.0282254	No
2643612822	490.914	-0.162025	0.105264	9.47994	0.3942	0.545672	-0.113	-0.018224	0.0996254	0.121818	0.00163396	-0.0359969	-0.24668	0.031116	0.026306	No
2643612823	610.939	-0.305952	0.092589	24.1782	0.00402836	0.0291019	0.0366546	0.0623089	0.157202	0.136791	-0.15049	-0.0502847	-0.336065	-0.211737	0.0576418	No
2643612824	517.568	-0.174739	0.102231	12.0687	0.209465	0.373195	0.102216	-0.0452581	0.138568	-0.00570896	0.0220171	-0.178563	-0.189732	-0.113261	0.0320567	No
2643612825	760.682	-0.122374	0.0918942	12.0119	0.212637	0.375869	-0.0188395	0.219549	0.0510153	-0.177153	0.00308058	-0.0594928	-0.307478	0.0456216	0.0274818	No
2643612826	565.982	-0.149637	0.085572	19.2794	0.0229193	0.0929612	0.0344322	0.285071	-0.0370953	-0.0968993	0.0232008	-0.214898	-0.298223	-0.0273876	0.0385946	No
2643612827	643.837	-0.187357	0.0932925	14.7463	0.0981445	0.23276	-0.0142677	0.129361	0.078058	-0.138376	0.021866	-0.0941171	-0.274688	0.0127721	0.0350281	No
2643612828	383.765	-0.085789	0.133677	6.13107	0.726732	0.805446	0.0965809	0.0605866	0.110512	-0.120711	0.0840831	-0.0845819	-0.332938	0.00401924	0.0264757	No
2643612829	469.638	-0.187996	0.117078	14.5784	0.103188	0.239727	0.185181	0.129315	0.0500279	-0.347692	0.0099542	-0.0726815	-0.169306	0.0107836	0.0454986	No
2643612830	606.966	-0.229543	0.106813	20.4297	0.0154382	0.0703782	0.16887	0.0634405	0.218021	-0.157811	-0.18389	0.175538	-0.54611	0.00854681	0.0629561	No
2643612831	820.533	-0.153211	0.0899867	25.3711	0.00258694	0.0215835	-0.17182	0.250131	0.109086	-0.0605335	0.113259	0.0160975	-0.403957	-0.105559	0.0540949	No
2643612832	303.494	-0.201918	0.137318	13.0244	0.161505	0.316092	-0.207987	0.178882	0.252958	-0.118409	0.0162258	0.0687561	-0.301112	-0.0454586	0.0485254	No
2643612833	789.268	-0.0930106	0.1279	10.9425	0.279674	0.442029	-0.0337411	0.0916332	0.202321	-0.134204	0.194041	-0.0298468	-0.334711	-0.0266179	0.042254	No
2643612834	666.938	-0.219284	0.136701	12.2902	0.19744	0.358803	-0.0011899	0.0247872	0.0359575	-0.213622	0.142153	-0.25663	-0.0906654	-0.0135642	0.0521318	No
2643612835	1081.7	-0.0970883	0.109705	15.3474	0.0818237	0.208682	0.0202451	0.190149	0.00480256	-0.181037	0.159157	-0.0412805	-0.41867	0.0214035	0.0439866	No
2643612836	1274.82	-0.188524	0.105801	15.8751	0.0695365	0.187414	0.0193989	0.102244	0.0845415	-0.219464	0.0322368	0.0623201	-0.318728	0.0528414	0.0389506	No
2643612837	345.446	-0.213618	0.103713	20.8957	0.0131215	0.0634314	-0.0632139	-0.000991731	-0.0494662	-0.0703608	-0.0682372	0.239795	-0.49544	0.23708	0.0549786	No
2643612838	923.652	-0.127699	0.0999528	11.018	0.274479	0.436999	0.103879	0.118748	-0.0839812	-0.236588	0.0715791	0.0143371	-0.107579	-0.122466	0.0274898	No
2643612839	562.426	-0.187731	0.116944	12.5087	0.186128	0.34569	0.152463	-0.00179088	0.142341	-0.16367	0.0416045	-0.0688776	-0.280635	-0.0922173	0.0438374	No
2643612840	591.275	-0.127028	0.117592	7.7527	0.559247	0.682016	0.105839	0.0922571	0.0761725	-0.0939722	0.0154158	-0.0910338	-0.351304	0.0370949	0.0291452	No
2643612841	540.724	-0.123784	0.113594	9.52287	0.390472	0.543192	0.127853	0.231465	0.08688	-0.0081596	-0.0502715	-0.010323	-0.334855	-0.104795	0.0302964	No
2643612842	1058.75	-0.151083	0.272416	40.657	5.77445e-06	0.000220905	-0.854434	-0.686114	-0.770004	0.957545	-0.552189	0.887925	0.758742	0.884131	0.586629	No
2643612843	3737.22	0.161349	0.379546	37.8398	1.86237e-05	0.000564834	-0.697495	-0.468689	-0.524329	0.401478	-0.265357	0.524919	0.683694	0.704634	0.32731	No
2643612844	823.162	0.246411	0.40119	25.7993	0.00220328	0.0193318	-0.958528	-0.678091	-0.589316	1.0441	-0.505631	0.884403	0.987343	1.03408	0.796996	No
2643612845	2466.32	0.0717764	0.194434	17.2486	0.044963	0.142638	-0.230645	-0.215255	-0.185794	0.267773	-0.1373	0.10771	0.380916	0.291153	0.0576349	No
2643612846	686.775	0.541586	0.473022	23.8713	0.00450951	0.0314312	-1.05979	-1.1946	-0.117628	0.518906	-0.249005	0.641973	1.78324	0.794182	1.00283	No
2643612847	1151.22	0.0420249	0.167038	12.44	0.189623	0.349519	-0.109778	-0.234207	-0.0193076	0.247897	-0.268747	0.0107306	0.413616	0.235166	0.061776	No
2643612848	673.631	0.0217945	0.0679815	4.55234	0.871458	0.905063	0.100403	0.0733683	-0.085982	-0.00180854	0.0337384	-0.0591139	0.0521192	-0.000612074	0.00550723	No
2643612849	633.584	0.00373308	0.0790891	8.25357	0.508808	0.641898	-0.0413345	-0.0929098	0.142756	0.132036	-0.119971	-0.0573024	0.200426	-0.0172321	0.0133617	No
2643612850	586.328	-0.0778196	0.0922814	7.94227	0.539975	0.666854	0.159737	-0.0537908	-0.0827429	-0.00184814	-0.0581564	-0.112441	0.130051	0.104821	0.0166889	No
2643612851	448.612	0.0120486	0.090361	6.53133	0.685786	0.77635	0.100262	-0.0470743	0.101605	0.06062	0.0873567	-0.0479842	-0.297264	-0.0208062	0.0139465	No
2643612852	644.325	-0.144141	0.129913	9.16421	0.422257	0.569294	-0.11047	0.0213087	-0.195324	0.409454	-0.189459	-0.023061	-0.0518163	0.206828	0.0376097	No
2643612853	1159.47	-0.059453	0.101492	19.584	0.0206609	0.0866189	-0.128314	-0.223143	-0.0232913	0.51285	-0.0949073	-0.00968121	-0.150131	0.151074	0.0428338	No
2643612854	483.514	-0.137112	0.164735	7.96363	0.537815	0.665156	-0.0966952	-0.0350371	-0.102141	0.509937	-0.216666	-0.173535	0.166401	0.0903884	0.0461344	No
2643612855	1460.8	-0.013384	0.0579085	4.9064	0.84239	0.888164	0.00439156	0.0694155	0.0704337	0.0368701	0.00567391	-0.1083	-0.0239791	-0.0257263	0.00308886	No
2643612856	699.63	0.0761393	0.0755487	17.0999	0.0471739	0.147496	0.04234	-0.107329	0.101583	0.0486056	0.056494	0.0804233	-0.412544	0.225503	0.0316288	No
2643612857	989.105	-0.024999	0.101107	10.658	0.299882	0.461109	0.118941	0.107599	0.0490643	-0.105555	0.0267611	0.0218362	-0.433942	0.161769	0.0291518	No
2643612858	878.677	0.20901	0.105419	13.7794	0.130393	0.276167	-0.183945	-0.21589	0.0794762	0.00234024	0.153495	0.0333546	0.0991785	0.0417541	0.0357352	No
2643612859	1208.65	-0.061308	0.0676416	30.71	0.000331919	0.00509069	-0.113166	-0.120481	0.165381	-0.0417096	0.14376	-0.236754	0.0463403	-0.222065	0.0307049	No
2643612860	2924.39	0.274577	0.359056	22.1652	0.00836983	0.0479609	-0.352389	-0.721068	0.0254515	0.220773	0.220798	-0.539849	0.865594	-0.111468	0.269544	No
2643612861	545.137	-0.0521358	0.114869	6.81368	0.656511	0.756041	0.0226673	0.0544959	0.0789962	-0.0889478	-0.136146	-0.202318	0.129547	-0.0788052	0.0209585	No
2643612862	481.221	0.175758	0.130849	4.05905	0.907483	0.929856	-0.0930732	0.121652	0.133744	-0.0384802	0.10326	-0.00805063	0.0847511	-0.0835924	0.0212048	No
2643612863	703.24	0.0969417	0.141683	13.2518	0.151541	0.304575	-0.156269	-0.373022	0.0357356	0.18751	0.0839003	-0.269655	0.529373	-0.0278854	0.0681559	No
2643612864	652.066	0.0169553	0.121308	8.3216	0.50209	0.635804	0.239867	0.013827	0.109013	0.0873166	0.0415653	0.0695939	-0.388416	0.0126642	0.0309476	No
2643612865	802.831	0.0310985	0.0743215	13.775	0.130558	0.276343	0.139271	0.174388	0.172924	-0.142114	-0.0329741	-0.114289	-0.182997	-0.0595866	0.0203031	No
2643612866	838.231	-0.0362082	0.0837477	6.70754	0.667539	0.762432	0.0408918	0.0773641	0.0321927	-0.237527	-0.0130769	0.15278	-0.0665736	0.0240151	0.0108042	No
2643612867	414.743	0.0553323	0.101664	6.69013	0.669346	0.763848	0.00861268	0.125353	0.103885	-0.0753434	0.0825858	-0.0242572	-0.308263	0.0891541	0.0169778	No
2643612868	743.878	0.000882533	0.111906	10.8501	0.286122	0.448848	0.0598861	0.33663	0.0696635	-0.106053	0.0671272	-0.003927	-0.449116	0.0482827	0.0384779	No
2643612869	1360.34	-0.0441269	0.109006	6.71143	0.667135	0.76223	0.121837	0.100368	-0.0122529	-0.248155	0.0930596	0.0118914	-0.113315	0.01725	0.0189009	No
2643612870	759.625	-0.0702301	0.0934484	12.3395	0.194839	0.355805	0.00861781	0.32876	-0.0435836	-0.134565	-0.00366539	-0.0365427	-0.258112	0.12742	0.0286766	No
2643612871	899.194	-0.0536999	0.0979046	6.654	0.673092	0.766565	-0.0507719	0.157232	-0.0468389	-0.175153	0.061844	0.10421	-0.219768	0.0370016	0.0172344	No
2643612872	576.705	-0.0974988	0.116462	4.79584	0.851729	0.893271	0.0450107	0.161714	0.0577296	-0.0179736	-0.0384755	0.00585878	-0.290743	0.00128886	0.0173762	No
2643612873	745.211	0.0538438	0.10697	14.7726	0.0973742	0.231423	0.0445849	0.293502	0.0324154	-0.116746	0.261119	0.00912774	-0.465471	-0.0787044	0.0484438	No
2643612874	908.674	-0.174464	0.0858982	15.1021	0.0881697	0.218494	-0.0550715	0.221525	0.0763901	-0.191655	-0.0203564	-0.100114	-0.146535	0.0116932	0.0292218	No
2643612875	900.547	-0.133264	0.0989436	18.3358	0.0314711	0.113313	-0.0564458	0.243852	0.136154	-0.322558	0.0403647	-0.197189	-0.268829	0.164196	0.047735	No
2643612876	1459.87	-0.0435821	0.080018	21.8876	0.00924218	0.050674	0.0187446	0.177364	0.0390932	-0.31151	0.0704503	0.0350609	-0.317444	0.133771	0.0309684	No
2643612877	732.952	-0.0539583	0.0724963	15.184	0.0860036	0.215505	-0.0681436	0.0661524	0.113707	-0.0011873	0.0106938	-0.168885	-0.360969	0.206805	0.0276858	No
2643612878	395.948	-0.192756	0.144045	9.47705	0.394452	0.545685	0.0834328	0.259403	0.16883	-0.191559	-0.0434202	-0.133335	-0.257058	-0.0333841	0.0442747	No
2643612879	315.59	-0.174032	0.127525	11.7217	0.229459	0.392518	-0.206793	0.117035	0.132592	0.250471	-0.0751317	-0.0773831	-0.411749	0.0241159	0.0432019	No
2643612880	887.635	-0.0804614	0.0998727	10.3658	0.321692	0.48224	0.0330723	0.109955	-0.0990083	-0.169891	0.0873229	0.0428974	-0.291191	0.159964	0.0284173	No
2643612881	644.46	-0.151352	0.109169	10.9262	0.2808	0.442978	0.0830481	0.168874	-0.0736422	-0.0124392	-0.0389909	-0.00977595	-0.428425	0.124096	0.0379418	No
2643612882	720.691	-0.079272	0.0959013	7.34755	0.600984	0.712423	0.150472	0.0947292	0.0881165	-0.207667	0.0142855	-0.0270766	-0.15947	-0.0288399	0.0177407	No
2643612883	628.792	-0.144761	0.0974366	15.7172	0.0730269	0.193579	0.118862	0.250235	0.0866661	0.0466188	-0.14064	-0.138062	-0.450109	0.149031	0.0431627	No
2643612884	671.72	-0.102362	0.0938113	9.8917	0.359323	0.516839	-0.0640156	0.207737	0.101007	-0.129746	-0.0509464	0.0200907	-0.313087	0.0710133	0.0233088	No
2643612885	1219.16	-0.16893	0.0929733	20.7185	0.0139609	0.0660844	0.0329207	0.245338	-0.0726846	-0.291257	0.01784	0.0182544	-0.262053	0.0942868	0.0413611	No
2643612886	996.295	0.0162837	0.102716	26.5713	0.00164623	0.0156555	-0.270553	-0.296814	-0.0682205	0.20346	-0.0878788	0.0528749	0.529374	-0.0947377	0.0642622	No
2643612887	510.758	0.0213318	0.0995211	5.50861	0.787911	0.847581	-0.000218936	-0.155448	-0.0132461	-0.177541	0.086326	0.105879	0.0662225	0.137483	0.0121834	No
2643612888	674.434	-0.10432	0.114329	15.4752	0.078683	0.202978	-0.186091	-0.141573	-0.0344282	0.413551	-0.307627	0.0748837	0.255068	0.210484	0.0514752	No
2643612889	978.978	0.0692408	0.191994	22.9911	0.00621628	0.0393366	-0.488367	-0.549521	0.0180982	0.55553	-0.227556	0.161953	0.627921	0.442241	0.183924	No
2643612890	307.357	-0.292328	0.117654	13.8017	0.129557	0.274829	0.113547	-0.122979	0.0859605	-0.169132	-0.0830253	-0.0417675	-0.167769	0.0351442	0.0397584	No
2643612891	902.55	-0.28833	0.169694	26.269	0.0018458	0.0168855	-0.456765	-0.645872	-0.0212912	0.187794	-0.237629	-0.0887629	0.788732	0.0437693	0.168876	No
2643612892	699.682	-0.42503	0.136048	22.881	0.00646914	0.0403527	-0.298617	-0.242318	-0.111602	0.393595	-0.191688	-0.183958	0.124046	-0.0653015	0.0960697	No
2643612893	1495.9	-0.177055	0.0746628	18.5107	0.0296899	0.109236	-0.0951606	-0.209724	0.0463094	0.0707643	-0.109787	-0.16062	0.139383	0.0146596	0.0198182	No
2643612894	730.109	-0.0795763	0.0835803	4.88212	0.84446	0.889093	0.150963	0.0343211	0.0553825	-0.04412	-0.112813	-0.0553756	0.0189538	-0.00245819	0.0078787	No
2643612895	13256.6	0.298407	0.517487	19.0989	0.024365	0.0964999	0.0736739	-0.178882	-0.121714	0.350138	-0.155105	-0.24605	0.419274	-0.0331878	0.0677821	No
2643612896	284.937	-0.00205418	0.147531	9.60354	0.383523	0.537609	-0.135601	0.226946	-0.207054	0.171613	0.0754045	0.158655	-0.318289	0.16845	0.0358024	No
2643612897	1363.92	-0.223995	0.108578	19.4131	0.0219006	0.0905198	0.0429226	0.20769	0.0424029	-0.18862	-0.108738	0.102486	-0.355756	0.193805	0.0495816	No
2643612898	153.877	-0.35839	0.174933	11.4314	0.247294	0.41041	0.160296	0.240647	-0.118802	-0.164167	-0.116377	-0.00706142	-0.224236	-0.0565622	0.0466742	No
2643612899	585.919	-0.148478	0.122094	16.3865	0.0592367	0.169936	0.0834491	0.255626	0.130569	-0.332862	0.018886	0.0446776	-0.434122	0.132479	0.0676899	No
2643612900	990.774	-0.265932	0.109019	21.9621	0.00900003	0.0500538	0.0714463	0.175441	-0.136708	-0.0835218	-0.0857585	0.0929208	-0.352451	0.182267	0.0626669	No
2643612901	808.955	-0.27932	0.105606	27.4803	0.0011644	0.0122883	0.0412706	0.0820086	0.0658173	0.0190523	-0.0884431	0.215247	-0.540965	0.0298836	0.0812774	No
2643612902	603.196	-0.145983	0.130348	26.1128	0.00195791	0.0177186	-0.0820901	-0.475717	-0.0480004	0.332953	-0.371789	-0.130433	0.633346	-0.0911675	0.113112	No
2643612903	575.536	-0.0472013	0.105111	7.92003	0.542225	0.668522	-0.0870609	-0.190953	-0.0436363	0.0980074	-0.122965	-0.066746	0.282706	0.184988	0.0210565	No
2643612904	1553.57	-0.14234	0.0824907	19.3827	0.0221283	0.0907426	-0.103251	-0.250005	-0.148634	0.135533	-0.125417	0.0492312	0.25297	-0.00960359	0.024845	No
2643612905	1061.3	-0.14032	0.110418	18.2015	0.0329062	0.116181	-0.241367	-0.244367	0.117866	0.330002	-0.217268	-0.0605779	0.361726	-0.0959568	0.0488389	No
2643612906	599.046	-0.415865	0.125283	31.5852	0.00023481	0.00397539	0.00186572	0.223883	0.0127569	-0.339566	-0.225401	0.176789	-0.648461	0.24436	0.13052	No
2643612907	841.041	-0.124704	0.100831	8.86837	0.449512	0.593147	0.00758024	0.169717	0.0905991	-0.15471	-0.0962343	0.179116	-0.174363	0.011757	0.0232523	No
2643612908	240.994	-0.222009	0.15985	9.97871	0.352212	0.510866	0.155847	0.140456	-0.130853	-0.222267	-0.0926108	0.137548	-0.290344	0.174906	0.0430714	No
2643612909	532.863	-0.180257	0.1096	12.945	0.16511	0.321019	0.0506127	0.116516	-0.0682153	-0.11177	0.0659116	-0.0484451	-0.213266	0.0217799	0.041216	No
2643612910	207.329	-0.115524	0.140675	10.4663	0.314069	0.475091	-0.154587	-0.241589	0.0447877	-0.199669	0.056169	0.0398568	0.0898278	-0.110007	0.0319513	No
2643612911	1711.04	-0.15461	0.0745513	18.8138	0.0268237	0.103143	0.0134925	0.182147	-0.0327353	-0.137957	-0.0493589	0.0405553	-0.193889	0.0699868	0.018321	No
2643612912	675.706	-0.196474	0.0991108	24.624	0.00341653	0.0261417	0.123467	0.3159	-0.110985	-0.0752727	-0.0963929	0.0468299	-0.389371	0.184053	0.0656568	No
2643612913	513.32	-0.142728	0.118013	20.5091	0.0150177	0.0693037	-0.0637348	0.303024	0.0171154	-0.138904	0.132611	0.0684273	-0.570447	0.00897857	0.0756593	No
2643612914	393.055	-0.200695	0.205652	19.8863	0.0186269	0.0806009	-0.175136	-0.356667	-0.182059	1.06681	-0.367971	0.155892	0.0774651	-0.0632403	0.167525	No
2643612915	139.587	-0.307764	0.174363	9.31436	0.408776	0.558048	0.0818996	0.251447	-0.123461	-0.298971	-0.154435	0.0418913	-0.0415053	0.0660521	0.036424	No
2643612916	1374.88	-0.143276	0.102205	23.2856	0.00558578	0.0367635	0.0633055	0.285624	0.0183008	-0.229653	0.0359828	0.0342109	-0.389106	0.122824	0.0527394	No
2643612917	631.442	-0.216649	0.107877	14.4868	0.106031	0.24357	-0.0558953	0.114739	-0.19304	-0.169526	-0.0714291	0.229072	-0.321559	0.148135	0.0467803	No
2643612918	310.429	-0.0616687	0.0903124	9.42324	0.399157	0.549934	0.0740379	0.0379363	0.0973117	0.0850873	-0.221015	0.0432919	-0.0282786	0.115256	0.0127945	No
2643612919	477.412	-0.184438	0.0969644	12.8253	0.170674	0.327953	0.0874065	0.135899	-0.117529	0.0493147	-0.114182	0.107374	-0.366604	-0.04035	0.0315822	No
2643612920	1033.32	0.0485974	0.184022	31.7446	0.000220414	0.00381502	-0.0343199	-0.840383	-0.12235	0.538445	-0.227571	-0.264643	0.772538	-0.105311	0.247857	No
2643612921	540.955	-0.146649	0.0942192	13.0392	0.160838	0.315581	0.0562008	0.0585531	-0.0567071	0.140096	-0.289498	-0.323198	0.213117	0.124822	0.0311484	No
2643612922	444.126	-0.206851	0.0954388	9.31924	0.408342	0.55804	0.0389527	0.0356734	-0.015491	-0.202818	-0.27342	-0.00533419	0.00339353	0.0852687	0.0197415	No
2643612923	876.301	-0.388801	0.128472	15.0512	0.0895403	0.219947	-0.0928817	-0.0217673	-0.234106	0.251454	-0.341933	-0.0129723	-0.107419	0.22409	0.0559958	No
2643612924	867.026	-0.152811	0.0866538	11.7314	0.228879	0.391723	0.0746326	0.0956398	-0.105599	-0.152834	-0.103499	0.154958	-0.0713484	0.0932238	0.0220682	No
2643612925	976.935	0.366731	0.113809	47.0915	3.7736e-07	2.09981e-05	-0.152394	-0.330476	0.234123	-0.1347	0.281178	-0.274577	0.655389	-0.18898	0.141528	No
2643612926	1025.97	-0.183017	0.0924552	23.3699	0.005417	0.0359691	0.142954	0.260916	0.00358247	-0.228851	-0.00409432	-0.0147762	-0.396395	-0.0395189	0.0504531	No
2643612927	608.954	-0.487953	0.16795	14.8629	0.0947711	0.227891	-0.271706	-0.216553	0.0386709	0.00139606	-0.296533	-0.0527169	0.324912	-0.149083	0.0916348	No
2643612928	1074.33	-0.264507	0.0895373	26.4004	0.00175632	0.0163786	0.00737848	0.0171654	-0.0524344	-0.146444	-0.0313762	0.0107283	-0.281556	0.197272	0.0497741	No
2643612929	1014.22	0.987764	0.502993	20.8711	0.0132354	0.0636716	-0.460255	-1.06324	0.0520913	0.658665	0.0408294	0.264385	1.63151	0.900404	1.008	No
2643612930	1271.09	0.47818	0.267065	22.4386	0.00758815	0.044856	-0.0981399	-0.508209	0.180915	0.230871	0.0505558	-0.0305366	1.02637	0.251068	0.254662	No
2643612931	421.724	0.201706	0.172877	14.0998	0.118818	0.261182	-0.0138499	-0.0136073	-0.120926	0.227003	-0.194688	-0.169169	0.197436	0.0426936	0.0876639	No
2643612932	691.136	-0.129037	0.0961862	15.105	0.0880912	0.218441	0.0189038	0.203551	-0.0920913	0.343186	-0.176017	-0.262576	-0.127871	0.123968	0.0369886	No
2643612933	224.588	-0.0686651	0.124759	10.5123	0.310622	0.47149	-0.0173714	-0.135712	-0.262034	0.274672	-0.0949214	0.1627	0.0995825	-0.120752	0.0253512	No
2643612934	2581.59	-0.190183	0.280934	8.3613	0.498186	0.632645	-0.040951	-0.277802	-0.152408	0.474898	-0.264082	-0.246046	0.235966	0.26776	0.0663086	No
2643612935	1477.74	-0.0189597	0.1588	21.4605	0.0107555	0.055877	-0.135875	-0.469245	-0.111449	0.580873	-0.178445	-0.022875	0.400064	0.0931313	0.0907	No
2643612936	3577.12	-0.391858	0.414766	15.9958	0.0669683	0.18374	-0.20409	-0.857259	-0.198674	0.737235	-0.360769	-0.0635799	0.571316	0.240047	0.211993	No
2643612937	798.93	-0.122804	0.0660268	9.75139	0.370984	0.527423	-0.00279917	0.0808616	-0.0809057	0.0617355	-0.104414	-0.141272	-0.0459732	-0.0481793	0.0105826	No
2643612938	1727.42	-0.0077813	0.103443	18.9699	0.02545	0.0997408	-0.0517681	-0.309886	-0.0527262	0.195062	-0.114114	0.0499088	0.341665	-0.0483281	0.0327267	No
2643612939	984.524	-0.0415005	0.0757199	5.81705	0.75808	0.825914	0.0111552	-0.153859	-0.0493161	0.144415	-0.0101434	-0.0602631	0.103303	-0.0372054	0.00801518	No
2643612940	752.859	-0.17386	0.104594	10.1694	0.336944	0.496638	-0.0349999	-0.0439632	-0.209474	0.25685	-0.148668	-0.170337	-0.0755574	0.148991	0.0275177	No
2643612941	1094.74	-0.0750364	0.0796631	10.3646	0.321781	0.48224	-0.0426755	-0.0738321	-0.144269	0.0703798	-0.108612	-0.0748851	0.172679	-0.0482774	0.0146723	No
2643612942	848.355	-0.0853273	0.130679	20.1111	0.0172389	0.0765127	-0.0456363	-0.318388	-0.0200189	0.628246	-0.259669	-0.286908	0.193336	0.175392	0.0804836	No
2643612943	542.996	-0.322309	0.0922682	38.6811	1.31502e-05	0.000423636	0.0144789	-0.270606	-0.187095	0.554932	-0.42039	-0.121918	-0.0784759	0.0584301	0.0799178	No
2643612944	1600.93	-0.134653	0.217664	17.0904	0.047319	0.147568	-0.139749	-0.29093	-0.150815	0.714912	-0.320105	-0.339294	0.573415	-0.000971342	0.135095	No
2643612945	1291.16	0.0221063	0.18068	17.5068	0.0413462	0.134745	-0.0785531	-0.400741	-0.0517626	0.501567	-0.284341	-0.151431	0.604405	0.0684753	0.114867	No
2643612946	1175.18	-0.0770044	0.196895	21.0811	0.012295	0.0606069	-0.29903	-0.527132	-0.136596	0.58195	-0.306868	-0.0977326	0.769352	0.0130187	0.168633	No
2643612947	231.634	-0.214376	0.248645	16.1468	0.0638779	0.177797	-0.272712	-0.220588	-0.12126	0.88403	-0.488809	-0.00379239	0.406832	0.0513384	0.149442	No
2643612948	315.302	-0.244285	0.144251	7.13389	0.623182	0.730735	0.016185	0.117892	-0.123236	0.0388556	-0.0677816	-0.00658808	-0.0797855	-0.0473274	0.0299842	No
2643612949	559.075	-0.354242	0.156138	17.1722	0.046087	0.145273	0.167627	0.0784315	-0.165932	-0.241719	-0.0274829	0.0632204	-0.197707	0.0435201	0.101522	No
2643612950	763.951	-0.326887	0.144474	22.7348	0.00682015	0.0418028	0.148758	0.196066	-0.060904	-0.0209802	-0.0680953	0.216288	-0.611606	-0.00657762	0.122318	No
2643612951	327.087	-0.159205	0.106442	8.57602	0.477294	0.614811	-0.013979	0.22525	-0.126204	-0.153703	-0.0636661	0.104253	-0.0510134	0.0336179	0.0208104	No
2643612952	658.868	-0.33227	0.11577	27.1789	0.00130655	0.0134101	0.0426529	0.224476	0.0565921	0.121695	-0.171052	-0.0687441	-0.315968	0.158442	0.0967505	No
2643612953	567.455	-0.229264	0.0819005	19.6164	0.0204329	0.086038	-0.00849059	0.112996	-0.235239	-0.132895	-0.0679436	0.13453	-0.124788	-0.0134437	0.0349787	No
2643612954	212.757	-0.0814134	0.152076	3.76201	0.926366	0.943208	0.020397	0.119993	-0.0608145	-0.156305	0.0306956	-0.00564442	-0.214611	0.130136	0.0149249	No
2643612955	802.092	-0.0823384	0.212985	13.913	0.125455	0.268753	0.00680239	-0.633616	-0.142739	0.761981	-0.330253	-0.0323128	0.380059	0.00978849	0.145513	No
2643612956	530.412	-0.0989831	0.128483	3.25561	0.953293	0.962323	0.0483856	-0.000161247	-0.149464	0.15036	-0.100454	0.126809	-0.0295196	0.00140886	0.0127466	No
2643612957	806.732	-0.249708	0.174124	3.84073	0.921579	0.939225	0.0345407	-0.123872	-0.0554307	0.179426	-0.288007	-0.186845	0.160428	0.0984569	0.0271347	No
2643612958	1594.92	-0.0309373	0.0696113	14.1459	0.117231	0.259046	0.00923957	-0.0889618	0.0527406	0.136408	-0.141567	-0.127424	0.176853	-0.0518776	0.0129357	No
2643612959	484.754	-0.13609	0.120849	7.60403	0.574489	0.69247	0.170461	-0.00866543	-0.295018	-0.101542	0.0156755	-0.104621	0.018588	0.00404937	0.0259039	No
2643612960	416.085	-0.285967	0.129366	18.0138	0.0350138	0.121083	-0.0393107	0.0544319	0.0357025	-0.0288146	0.000191863	-0.0843072	-0.425572	0.199098	0.0723737	No
2643612961	978.121	-0.341643	0.117126	19.3163	0.0226338	0.0921363	0.0696228	0.146581	-0.185158	-0.114831	-0.200099	0.143449	-0.264803	0.15595	0.062137	No
2643612962	828.657	-0.271164	0.0910741	15.8326	0.0704611	0.189209	0.0151485	0.114014	-0.224139	-0.0182247	-0.143041	-0.130118	-0.14284	0.0401699	0.0350945	No
2643612963	1744.19	-0.0974242	0.221148	18.8275	0.0267002	0.103048	-0.07374	-0.441301	-0.264318	0.707905	-0.336344	-0.0570262	0.568358	0.0806295	0.13879	No
2643612964	616.669	-0.256694	0.26141	10.2746	0.328713	0.488618	-0.657138	-0.452387	-0.310479	0.401327	-0.133678	0.0487149	0.561098	0.218563	0.160018	No
2643612965	1190.45	0.38709	0.178885	49.1146	1.57969e-07	9.84821e-06	0.122415	0.353377	-0.109218	1.09073	0.0797758	-0.695222	0.519574	-0.0816541	0.331208	No
2643612966	339.788	-0.0181047	0.148863	19.6105	0.0204747	0.0861061	-0.223037	-0.0628053	-0.0829081	0.693932	-0.140537	-0.00571175	0.265934	0.0114418	0.0799044	No
2643612967	987.131	-0.0612356	0.0963776	10.888	0.283461	0.445921	-0.0195257	-0.0073456	-0.146559	0.362448	-0.12037	0.118357	-0.0530501	0.0309864	0.0232109	No
2643612968	1198.38	-0.178543	0.436578	26.6351	0.00160692	0.0154122	-0.745294	-1.70324	-0.1366	1.53094	-0.579129	0.0935533	1.31284	0.165537	0.925758	No
2643612969	746.298	0.022964	0.353803	8.47701	0.486879	0.621249	-0.129317	-0.340206	-0.141571	0.877784	-0.413184	-0.00743478	0.793116	-0.0420743	0.219548	No
2643612970	434.687	-0.250996	0.234977	15.0755	0.0888817	0.219198	-0.444383	-0.570618	-0.186735	0.444904	-0.227516	-0.13647	0.790932	-0.0455332	0.176604	No
2643612971	1165.09	-0.191139	0.143418	16.2066	0.0626908	0.1758	-0.188334	-0.361772	-0.117126	0.419855	-0.255626	-0.118072	0.357981	-0.0205443	0.070244	No
2643612972	760.314	-0.0782087	0.142741	14.9974	0.0910085	0.222579	-0.17628	-0.382858	-0.318528	0.514501	-0.0332566	-0.0544028	0.159985	-0.0404577	0.0747741	No
2643612973	1054.87	-0.32382	0.130451	12.7026	0.176533	0.334346	-0.303783	-0.124379	-0.143808	0.166338	-0.257826	0.0962544	0.126963	0.148695	0.044526	No
2643612974	820.645	-0.133456	0.171643	10.2511	0.330541	0.489937	-0.290368	-0.312587	-0.0800794	0.531906	-0.189668	0.0100837	0.249414	0.185434	0.0683158	No
2643612975	11956.8	0.925041	0.569875	40.7139	5.6387e-06	0.000217542	-0.0558953	-1.25854	0.0504602	0.457423	0.167199	-0.236742	0.757745	0.0012291	0.336348	No
2643612976	2536.87	-0.505179	0.354154	13.3184	0.14872	0.300512	-0.0433873	-0.462206	-0.185471	0.472045	-0.339855	-0.753425	0.820273	0.0250367	0.216142	No
2643612977	4695.93	-0.346591	0.342793	13.6058	0.137053	0.283837	-0.282744	-0.407715	-0.153976	0.308576	-0.131522	-0.118611	0.493682	0.0658603	0.0772714	No
2643612978	366.824	-0.292936	0.148411	11.8126	0.224084	0.386168	0.141631	0.200907	-0.028682	-0.0621385	-0.355645	-0.0210162	-0.278041	0.335474	0.0516234	No
2643612979	1049.82	-0.086405	0.087254	17.059	0.0478	0.148721	-0.147455	-0.170464	-0.0178948	0.304264	-0.214369	0.0945246	0.249259	-0.0155021	0.0290865	No
2643612980	1085.57	-0.138269	0.0865869	14.3018	0.111986	0.252343	0.0253839	-0.0693121	-0.161123	0.162397	-0.104425	0.249392	-0.13416	0.0743814	0.025785	No
2643612981	134.366	-0.189546	0.195655	7.8784	0.546445	0.671635	0.166859	0.00710848	-0.310353	0.199425	-0.294087	0.207456	-0.1693	0.0129174	0.0382564	No
2643612982	541.178	-0.0697378	0.0893131	16.4342	0.0583491	0.167891	-0.0763785	0.139574	-0.103779	0.284417	-0.242791	0.218679	-0.103765	0.167716	0.0329218	No
2643612983	1377.4	0.0825675	0.170698	9.60024	0.383806	0.537807	-0.0851033	-0.205061	-0.120273	0.355858	-0.153427	-0.0655387	0.355115	0.17724	0.055541	No
2643612984	1120.25	-0.258746	0.102416	17.8371	0.0371112	0.125311	0.0294382	0.151356	-0.0593831	-0.0200331	-0.0574156	0.057891	-0.359328	-0.0551377	0.043064	No
2643612985	109.277	-0.52278	0.164318	33.2083	0.000122844	0.00242553	0.192742	0.313207	-0.0322103	-0.116192	-0.123517	-0.0998377	-0.532073	0.101317	0.108446	No
2643612986	1283.91	-0.276478	0.156946	18.1793	0.033149	0.116732	-0.310249	-0.202018	-0.155836	0.62257	-0.285915	0.0743956	0.0442156	0.171718	0.082565	No
2643612987	738.906	-0.252233	0.161902	29.7009	0.000493195	0.00679076	-0.505448	-0.646798	-0.218498	0.586808	-0.243835	0.0169246	0.684213	0.135803	0.188856	No
2643612988	1276.22	-0.392778	0.145289	29.357	0.000564018	0.00751987	-0.515537	-0.25143	-0.313863	0.409591	-0.229961	-0.0512664	0.306346	0.243482	0.116924	No
2643612989	1034.83	-0.260407	0.117124	15.8593	0.0698796	0.187824	-0.274441	-0.199997	-0.0827696	0.279358	-0.205391	0.0959926	0.211475	-0.124089	0.0467496	No
2643612990	2250.5	-1.4502	0.573679	15.111	0.087933	0.218309	-0.417295	-0.427036	-0.539702	1.06971	-0.711881	-0.36979	0.323091	0.576401	0.413142	No
2643612991	750.513	-0.134466	0.0874699	8.33197	0.501069	0.634836	0.0613501	-0.0668847	-0.0631938	0.26015	-0.220648	0.0681216	-0.0503877	0.0104453	0.0166312	No
2643612992	1881.92	-0.0636472	0.0797558	3.55199	0.938355	0.952358	0.0468451	0.0983802	0.049396	-0.0162134	-0.0511391	-0.0496935	-0.0461805	-0.047275	0.00343887	No
2643612993	515.615	-0.0778127	0.179019	12.5882	0.182143	0.340922	0.0145976	-0.355471	-0.115419	0.630773	-0.292359	-0.107221	0.420614	0.107633	0.0967435	No
2643612994	394.087	-0.0735957	0.115575	6.70942	0.667343	0.762338	0.0782178	0.179966	0.00992558	-0.0948893	-0.198454	-0.194285	0.0728657	0.203738	0.0196093	No
2643612995	834.577	0.0669602	0.161847	9.6968	0.375584	0.531374	-0.227333	-0.221938	0.1123	0.417927	-0.134163	0.115325	0.326175	-0.0718903	0.0564783	No
2643612996	282.473	0.0150434	0.117526	12.2192	0.201231	0.36284	-0.0454836	-0.205746	0.148229	0.0573083	-0.126529	-0.0268487	0.360701	-0.14815	0.0311734	No
2643612997	592.896	0.187173	0.0960043	33.6445	0.000103086	0.00214884	-0.103626	-0.324189	0.0367707	0.192756	0.0362224	-0.192305	0.490175	-0.11731	0.0775043	No
2643612998	709.758	0.227457	0.099019	17.6876	0.038976	0.129529	0.156652	-0.167716	-0.00547954	0.217041	0.0268151	0.0193113	0.319072	-0.0375118	0.0532072	No
2643612999	706.275	-0.072671	0.163768	16.8678	0.0508273	0.154956	-0.0180885	0.0563849	-0.0574955	0.718943	-0.330775	-0.207926	-0.151215	0.40172	0.10484	No
2643613000	249.999	-0.220136	0.123521	12.146	0.205202	0.368139	0.167028	-0.024841	0.0990768	-0.0422166	-0.315565	-0.298107	0.0995512	0.164671	0.0299745	No
2643613001	504.806	0.174421	0.103567	9.45855	0.396066	0.54718	0.056851	-0.0335054	0.139999	-0.00258515	0.0762441	-0.196364	0.180921	-0.145144	0.0258095	No
2643613002	282.134	-0.479841	0.30396	14.939	0.0926254	0.2249	-0.167371	0.218712	-0.440564	0.773762	-0.608851	-0.0180915	-0.0192655	0.5972	0.204255	No
2643613003	632.795	-0.0562573	0.0913451	4.86086	0.846265	0.890364	0.0196941	0.0847011	-0.0631845	0.255919	-0.0946423	-0.117026	-0.017644	-0.0907691	0.0123312	No
2643613004	970.899	-0.0712341	0.0995175	13.9491	0.124147	0.266884	0.0294349	0.00744969	-0.0200388	0.232287	0.0094098	0.108535	-0.236061	0.1067	0.0370787	No
2643613005	214.352	-0.186826	0.141249	10.1093	0.34171	0.501031	-0.12445	0.14228	-0.0456626	0.180454	-0.114882	0.0267915	-0.322365	0.207479	0.0340529	No
2643613006	2237.3	0.061674	0.328671	20.6003	0.0145484	0.0679293	-0.209393	-0.000792345	-0.224244	0.920518	-0.443632	0.0152867	0.456159	0.45735	0.225792	No
2643613007	1892.74	0.216356	0.18998	34.4291	7.50997e-05	0.00171989	-0.239177	-0.230029	-0.103319	0.761828	-0.211225	0.0852548	0.388861	0.245119	0.148429	No
2643613008	537.84	0.106406	0.130554	26.347	0.00179215	0.0165522	-0.0396173	0.00551678	-0.16679	0.535525	-0.197431	0.361478	0.0603968	0.307358	0.105388	No
2643613009	789.462	-0.121349	0.098176	4.73481	0.856786	0.897159	-0.0590547	-0.087913	0.0896834	-0.00460601	-0.115157	0.091694	0.0730654	0.0380774	0.0110301	No
2643613010	524.342	0.0343915	0.111005	12.2517	0.199489	0.361209	-0.0244271	-0.0309185	0.00414898	0.0204008	0.00127423	-0.361801	0.335107	-0.148054	0.0414238	No
2643613011	477.045	0.00772063	0.0967795	6.04687	0.735218	0.810848	0.0317174	-0.0571989	0.162158	0.0563389	-0.059571	-0.138822	-0.0267752	-0.0961982	0.0124593	No
2643613012	518.048	-0.220997	0.148344	8.22066	0.512071	0.644301	-0.177385	-0.133072	-0.0733874	0.409681	-0.282296	-0.00726288	0.172854	0.0942667	0.0417086	No
2643613013	2453.17	-0.231555	0.215901	9.9237	0.356697	0.514822	-0.201243	-0.175159	-0.0693993	0.355216	-0.171185	-0.226903	0.301116	0.124741	0.0443139	No
2643613014	498.078	0.157901	0.105343	50.24	9.70895e-08	6.28561e-06	0.0282236	-0.252308	0.226264	0.189581	-0.189771	-0.488406	0.50319	-0.0433548	0.130338	No
2643613015	645.61	0.0365635	0.106853	4.87192	0.845327	0.889728	0.0510306	-0.00877378	0.0805032	0.170828	-0.0814966	-0.0164378	0.0370715	0.116498	0.0143066	No
2643613016	263.933	-0.752626	0.180779	36.8474	2.80205e-05	0.000782905	-0.334624	0.0926589	-0.379507	0.0148321	-0.169439	-0.0486078	-0.0560473	0.00812184	0.185994	No
2643613017	274.909	-0.123862	0.142844	15.5659	0.0765201	0.199466	-0.356108	0.238055	0.0438176	0.32355	-0.154081	0.297411	-0.184124	-0.00562527	0.0520373	No
2643613018	426.435	-0.0217214	0.120906	8.98897	0.438293	0.583437	0.185836	0.108897	0.259083	0.0317815	-0.0515794	-0.0642132	-0.379773	-0.0922674	0.0306557	No
2643613019	468.384	-0.104502	0.112635	16.052	0.0658045	0.18177	0.138899	0.162307	-0.0603494	-0.297606	0.0550187	0.151423	-0.388523	0.0915935	0.0477747	No
2643613020	912.495	-0.0244145	0.0960177	2.2304	0.987278	0.988894	0.00858707	-0.058171	0.00101802	0.0715256	-0.109523	0.0447304	0.11565	0.0514237	0.00520163	No
2643613021	306.036	0.0155975	0.127593	11.5881	0.237538	0.400692	0.170347	0.129891	0.112254	0.138199	0.0310505	0.119276	-0.315892	-0.116039	0.0353091	No
2643613022	1228.15	0.00454678	0.0774456	3.25082	0.953515	0.962377	0.111926	-0.0525343	0.05765	-0.0501268	-0.00419299	0.00343664	0.0641154	-0.102636	0.004237	No
2643613023	1049.5	-0.055682	0.0916428	4.54248	0.872231	0.905531	-0.0500159	-0.000781478	0.174764	-0.100444	0.0193744	0.0240974	-0.0400924	-0.092225	0.00870102	No
2643613024	830.224	0.0719658	0.102409	10.7771	0.291294	0.453686	0.0461293	-0.310361	0.0962291	-0.000158725	0.0256185	-0.0937397	0.237438	-0.117119	0.0281228	No
2643613025	265.667	0.133288	0.124774	14.1687	0.11645	0.257973	0.0598288	0.344501	0.140355	-0.33586	-0.0671514	-0.125758	0.0792579	0.157468	0.043261	No
2643613026	443.981	0.00738424	0.108794	11.5266	0.241328	0.404688	-0.168612	0.0461208	0.0523902	0.0249826	0.117591	-0.0283883	0.321148	-0.0633466	0.0338588	No
2643613027	342.497	-0.132835	0.124271	17.1772	0.0460122	0.145173	-0.109896	-0.303575	-0.00478294	0.0376409	-0.189685	-0.217615	0.280658	0.0615929	0.0494171	No
2643613028	696.725	0.107179	0.316324	15.9376	0.0681972	0.185519	-0.472987	-1.1465	-0.132598	0.701212	-0.0606083	-0.0526429	0.997401	-0.07641	0.407097	No
2643613029	233.344	-0.16891	0.141718	11.455	0.245803	0.409144	0.115986	0.11794	0.252578	-0.294605	-0.0788585	-0.158724	-0.285499	-0.0196446	0.0389159	No
2643613030	199.984	-0.225415	0.153076	11.4612	0.245414	0.4088	-0.0670596	0.196598	0.0338783	-0.346415	-0.0468248	0.0982171	-0.255625	0.000879603	0.0398975	No
2643613031	1004.69	-0.0979466	0.12924	20.9686	0.0127904	0.0622686	-0.126689	0.0166512	-0.0375581	0.653987	-0.330289	0.108806	0.0267132	0.0719489	0.0703937	No
2643613032	628.223	-0.279359	0.117924	19.407	0.0219464	0.090525	0.085985	0.103935	0.174378	-0.190906	-0.051848	-0.0525713	-0.362301	0.0502137	0.0702534	No
2643613033	724.889	-0.21236	0.12203	15.2432	0.084468	0.213165	0.0767161	0.109396	0.0287641	0.083031	-0.0644096	0.173541	-0.496059	-0.0199603	0.0606869	No
2643613034	316.665	-0.17752	0.195777	18.8232	0.0267389	0.103048	-0.0183146	-0.45171	-0.0810744	0.679271	-0.413016	-0.187799	0.517815	0.0581668	0.12886	No
2643613035	704.837	-0.109061	0.103961	9.30159	0.409914	0.558807	-0.0173365	-0.25402	0.010156	0.196336	-0.126764	-0.110452	0.279983	-0.137578	0.0271593	No
2643613036	599.69	-0.333686	0.11799	20.6288	0.0144047	0.0673517	-0.109768	-0.144566	-0.152168	0.485354	-0.308068	0.065651	-0.0257722	0.140252	0.0730838	No
2643613037	379.884	-0.724374	0.303668	22.6919	0.00692669	0.0421295	-0.802481	-0.380588	-0.382856	0.706522	-0.224565	-0.411292	0.49936	0.445993	0.347405	No
2643613038	849.532	-0.966969	0.381377	16.2123	0.0625784	0.175559	-1.01755	-0.335876	-0.28886	0.697145	-0.506505	-0.313614	0.604574	0.246739	0.414699	No
2643613039	650.979	-0.077356	0.117377	19.1302	0.0241083	0.0958886	-0.058699	-0.436985	-0.0526518	0.196256	-0.215706	-0.112508	0.503627	-0.00763539	0.0683665	No
2643613040	1194.38	-0.452098	0.244522	22.1746	0.00834176	0.0478408	-0.409196	-0.624359	-0.184017	0.974063	-0.502112	-0.159602	0.549953	0.102896	0.246751	No
2643613041	1154.16	-0.00866442	0.111849	36.86	2.7876e-05	0.000782905	-0.223604	-0.505315	-0.047479	0.415021	-0.0374059	-0.129655	0.532996	-0.21267	0.102536	No
2643613042	1163.05	-0.376917	0.159006	20.7799	0.0136644	0.0651114	-0.181463	-0.166762	-0.208959	0.600528	-0.204535	-0.194159	0.320061	-0.139369	0.101296	No
2643613043	711.906	-0.151804	0.158285	13.7252	0.132442	0.278793	-0.1752	-0.413292	0.0313038	0.316215	-0.249111	-0.242462	0.515681	-0.0436871	0.0863564	No
2643613044	1583.67	-0.315484	0.287661	19.7413	0.0195777	0.0833757	-0.404527	-0.706577	-0.38129	0.918453	-0.378054	-0.234998	0.695323	0.264111	0.281122	No
2643613045	1043.24	0.0211102	0.194902	32.8152	0.000143817	0.00275874	-0.330926	-0.822278	0.138273	0.244353	-0.0930098	-0.250788	0.910336	-0.341767	0.280779	No
2643613046	586.969	0.0879346	0.23308	17.6763	0.0391206	0.129817	-0.288345	-0.820133	0.181929	0.125351	-0.0078837	-0.148918	0.720131	-0.276182	0.230881	No
2643613047	104.606	-0.206293	0.243577	8.2285	0.511293	0.643705	0.100519	-0.0939333	0.372478	-0.418956	-0.0362221	-0.14308	-0.134995	0.238952	0.0590644	No
2643613048	691.089	-0.322777	0.144619	11.8762	0.220378	0.382325	0.10644	0.280916	0.0284223	-0.226636	-0.184301	0.039278	-0.196855	-0.0766424	0.0582941	No
2643613049	712.617	-0.217837	0.121906	10.0254	0.348436	0.507467	0.124346	0.0969099	0.0572719	-0.0368463	-0.107246	0.0625986	-0.370779	0.00259257	0.0377693	No
2643613050	687.937	-0.184752	0.129007	6.52557	0.68638	0.776444	-0.0125391	0.17491	-0.0620273	-0.0660313	-0.0956708	0.130996	0.00307352	-0.0798102	0.0254807	No
2643613051	228.076	-0.202587	0.135992	21.1479	0.0120098	0.0598536	0.146647	0.0771493	0.17521	-0.189084	-0.020668	0.268897	-0.513693	-0.058338	0.0718692	No
2643613052	889.043	-0.277231	0.109136	13.7228	0.132532	0.278793	-0.13609	0.0648903	0.0260561	0.11734	-0.207232	0.241928	-0.143554	-0.0544959	0.0379154	No
2643613053	1078.97	-0.1461	0.130435	12.454	0.188908	0.348853	-0.124975	-0.256188	-0.0121569	0.248379	-0.241893	0.020525	0.413686	0.161981	0.0481457	No
2643613054	1461.66	-0.136707	0.110393	6.52576	0.68636	0.776444	-0.0608371	-0.0958495	0.049263	0.204535	-0.155385	0.00891403	0.0988357	0.0458888	0.0150691	No
2643613055	464.753	-0.195902	0.129815	5.45406	0.793068	0.850977	-0.161836	0.134993	0.0966645	0.135763	-0.144338	-0.0571624	-0.16363	-0.0238955	0.020846	No
2643613056	320.353	-0.241246	0.150893	5.15749	0.820369	0.872184	0.0724668	-0.0342642	0.0472638	-0.173236	-0.118988	0.0758805	-0.161315	-0.00205921	0.0228672	No
2643613057	626.435	-0.146032	0.155213	4.0404	0.908733	0.93057	-0.100902	0.160188	0.0365326	-0.183366	0.029037	-0.0150906	-0.0876283	-0.0431529	0.0232017	No
2643613058	522.028	-0.265903	0.152571	10.0425	0.347056	0.506113	0.0884845	0.00536598	0.16914	-0.22644	-0.0359677	0.0447998	-0.275123	-0.0473581	0.0537063	No
2643613059	3450.31	-0.0856567	0.105689	3.45065	0.943726	0.955342	-0.0318002	-0.0833991	0.0807674	0.048295	-0.0343936	-0.00850447	0.0402963	-0.0671532	0.00305084	No
2643613060	900.412	-0.308655	0.150312	19.1002	0.0243545	0.0964999	-0.358963	-0.442234	-0.0335438	0.467352	-0.273318	-0.0696533	0.295689	0.148838	0.0930369	No
2643613061	990.655	-0.137347	0.12196	10.7076	0.296284	0.458326	-0.206211	-0.120506	-0.178845	0.311148	-0.0859283	-0.0986114	0.222049	0.132627	0.034442	No
2643613062	720.886	0.0288974	0.11287	7.87332	0.546961	0.671968	0.0064739	-0.141977	0.177034	0.321553	-0.0991088	0.0903659	-0.0221386	0.0218921	0.0263978	No
2643613063	509.327	0.272773	0.143636	7.39134	0.596445	0.708516	0.0365026	-0.0535254	0.264123	0.0455158	0.10668	0.166162	-0.0641174	-0.0504944	0.0353433	No
2643613064	677.782	0.265304	0.116707	24.4897	0.00359067	0.0270728	0.0661111	-0.260586	0.0390295	0.567534	0.0247691	0.197899	0.0972542	-0.0493753	0.0849317	No
2643613065	917.309	0.238596	0.131157	10.9825	0.276908	0.439514	0.0988397	0.0468638	0.351767	-0.0256003	0.102042	0.184016	-0.170297	-0.133699	0.0455285	No
2643613066	660.305	0.295498	0.125451	11.6359	0.234621	0.39771	0.106018	0.195204	0.250376	-0.0894259	0.149891	0.0459753	-0.119965	-0.119743	0.0464117	No
2643613067	706.424	0.305269	0.113843	17.9343	0.0359438	0.122723	0.296071	0.0447204	0.236646	-0.0608815	0.226236	-0.0190851	-0.251757	-0.234834	0.0589954	No
2643613068	959.045	0.201143	0.102885	13.8235	0.128744	0.273707	0.206974	0.205028	0.129558	-0.156328	0.101537	0.0602024	-0.143306	-0.156307	0.034474	No
2643613069	752.405	0.117455	0.106991	8.21988	0.512149	0.644301	0.142073	0.137105	0.190794	-0.149199	-0.0605624	0.0229022	-0.0684714	-0.0309317	0.0235038	No
2643613070	885.288	0.0830181	0.108397	8.24801	0.509359	0.642111	0.124376	0.120129	0.203353	-0.0423872	-0.0770306	0.156776	-0.0651312	-0.139449	0.0224376	No
2643613071	651.067	0.0990118	0.0997148	6.34633	0.704817	0.790527	0.099098	-0.0450893	0.191329	-0.153124	0.0913456	0.0333883	0.066212	-0.0681727	0.0134525	No
2643613072	643.115	0.107072	0.122729	6.77483	0.660549	0.758438	0.0586972	0.209779	0.129211	-0.061197	-0.0479151	-0.256123	0.169217	-0.0546901	0.0288879	No
2643613073	1180.65	0.122825	0.0888209	7.73497	0.56106	0.682743	0.116876	0.0367028	0.198689	-0.0144683	0.0877876	-0.0558141	-0.0369171	-0.117366	0.0127528	No
2643613074	490.915	-0.0850152	0.103704	3.12839	0.958986	0.967029	-0.0237984	-0.0245607	0.0147486	-0.0251042	-0.137589	0.13298	0.0569749	-0.0899879	0.00616676	No
2643613075	578.404	0.112527	0.118965	3.36598	0.948004	0.958788	0.00603988	-0.0468839	0.0340926	0.108555	0.0626795	0.141588	-0.153238	0.00768572	0.0100522	No
2643613076	512.938	0.0208363	0.116932	3.95093	0.914612	0.934564	-0.0362436	0.124052	0.112034	-0.0812244	-0.0536287	0.143703	0.0686985	-0.0453503	0.0100734	No
2643613077	280.977	-0.00908278	0.229056	14.536	0.104495	0.241361	-0.315227	-0.461167	0.271121	0.0416978	-0.12384	-0.324549	0.355878	0.0643425	0.127426	No
2643613078	401.35	0.222795	0.173839	22.9018	0.00642073	0.040315	-0.21829	-0.124322	-0.214577	0.417077	-0.074555	0.708071	0.0972079	0.266946	0.133403	No
2643613079	287.126	0.0455065	0.157787	14.2698	0.113046	0.253544	-0.141684	0.0479615	0.0257208	0.155882	-0.132194	0.607364	-0.179532	0.0389869	0.0598892	No
2643613080	1764.65	-0.21088	0.0891404	13.7145	0.132848	0.279085	-0.0463223	0.0120193	0.0809647	0.0525404	-0.128126	0.112116	-0.0989599	0.00497314	0.0179002	No
2643613081	1588.42	-0.109545	0.0916298	6.91676	0.645786	0.747991	-0.0842978	0.0203967	0.00328141	-0.0154184	-0.0361342	0.146315	-0.15697	0.0797589	0.0104135	No
2643613082	1591.12	-0.10792	0.0896219	7.16709	0.619728	0.728334	-0.0931491	0.0368002	0.0127091	0.0205	0.00660374	0.014599	-0.204077	0.0187559	0.0104085	No
2643613083	273.56	-0.16311	0.140325	14.0069	0.122079	0.264891	-0.0547877	0.217903	0.170475	-0.358257	-0.0381952	0.224464	-0.389699	-0.0346757	0.053106	No
2643613084	868.718	-0.190685	0.111179	5.91689	0.748206	0.819913	-0.119725	0.0635228	0.149346	0.0541528	-0.109164	-0.0973615	-0.0403141	-0.0416726	0.0161699	No
2643613085	539.216	-0.166202	0.084427	13.9519	0.124048	0.266757	-0.104262	0.00578289	0.116732	0.285033	-0.23465	-0.117707	0.153887	-0.143621	0.0264276	No
2643613086	1235.75	-0.157409	0.0932995	8.65029	0.470161	0.609065	-0.0356098	0.0232203	0.0926393	-0.0229407	-0.0762782	0.0978903	-0.0830411	0.0159677	0.0158565	No
2643613087	417.863	-0.181027	0.131418	4.847	0.847436	0.8906	-0.0164681	0.13777	-0.0352788	0.0436075	-0.188906	0.105809	-0.00979264	0.0416764	0.0179396	No
2643613088	857.523	-0.134285	0.0939396	5.14019	0.82192	0.873101	-0.125633	-0.00204031	5.59514e-05	-0.0122513	-0.0752776	0.0820969	0.082297	-0.0074032	0.010465	No
2643613089	1450.46	-0.117467	0.0999543	8.63942	0.471202	0.609882	-0.0412389	0.181532	0.0410144	-0.0445724	-0.0492821	0.0727676	-0.0917722	0.0147724	0.0174118	No
2643613090	157.565	-0.239368	0.197081	9.00342	0.436958	0.582236	-0.142442	0.198294	0.139617	-0.199132	-0.0591764	0.235718	-0.175076	0.0202732	0.0428654	No
2643613091	580.7	-0.211779	0.104652	10.0358	0.347593	0.506458	-0.0182972	0.101549	-0.0316799	-0.0344281	-0.165184	0.157342	-0.0404058	0.0657822	0.028989	No
2643613092	802.633	-0.171998	0.0985103	7.53006	0.582107	0.698135	0.0010156	-0.184667	0.132451	-0.0644489	-0.094858	0.0878876	-0.0287092	-0.0157319	0.0176945	No
2643613093	1015.84	-0.158674	0.0777352	7.94123	0.540079	0.666854	-0.0941474	-0.103326	0.0180143	0.12209	-0.104606	-0.00108667	0.0144481	-0.0564968	0.0112005	No
2643613094	2065.73	-0.103331	0.122849	21.1943	0.0118149	0.0593654	-0.219062	-0.331348	0.0918071	0.196593	-0.115561	0.0112676	0.369768	-0.0587009	0.0408186	No
2643613095	460.357	-0.0285298	0.0976926	18.4812	0.0299843	0.110019	0.030966	-0.121861	-0.0431663	-0.0222961	-0.0338739	0.374503	-0.427428	0.1611	0.0411978	No
2643613096	264.309	0.0497414	0.130485	5.92999	0.746904	0.819073	0.0447074	-0.043551	-0.166222	-0.121404	0.12268	0.211358	-0.113591	-0.00253528	0.0134346	No
2643613097	774.571	-0.0389744	0.0950707	12.7718	0.173209	0.330935	-0.14581	-0.226119	-0.101035	0.140012	-0.0907586	0.347062	-0.0425824	0.0584371	0.0274062	No
2643613098	661.977	0.0846442	0.0901257	13.5654	0.138647	0.286089	-0.186911	-0.0507972	0.246192	0.270449	0.0298105	0.143739	-0.0220877	-0.161602	0.0272277	No
2643613099	393.408	-0.256401	0.125682	8.34898	0.499396	0.633279	-0.151	-0.0363642	0.0152631	0.139605	-0.248287	0.0139537	0.0503186	0.188566	0.0265606	No
2643613100	402.404	-0.407355	0.280975	14.6901	0.0998092	0.235135	-0.658057	-0.677634	-0.0999656	0.676242	-0.257697	0.108084	0.369617	0.290832	0.205449	No
2643613101	243.256	-0.0987879	0.140849	9.31132	0.409047	0.558191	-0.0191941	0.18	0.0259612	-0.11922	-0.0773302	0.316037	-0.113078	-0.0472173	0.0256185	No
2643613102	335.896	0.146059	0.145929	17.6982	0.0388414	0.129209	-0.329414	-0.311496	0.13391	0.198023	-0.0393317	0.121392	0.383809	-0.0577559	0.0694318	No
2643613103	407.921	-0.182864	0.10771	8.35626	0.498681	0.632915	-0.0402723	-0.0147145	0.0452044	-0.153008	-0.278626	0.110332	0.187321	0.149509	0.0205096	No
2643613104	1361.55	0.0835657	0.129371	35.1187	5.67791e-05	0.00134529	-0.158239	-0.378685	-0.0651564	0.598806	-0.142285	-0.120171	0.486929	-0.117641	0.111236	No
2643613105	632.881	0.12212	0.125696	16.4824	0.0574656	0.166409	0.179817	0.249281	0.262881	0.112701	-0.167075	-0.0265799	-0.406042	0.131002	0.0733408	No
2643613106	665.578	0.250822	0.132102	10.822	0.28811	0.451021	0.136444	0.188102	0.285455	-0.0220781	0.114494	0.118402	-0.257199	0.0557204	0.056619	No
2643613107	312.01	0.0239873	0.149356	14.15	0.11709	0.258974	-0.307299	-0.196659	0.213494	0.496459	-0.0771701	0.131914	-0.0535932	0.191988	0.0590599	No
2643613108	451.158	-0.121396	0.136677	10.5203	0.310026	0.471218	-0.169731	-0.10993	-0.155659	0.501327	-0.203272	-0.0215054	0.165304	0.0785516	0.0435606	No
2643613109	12023.2	-0.377713	0.560678	9.40229	0.400998	0.551905	-0.134986	-0.292147	-0.139917	0.263304	0.0308748	-0.413642	0.334885	0.0246726	0.0607214	No
2643613110	614.38	0.0173669	0.100979	4.5376	0.872613	0.905704	0.0911343	0.0851804	0.152367	0.0200361	-0.13256	-0.0133632	-0.0974022	-0.0153776	0.012693	No
2643613111	779.199	0.0467501	0.088546	4.16581	0.900164	0.925314	0.0699875	-0.0166119	0.115388	-0.0808219	-0.0307688	0.051287	0.158766	-0.0523448	0.00969866	No
2643613112	1251.17	0.122576	0.129317	25.3374	0.00261979	0.0216788	-0.106389	-0.283879	0.28214	0.064817	0.0318789	-0.349098	0.469338	-0.239398	0.0857822	No
2643613113	536.911	-0.0048312	0.111651	5.08126	0.827168	0.875955	-0.165243	0.135203	0.130751	0.0459638	0.0159328	-0.0640544	-0.111578	0.177402	0.0148909	No
2643613114	735.621	0.0507377	0.0918945	18.8856	0.0261832	0.101962	0.00931477	-0.356296	0.0106538	0.0509998	0.0323549	-0.0193684	0.360286	-0.23272	0.0411485	No
2643613115	535.951	9.83337e-05	0.111355	5.55891	0.783123	0.844589	0.00866971	0.147782	0.0182299	-0.183877	0.0153705	0.0754406	-0.26066	0.0586358	0.0163058	No
2643613116	548.164	-0.0776017	0.10294	12.1025	0.207593	0.371044	0.135102	0.0478714	0.170193	-0.139529	-0.0852576	0.245718	-0.284322	-0.0329811	0.0291321	No
2643613117	1022.93	-0.0597328	0.0830413	16.791	0.0520916	0.156682	-0.163426	0.0610425	-0.0631279	0.329737	-0.161404	-0.134786	0.251113	-0.0049033	0.028207	No
2643613118	581.497	0.000998075	0.0911346	7.64386	0.570396	0.689617	0.0172547	0.203333	0.191215	-0.2252	-0.0591151	-0.0231991	-0.0274902	0.0535179	0.0162091	No
2643613119	1146.85	0.0126435	0.10986	9.3644	0.404339	0.554321	0.0709231	0.22857	0.0747616	-0.0173665	0.0139391	-0.0371239	-0.241934	0.18772	0.0270365	No
2643613120	540.217	-0.0700645	0.112225	5.53916	0.785007	0.845833	0.01907	0.188886	0.172049	-0.156903	-0.119951	0.0855163	-0.15126	-0.0171797	0.0154643	No
2643613121	424.919	0.108359	0.131647	11.5124	0.242212	0.405424	-0.0651311	-0.121269	0.0335957	0.40944	-0.162031	0.0816973	0.185383	0.11332	0.0459276	No
2643613122	418.59	-0.100538	0.121884	21.3864	0.0110409	0.0568773	-0.170576	-0.15021	-0.0374975	0.242166	-0.203512	0.419633	-0.104715	0.394524	0.0666822	No
2643613123	777.677	-0.0248409	0.157191	15.6682	0.074143	0.195376	-0.364686	-0.289381	0.209722	0.386915	-0.307719	0.0500736	0.375221	0.0871688	0.0865375	No
2643613124	1068.31	0.0571904	0.0915965	14.934	0.0927663	0.224917	-0.0720565	0.0292514	0.00628632	0.26928	-0.158717	0.0264233	0.283407	-0.00680174	0.0301986	No
2643613125	350.208	0.249372	0.275847	17.5564	0.0406828	0.133228	-0.425233	-0.541968	-0.12324	0.641696	-0.133989	-0.10932	0.929516	0.153719	0.250719	No
2643613126	563.102	0.104885	0.101504	7.61815	0.573038	0.691693	0.103944	0.0810426	-0.0403339	0.139127	0.0595864	0.142771	-0.0729572	0.0448789	0.0214428	No
2643613127	508.014	0.117842	0.135956	12.9639	0.164245	0.31989	0.0148369	0.44658	-0.134677	-0.227069	-0.00147203	0.192463	-0.0212848	0.252153	0.056653	No
2643613128	473.483	0.203577	0.130502	6.55812	0.683018	0.774332	0.0682758	0.191035	0.0201841	0.0502055	0.117511	-0.0276769	-0.0022207	0.133164	0.0271396	No
2643613129	644.213	0.0789786	0.125959	11.4166	0.248231	0.41166	0.0582554	0.381066	0.158949	0.136166	-0.0423294	0.0711588	-0.304355	0.0976623	0.051924	No
2643613130	456.324	0.0627678	0.131947	7.32218	0.603615	0.714385	-0.122153	0.277414	0.272005	0.0604657	-0.0471695	-0.0464762	-0.0559394	0.113594	0.0308551	No
2643613131	387.997	0.194128	0.133804	14.4205	0.108133	0.246383	0.235857	0.351991	0.112366	-0.0907228	0.0238494	0.0559564	-0.142592	0.0898664	0.0553524	No
2643613132	526.833	-0.0376748	0.121214	9.01622	0.435778	0.581469	0.134812	0.318853	0.110425	-0.245404	-0.0558276	0.0675222	-0.273937	-0.0174411	0.0311001	No
2643613133	681.614	0.0207591	0.127891	15.027	0.0901976	0.22111	0.043252	0.35256	0.101268	-0.293781	6.6826e-05	0.279607	-0.415816	0.197549	0.0625872	No
2643613134	366.198	-0.0220654	0.15877	9.82828	0.364565	0.521926	0.197551	0.36124	0.0498219	-0.0574903	-0.0956264	-0.000299529	-0.181087	0.19211	0.0496164	No
2643613135	303.898	0.0246092	0.165638	9.59305	0.384422	0.538335	0.282692	0.264079	0.160059	-0.184478	-0.129266	0.1284	-0.209899	0.0539668	0.0438333	No
2643613136	509.883	-0.110834	0.121475	4.98412	0.835691	0.883036	0.0230581	0.181437	0.166504	0.121742	-0.197411	-0.0432157	-0.156704	0.0425984	0.018419	No
2643613137	517.662	0.0220722	0.120182	4.38209	0.884515	0.913411	-0.00234209	0.261402	0.00297466	0.150703	-0.0219369	0.0262245	-0.097609	-0.132495	0.0153496	No
2643613138	715.396	0.0388031	0.108346	9.50011	0.392446	0.544545	0.0200285	0.149029	0.112855	-0.283773	0.0321845	0.28311	-0.1835	0.088951	0.0303904	No
2643613139	3981.81	1.84368	0.495909	34.9602	6.0553e-05	0.00142057	-0.182097	-0.693339	0.123346	0.322627	0.377403	0.19624	1.09378	0.534922	1.01819	No
2643613140	988.806	2.25832	0.566636	33.8829	9.36443e-05	0.00204048	-0.525124	-1.32182	0.231735	0.574589	0.45385	0.402606	2.13216	0.847291	2.73358	No
2643613141	1688.94	0.508265	0.16853	40.4302	6.349e-06	0.000237488	0.0181244	-0.343625	0.168824	0.241375	-0.0021617	-0.130568	0.744879	-0.00500557	0.203136	No
2643613142	1060.4	0.0675694	0.137535	17.9287	0.0360104	0.122888	0.0838079	0.0193649	0.117843	0.171437	-0.243371	-0.18791	0.549003	0.121742	0.0762216	No
2643613143	4333.09	0.683258	0.380313	22.8106	0.0066359	0.0410657	0.081855	-0.32986	-0.0545413	0.61013	-0.0726604	-0.343024	0.592591	0.258346	0.251806	No
2643613144	1521.17	0.554739	0.267597	29.0058	0.000646574	0.00818305	0.120907	-0.314189	0.0362023	0.701153	-0.121464	-0.524022	0.998772	0.11062	0.390352	No
2643613145	195.271	0.655202	0.314955	25.3523	0.00260524	0.0216788	0.155987	-0.494624	0.226683	0.536273	-0.300765	-0.160199	0.870641	0.177751	0.343807	No
2643613146	1140.08	-0.06135	0.102536	5.44016	0.794376	0.852084	-0.0159485	0.135557	-0.0900102	0.139887	-0.115675	0.0638544	0.125303	-0.0524624	0.0145596	No
2643613147	1328.23	-0.017512	0.263712	13.1509	0.155897	0.309969	-0.429225	-0.535568	-0.0969278	0.386003	-0.0972006	0.0203577	0.823684	-0.188349	0.167269	No
2643613148	534.941	0.00893847	0.127427	6.23034	0.716662	0.797832	-0.0469584	-0.128301	0.0512276	0.178972	-0.107556	0.151194	0.290746	-0.200614	0.0259482	No
2643613149	715.863	-0.220227	0.191459	10.7899	0.290386	0.452871	-0.30005	-0.254103	-0.109751	0.588797	-0.340103	-0.00839462	0.346231	0.0983339	0.0853587	No
2643613150	504.878	-0.141778	0.0939398	13.4425	0.143583	0.292776	0.0414713	0.199688	0.111147	0.11531	-0.214477	-0.180634	-0.0603779	0.15824	0.0280333	No
2643613151	418.066	-0.198927	0.0885578	9.60283	0.383584	0.537609	-0.0270314	0.107125	-0.0266858	0.118114	-0.15921	-0.186731	0.00552449	-0.115618	0.0183505	No
2643613152	597.095	-0.230506	0.182505	15.2199	0.0850712	0.213805	-0.597753	-0.389694	0.0555941	0.0283301	-0.19421	-0.0216469	0.373552	0.245881	0.111364	No
2643613153	1273.08	-0.153829	0.135603	7.87149	0.547147	0.672007	-0.0931782	0.0414613	-0.0171763	0.30633	-0.229678	-0.0256485	0.180822	0.000436009	0.0269471	No
2643613154	729.104	0.0634592	0.0920865	13.646	0.135487	0.282163	-0.0895456	0.23377	-0.170315	0.12813	-0.0687394	-0.0316939	0.336094	0.043401	0.0327136	No
2643613155	542.982	0.053069	0.113306	8.01359	0.532777	0.660989	-0.0432117	0.352175	0.103746	-0.0609623	0.0642344	0.00668674	0.00762073	-0.125089	0.0244654	No
2643613156	351.784	-0.169497	0.127677	18.6378	0.0284548	0.106674	-0.0894475	0.153957	0.302142	0.0891253	-0.0899383	0.195855	-0.0713161	-0.0848933	0.0700812	No
2643613157	918.362	-0.102555	0.183708	15.9908	0.0670731	0.183803	-0.188822	-0.310481	0.0454429	0.65694	-0.396076	-0.0836385	0.570761	0.0340034	0.121919	No
2643613158	203.502	0.584496	0.28556	39.6226	8.89305e-06	0.000316809	-0.468086	-0.795737	0.0266975	0.374778	-0.0195552	0.0995229	1.39203	0.0130693	0.45358	No
2643613159	364.82	-0.575892	0.2994	12.0226	0.212037	0.375439	-0.235038	0.582917	-0.371214	0.719412	-0.550484	-0.192886	-0.288312	0.282877	0.19861	No
2643613160	1829.55	-0.00471262	0.162852	15.4028	0.0804492	0.206348	-0.132376	-0.134541	-0.0297431	0.209112	-0.167712	-0.13505	0.59702	-0.0202741	0.0577011	No
2643613161	585.151	-0.415642	0.0966972	28.514	0.000782321	0.00928989	-0.0782082	0.211303	0.161028	-0.152669	-0.342215	-0.187534	0.118133	-0.055112	0.0653477	No
2643613162	926.164	-1.18147	0.33339	27.1336	0.00132934	0.0135764	-0.43602	-0.412842	-0.40082	1.24468	-0.819053	-0.516793	0.368008	-0.0456054	0.567005	No
2643613163	888.984	-0.802778	0.274633	18.6832	0.0280258	0.105654	-0.328941	-0.622198	-0.0917655	0.660538	-0.652528	-0.540934	0.65804	0.0580349	0.321024	No
2643613164	351.242	-0.393223	0.167322	11.5773	0.2382	0.40129	-0.0665902	-0.00691169	0.0147199	0.324179	-0.390089	-0.324654	0.28152	-0.0204857	0.0623712	No
2643613165	2210.46	-0.475483	0.257115	9.38456	0.40256	0.553222	-0.0851976	-0.207496	-0.0889258	0.262413	-0.37232	-0.321862	0.520477	0.0497351	0.0776414	No
2643613166	606.506	0.0446208	0.250958	19.7252	0.0196861	0.0836782	-0.478027	-0.854643	0.0246815	0.649997	-0.242329	-0.0153671	0.859058	0.140763	0.278845	No
2643613167	117.984	-0.196379	0.145906	25.0459	0.00292087	0.0234681	0.110786	0.363251	0.00453466	-0.17738	-0.0179464	-0.410681	-0.369097	0.236158	0.0641	No
2643613168	257.881	0.0536871	0.155767	8.95817	0.441145	0.585538	-0.0775612	0.302615	-0.0500058	0.193657	-0.0238315	-0.033702	-0.22263	0.273381	0.0361405	No
2643613169	205.321	0.0534548	0.169775	15.483	0.0784958	0.202728	0.0516519	0.233985	0.0074432	0.114896	-0.261218	-0.158623	0.0399098	0.484786	0.0607963	No
2643613170	297.676	-0.109062	0.132264	9.82501	0.364837	0.52212	0.214477	0.146484	0.010261	0.155583	-0.167848	-0.333156	-0.170313	0.0952383	0.0301672	No
2643613171	306.284	-0.329589	0.130244	22.2508	0.00811733	0.0469987	-0.0388923	0.32478	-0.0754403	0.0120988	-0.19364	-0.201868	-0.111605	0.305008	0.0716611	No
2643613172	388.373	-0.419094	0.120796	19.3452	0.0224126	0.0915681	-0.112007	0.07633	-0.181321	0.24093	-0.466268	-0.078813	0.114564	0.202147	0.0571441	No
2643613173	385.162	-0.478977	0.320324	10.4942	0.311977	0.472988	-0.597522	-0.448968	-0.0542091	0.530842	-0.426466	-0.282723	0.673805	0.287538	0.201863	No
2643613174	788.9	-0.143173	0.191308	16.1567	0.0636806	0.177541	-0.435613	-0.356338	-0.0603138	0.465362	-0.30352	-0.107674	0.701364	0.102694	0.129169	No
2643613175	279.431	0.0453444	0.107529	4.39663	0.883425	0.912705	0.129935	0.0872628	-0.19301	-0.0487059	0.01112	-0.0612517	-0.0337512	0.0365698	0.00888639	No
2643613176	735.941	-0.208614	0.171981	11.2601	0.258301	0.420691	-0.291143	0.0375337	-0.180327	0.474611	-0.30354	-0.186396	0.270284	0.352693	0.0795352	No
2643613177	406.667	-0.316211	0.111018	16.4252	0.0585157	0.168155	-0.036009	0.192628	-0.0227612	-0.241966	-0.224664	-0.0084417	-0.0926156	0.210488	0.0437245	No
2643613178	410.641	-0.319099	0.160134	13.9583	0.123818	0.266535	0.0340124	0.238763	-0.0555663	-0.329322	-0.199938	-0.0168411	-0.26891	0.398334	0.0765918	No
2643613179	382.422	-0.309474	0.117483	16.6768	0.0540244	0.159432	0.0450464	0.190727	0.117731	-0.235925	-0.204577	-0.188548	-0.0807911	0.165516	0.0496885	No
2643613180	487.993	-0.275498	0.133458	11.5749	0.238347	0.401313	-0.0782878	0.146042	-0.0924193	0.0875828	-0.295987	-0.160946	0.00492024	0.374891	0.0447658	No
2643613181	532.863	-0.0937558	0.105986	7.14917	0.621592	0.72938	0.0797245	0.195133	0.0120154	-0.153144	-0.193307	0.0689356	0.105351	0.0647434	0.0190747	No
2643613182	1064.34	-0.179072	0.107457	17.8876	0.0365004	0.124057	0.0105999	0.296832	0.0925012	0.0593825	-0.113558	-0.119122	-0.3904	0.195111	0.0507703	No
2643613183	169.268	-0.271151	0.16627	8.17622	0.51649	0.648067	0.0981712	0.110967	-0.0265259	-0.193577	-0.120292	-0.0807741	-0.0117141	0.163819	0.0325	No
2643613184	1248.09	-0.292795	0.0874054	26.9498	0.00142578	0.0141173	0.0594363	0.242673	0.0774116	-0.0953912	-0.250241	-0.0274431	-0.16293	0.134083	0.0459798	No
2643613185	491.503	-0.298143	0.115638	27.795	0.00103208	0.0112809	0.0903393	0.282395	0.0464004	-0.151647	-0.137522	-0.0753331	-0.0494018	0.120307	0.091243	No
2643613186	302.683	-0.290796	0.158014	18.5889	0.0289246	0.107261	0.149611	0.346576	0.0138431	-0.23419	-0.0588273	-0.0927827	-0.251445	0.0627824	0.0877936	No
2643613187	141.07	-0.355477	0.150344	18.701	0.0278589	0.105201	0.180277	0.10145	0.0988948	-0.21707	-0.208259	0.0753101	-0.421449	0.188724	0.057517	No
2643613188	478.537	-0.29956	0.0967674	21.0599	0.0123871	0.0607446	-0.0186128	0.189227	0.18663	-0.0211685	-0.248623	-0.105776	-0.370573	0.135907	0.050359	No
2643613189	624.741	-0.427424	0.101502	26.1274	0.00194716	0.0176688	-0.0733913	0.12897	0.00605263	0.0941682	-0.347449	-0.0894295	-0.111997	0.1561	0.0682793	No
2643613190	1350.68	-0.29269	0.0767253	23.4008	0.00535632	0.0356365	-0.0849953	-0.000918929	0.107513	-0.125743	-0.154017	-0.0625484	0.0897754	-0.0270241	0.0275396	No
2643613191	384.837	-0.321508	0.123011	14.8653	0.0947038	0.227891	-0.0951085	0.224883	0.100841	-0.0390261	-0.171137	-0.203394	-0.0432985	0.0491816	0.0493232	No
2643613192	443.642	-0.246272	0.109879	21.7867	0.00957997	0.0517672	-0.0281202	0.396118	0.150632	-0.259072	-0.140122	-0.117683	-0.169925	0.107361	0.0602751	No
2643613193	419.023	-0.190054	0.109414	22.7164	0.00686565	0.0419478	0.0173005	0.538682	-0.121928	-0.15828	-0.131133	-0.0524774	-0.139338	0.0851343	0.0591087	No
2643613194	527.34	-0.315193	0.111687	20.1176	0.0172003	0.0764419	0.0858503	0.150582	0.0947945	-0.321346	-0.191295	0.00686215	-0.399675	0.123151	0.064505	No
2643613195	328.963	-0.318237	0.145786	17.849	0.0369666	0.125043	-0.010142	0.349384	0.172918	-0.446449	-0.126577	-0.130102	-0.182247	0.102024	0.0779436	No
2643613196	282.346	-0.314127	0.135798	17.1053	0.0470919	0.147399	0.0731771	0.225507	0.048275	-0.119328	-0.161853	-0.00760188	-0.382322	0.184676	0.0600254	No
2643613197	388.065	-0.183695	0.129814	6.65872	0.672603	0.766267	0.172792	0.0680773	0.110752	-0.136361	-0.214877	-0.0712392	-0.181559	0.149381	0.0237296	No
2643613198	620.052	-0.262417	0.0986874	16.5137	0.0568991	0.165773	-0.0671645	0.153111	0.12477	-0.134583	-0.0911316	-0.117692	-0.140378	0.00175237	0.0419398	No
2643613199	674.035	-0.209608	0.142575	6.39337	0.699994	0.787047	0.033546	0.148821	0.13794	-0.15225	-0.104302	-0.0759001	-0.209998	0.107131	0.0328724	No
2643613200	264.021	-0.261438	0.117892	26.5216	0.00167752	0.0158412	0.0567242	0.270803	-0.0242025	-0.434544	-0.0563245	0.167962	-0.403366	0.0670058	0.073988	No
2643613201	198.687	-0.047786	0.135293	5.84267	0.755555	0.824737	-0.0542097	-0.0204748	0.0132202	0.0173435	-0.0809358	-0.21147	0.32768	-0.0654481	0.0190103	No
2643613202	263.571	-0.269891	0.137851	9.3126	0.408933	0.558148	-0.151587	0.0772019	0.0596964	0.0607156	-0.179911	-0.0773771	0.0414436	0.165864	0.0299966	No
2643613203	268.616	-0.162003	0.125789	7.65164	0.569597	0.689129	0.207563	0.0715725	0.110241	-0.0189008	-0.171697	-0.135928	-0.273251	-0.0067415	0.0220929	No
2643613204	853.006	-0.117799	0.0791106	25.0242	0.0029445	0.0236015	-0.244944	-0.0329342	0.0960105	0.228936	-0.280222	-0.0960852	0.385258	0.0412011	0.0400418	No
2643613205	326.139	-0.210378	0.127761	12.9024	0.167072	0.323059	0.0571153	0.0701727	0.141683	0.0982621	-0.383923	-0.305714	0.207996	0.131801	0.0379782	No
2643613206	728.11	-0.0829486	0.0870078	16.7852	0.0521875	0.156701	0.199664	0.247271	-0.0225796	-0.157652	-0.0868425	-0.0770291	-0.138567	0.160372	0.0311883	No
2643613207	392.942	-0.183427	0.102514	8.35899	0.498412	0.632694	-0.132718	0.0725522	-0.0406959	-0.113245	-0.220107	0.21484	0.124679	-0.0303971	0.0191464	No
2643613208	1097.66	-0.243631	0.102003	16.163	0.0635546	0.177337	0.052948	0.157735	0.187815	-0.223585	-0.11362	-0.0475108	-0.158493	-0.0762691	0.037714	No
2643613209	831.797	-0.201673	0.093209	13.3199	0.148657	0.300483	0.0351701	0.22496	0.167053	-0.193224	-0.16688	-0.110928	-0.122392	0.0592566	0.0309546	No
2643613210	288.123	-0.115112	0.134367	6.53749	0.685149	0.775834	0.0688647	0.185581	0.189754	-0.0994302	-0.146611	-0.0144909	0.0585795	-0.0377719	0.0218883	No
2643613211	1113.97	-0.245654	0.140061	10.7884	0.290495	0.452871	-0.170479	-0.261149	0.0338308	0.186829	-0.246215	-0.0507691	0.354197	0.0217508	0.0408354	No
2643613212	523.412	-0.174519	0.152744	11.2606	0.258266	0.420691	-0.195609	0.0013921	-0.101972	0.423332	-0.304623	-0.195811	0.368181	-0.157405	0.0613402	No
2643613213	367.658	0.0318751	0.111486	10.6564	0.299995	0.461157	0.0711636	-0.0319271	0.115326	0.122662	0.0344067	-0.452004	0.109508	-0.0996238	0.0306192	No
2643613214	701.496	-0.140247	0.0923682	9.74868	0.371212	0.527516	0.100805	0.16656	0.0850046	-0.0418902	-0.124409	-0.0394911	-0.246561	0.0997006	0.0234494	No
2643613215	690.566	-0.20933	0.110479	10.9351	0.280183	0.442447	-0.0536932	0.170218	0.0110105	-0.284551	-0.169495	-0.207367	0.272534	-0.0585486	0.0381439	No
2643613216	1621.35	-0.258061	0.158896	12.4931	0.186917	0.346259	-0.177236	-0.151495	0.0699632	0.421115	-0.165987	-0.314908	0.157163	-0.0147339	0.049315	No
2643613217	336.404	-0.254003	0.0946847	19.8999	0.0185403	0.0802776	-0.101549	0.196562	0.021524	-0.0162872	-0.226268	0.102019	-0.00914044	0.134438	0.0345575	No
2643613218	598.453	-0.131046	0.101433	9.84902	0.362845	0.519939	-0.132837	0.272893	0.026483	-0.0197971	-0.225088	0.106984	0.0321128	0.101473	0.0228136	No
2643613219	404.628	-0.148494	0.114191	6.44317	0.694874	0.782766	0.008615	0.244932	0.126516	-0.115883	-0.246342	-0.0592934	-0.0466536	0.0463666	0.0180284	No
2643613220	357.711	-0.0664879	0.120835	11.3407	0.253077	0.416109	-0.12516	-0.054307	0.129408	0.208534	-0.194524	-0.156136	0.289016	-0.196645	0.0336033	No
2643613221	1571.87	-0.0819552	0.0739799	6.30979	0.708557	0.791985	-0.0291382	0.0544555	0.0620339	0.06788	-0.0040375	-0.120119	-0.0796653	0.0163301	0.00738262	No
2643613222	358.264	-0.0528676	0.1166	9.18116	0.420723	0.568454	0.174526	-0.0648888	0.281395	-0.0722206	-0.16185	-0.169808	-0.00924469	0.163283	0.0247363	No
2643613223	666.196	0.0342466	0.0978423	6.48674	0.690387	0.779275	0.0415944	0.171488	0.152109	-0.110638	-0.0686691	-0.065093	0.099041	-0.161226	0.0161455	No
2643613224	515.517	-0.0265279	0.102827	14.5239	0.104871	0.241979	0.142558	0.377979	0.0675104	-0.166879	0.0456648	-0.198209	-0.258031	-0.00270709	0.0359243	No
2643613225	358.838	0.0921241	0.104788	10.5733	0.306097	0.466913	0.00212327	0.242236	0.181398	-0.0958195	0.0854079	0.115271	-0.0934043	-0.195689	0.0221089	No
2643613226	482.812	-0.0687706	0.103825	7.89392	0.544871	0.670312	0.10231	0.0171395	0.172164	-0.061635	-0.028479	0.0399523	-0.393015	0.0335153	0.0240575	No
2643613227	727.053	0.0440958	0.0866214	9.1823	0.42062	0.568454	0.0836633	0.105439	0.0723868	0.270173	-0.120089	-0.0974108	-0.0267621	-0.0125477	0.0209701	No
2643613228	526.258	-0.0270731	0.112915	5.20062	0.816481	0.8686	0.167587	0.0156949	0.130842	-0.150131	-0.137834	-0.156749	0.141217	0.0894988	0.0169502	No
2643613229	311.013	-0.080705	0.120767	4.08256	0.905895	0.928936	0.0225493	-0.0671473	0.0500248	-0.0845626	-0.0342803	0.170544	-0.0991063	0.0441215	0.00805358	No
2643613230	417.77	-0.0816231	0.112851	13.1276	0.156917	0.311332	0.329176	-0.0103905	0.0570158	-0.246847	-0.0187763	0.0879873	-0.311058	-0.00822449	0.0345231	No
2643613231	469.665	-0.0208832	0.0837863	17.2476	0.0449765	0.142638	0.0559749	0.248919	0.256934	-0.0401121	-0.046556	-0.135268	-0.256859	0.0613499	0.0275718	No
2643613232	538.819	-0.0920652	0.079906	10.3183	0.325335	0.485801	0.066003	0.19812	0.00704736	-0.116566	-0.0241832	-0.118603	-0.0826066	0.0360396	0.0160505	No
2643613233	976.757	-0.152872	0.0962714	11.7514	0.227691	0.390511	-0.0251445	0.040732	0.111323	0.229585	-0.164173	-0.0556296	0.00879083	0.0684408	0.027495	No
2643613234	556.291	-0.16047	0.100875	6.58959	0.679763	0.771682	0.0598577	0.190462	-0.0425717	-0.0405517	-0.128954	-0.124494	-0.0694751	0.0681877	0.0161269	No
2643613235	316.498	-0.0361134	0.133993	7.15592	0.62089	0.728881	-0.0390488	-0.0716929	-0.0939898	0.283815	-0.0201341	-0.31317	0.159788	0.0667874	0.0250477	No
2643613236	490.141	-0.0905453	0.0938261	7.62657	0.572172	0.691143	-0.00994149	0.169514	-0.0595291	0.112427	-0.24875	-0.0537308	0.105762	0.0174078	0.0142105	No
2643613237	334.644	-0.314672	0.236268	14.4205	0.108133	0.246383	-0.341715	-0.268124	0.0473907	0.335727	-0.427289	-0.541527	0.684752	0.284243	0.15475	No
2643613238	145.867	0.0353912	0.158884	24.2234	0.00396176	0.0288686	-0.296668	0.124197	0.0505911	-0.0868993	-0.111158	-0.281714	0.621734	-0.00496691	0.0766518	No
2643613239	1036.5	-0.140611	0.0875599	7.67001	0.567712	0.688154	-0.000737196	-0.0452583	-0.112808	0.144432	-0.134713	-0.172648	0.0919583	0.089359	0.0138838	No
2643613240	695.179	-0.0717271	0.0800299	17.5662	0.0405535	0.133064	-0.0878611	0.0956567	0.0730148	0.26667	-0.236007	-0.154315	0.283933	-0.0135128	0.0304171	No
2643613241	839.498	-0.114527	0.0841117	15.3154	0.0826286	0.209986	-0.0363142	0.191294	-0.242702	0.218463	-0.0395571	-0.0211876	-0.203431	0.117564	0.0287766	No
2643613242	1148.79	-0.105783	0.0967633	8.52785	0.481946	0.617262	-0.0880997	0.191502	-0.0827188	0.0606117	-0.136321	-0.0540144	-0.0849835	0.250561	0.0167923	No
2643613243	325.002	-0.116224	0.107776	18.964	0.0255006	0.0998809	0.193251	0.29821	0.147611	-0.310145	-0.104374	-0.0236177	-0.356533	0.133086	0.046339	No
2643613244	359.055	-0.0875722	0.136479	10.2363	0.331697	0.491054	0.122745	0.393166	0.0194498	-0.169519	-0.0708473	-0.213968	-0.257942	0.143496	0.037889	No
2643613245	619.269	-0.0501236	0.114041	22.7825	0.00670378	0.0412893	0.280935	0.474481	0.0857013	-0.399981	-0.0195684	-0.336368	-0.206016	0.128369	0.0741464	No
2643613246	482.509	-0.202518	0.107567	19.5092	0.0211952	0.0881997	0.147979	0.193785	-0.261751	-0.27703	0.0382404	-0.149877	-0.203885	0.107407	0.0551821	No
2643613247	636.493	0.0353403	0.0972312	14.086	0.119299	0.261519	0.217212	0.231464	0.148637	-0.126658	0.0692587	-0.319079	-0.18823	0.0908115	0.0342281	No
2643613248	621.028	0.0667471	0.125835	12.5185	0.185633	0.345256	0.331954	0.323646	0.0149493	-0.183999	0.0290488	-0.279952	-0.198415	0.130662	0.0479543	No
2643613249	837.304	-0.0663419	0.081748	13.9711	0.123358	0.266386	0.160703	0.23437	-0.102209	-0.205781	-0.0190238	-0.152697	-0.111588	0.129695	0.0234113	No
2643613250	814.385	-0.155311	0.0996627	24.3988	0.00371346	0.0275664	0.207633	0.334436	0.0313264	-0.317638	-0.0129907	-0.105413	-0.388376	0.119233	0.0663113	No
2643613251	574.727	-0.107345	0.110366	8.1494	0.519163	0.649847	0.1506	0.177076	-0.166783	-0.269475	0.0175871	0.00230847	-0.064598	-0.0527559	0.025642	No
2643613252	853.098	-0.0337245	0.107646	7.15994	0.620471	0.728699	0.0229072	-0.0119624	-0.27377	-0.0321845	0.0141366	-0.214025	0.170647	0.136685	0.0207384	No
2643613253	425.371	-0.0659553	0.241984	20.8676	0.0132513	0.0636716	-0.566118	-0.553199	-0.0621013	0.624957	-0.29367	-0.262969	0.888695	0.169001	0.242937	No
2643613254	401.77	-0.0028408	0.193098	9.50536	0.39199	0.544179	-0.320095	-0.0775392	-0.24852	0.496734	-0.0546827	-0.258501	0.32678	0.187133	0.0707904	No
2643613255	2933.91	-0.878097	0.586639	15.7535	0.0722107	0.19202	-1.50883	-0.426002	-0.611698	0.458494	0.284949	-0.501515	0.509708	0.649176	0.609691	No
2643613256	823.274	0.079095	0.233351	17.104	0.0471117	0.147399	-0.375541	-0.659742	-0.0939633	0.116844	-0.027193	0.0229747	0.740484	-0.288938	0.218537	No
2643613257	2831.35	-0.0961775	0.109025	15.4014	0.0804832	0.206357	-0.0244152	-0.145368	-0.0902642	0.109784	-0.08017	-0.1759	0.246226	0.00922899	0.0173333	No
2643613258	535.822	-0.0117348	0.0999826	28.5663	0.000766671	0.00921609	0.0954102	-0.143536	0.0540147	-0.366084	0.0335146	-0.528945	0.3786	0.0347199	0.078997	No
2643613259	1659.3	-0.116794	0.103059	6.98465	0.638717	0.743128	0.0112234	-0.0398473	-0.159252	0.0868061	-0.0534209	-0.182908	0.0012016	0.107268	0.0121216	No
2643613260	1074.97	-0.0192501	0.0859502	14.4428	0.107422	0.245095	-0.0969909	-0.117062	-0.174058	0.0923779	-0.020594	-0.172836	0.333326	0.0188702	0.0251678	No
2643613261	579.505	-0.167308	0.0919963	13.9634	0.123632	0.266535	0.0828764	0.00973575	-0.185582	0.140199	-0.0201552	-0.139456	-0.10477	0.113718	0.0324719	No
2643613262	468.058	-0.0182942	0.0979517	8.73078	0.462488	0.603007	0.0487751	0.109278	-0.159252	0.0769104	0.119999	0.0210054	-0.222419	0.0675814	0.0223798	No
2643613263	708.871	-0.00605674	0.119375	9.72862	0.372898	0.528908	-0.213562	-0.178886	-0.193678	0.141618	-0.0161136	-0.0568418	0.403557	0.103969	0.0353224	No
2643613264	321.615	-0.0612975	0.150422	3.53624	0.939208	0.952863	-0.0267607	-0.0119988	-0.23358	0.192104	-0.0388597	-0.0978924	0.0704064	-0.0217942	0.0138439	No
2643613265	505.487	-0.131917	0.20259	8.78462	0.457388	0.599143	-0.263649	-0.427319	-0.141784	0.472436	-0.104907	-0.0706596	0.44749	0.0386936	0.0822661	No
2643613266	313.656	-0.220495	0.152036	11.1464	0.265804	0.428559	-0.23205	-0.233633	-0.0854752	0.235767	-0.254758	-0.10427	0.385691	0.177785	0.0498998	No
2643613267	1332.44	0.0063364	0.0896181	13.9276	0.124924	0.268042	0.0489784	-0.129108	-0.104224	-0.0989011	0.00304682	-0.152248	0.238604	-0.110477	0.0232918	No
2643613268	799.97	-0.260151	0.114434	16.2132	0.06256	0.175559	0.00119548	-0.324246	-0.268724	0.231061	-0.254555	-0.11315	0.265489	0.0614278	0.0533163	No
2643613269	2712.23	-0.206196	0.159564	12.5118	0.185968	0.345604	-0.12449	-0.162897	-0.0983008	0.205174	-0.047905	-0.285007	0.238627	0.0636749	0.0304125	No
2643613270	381.728	0.0171546	0.113178	13.6001	0.137277	0.283959	0.122247	0.0272004	-0.258561	0.181331	0.235885	-0.227362	-0.298945	0.10792	0.0434426	No
2643613271	152.036	-0.187608	0.148328	22.5576	0.00727019	0.0436276	-0.00937063	0.177868	-0.266244	-0.193673	0.199556	0.0570374	-0.231163	0.131181	0.0727485	No
2643613272	670.516	-0.0784739	0.107767	10.8486	0.28623	0.448914	0.213044	0.227304	-0.251146	-0.099201	0.0125759	-0.0933262	-0.259452	0.143331	0.0359515	No
2643613273	429.244	-0.0539913	0.108145	4.72184	0.857851	0.897159	0.0338285	0.040507	-0.0534321	0.0751556	-0.0118514	-0.199789	-0.0170692	-0.137024	0.0115847	No
2643613274	234.344	-0.0248789	0.148062	1.59354	0.996392	0.996836	-0.0681816	0.112025	-0.0864743	-0.0919651	0.00845675	-0.0785456	0.0626399	0.0120811	0.00625844	No
2643613275	639.811	-0.147961	0.0931178	8.42787	0.491667	0.626131	-0.039059	0.0546144	-0.14711	-0.000812667	-0.0218324	-0.203024	-0.0249621	0.118037	0.0189081	No
2643613276	493.233	0.00546284	0.0957969	8.51531	0.483162	0.618371	0.0774015	0.0911199	-0.324345	0.0954916	0.127139	-0.0335066	-0.125356	-0.0664938	0.0203797	No
2643613277	443.81	-0.158964	0.120653	9.96653	0.353202	0.511751	0.0366676	0.0471014	-0.194635	-0.196222	0.0844629	-0.00771793	-0.261001	0.0415494	0.0364181	No
2643613278	651.84	-0.337039	0.126314	11.8195	0.223679	0.385966	-0.125024	-0.132065	-0.159524	0.206472	-0.274961	0.0401534	-0.0356858	0.200038	0.0464691	No
2643613279	286.028	-0.116609	0.119734	13.3454	0.14759	0.298594	0.0425172	0.0312437	-0.396236	0.171826	-0.0596507	-0.088249	0.117019	0.262682	0.0408936	No
2643613280	419.637	-0.180712	0.106259	19.995	0.0179435	0.0789632	-0.15764	0.0591144	-0.28486	0.278898	-0.207964	0.293156	-0.252343	0.25452	0.0533482	No
2643613281	475.157	-0.0581272	0.106984	13.8735	0.126896	0.270836	0.208241	0.164784	-0.312945	-0.0337265	0.114172	0.0584425	-0.175044	-0.037058	0.0382114	No
2643613282	1121.92	-4.37063	0.171821	2319.66	0	0	-0.617637	-0.578837	-0.749313	-0.311607	-0.573365	-0.745494	-0.973454	-0.52743	4.72706	No
2643613283	397.212	0.0104659	0.149671	1.7201	0.995161	0.995753	-0.140097	0.0147437	-0.0823903	0.177974	0.0184005	-0.0688898	0.0823637	0.0321823	0.00795527	No
2643613284	479.042	-0.342587	0.0902078	40.4749	6.23155e-06	0.000235714	0.170124	-0.09128	-0.0886868	0.122898	-0.168686	0.0326566	-0.58394	0.19731	0.088673	No
2643613285	314.363	-0.0050127	0.135849	7.0814	0.628645	0.735093	-0.0197776	0.0194067	-0.165803	0.143612	0.102906	0.0723562	-0.348385	0.202937	0.0279017	No
2643613286	1090.12	-0.10606	0.126891	18.7646	0.0272704	0.104094	-0.140103	-0.127543	-0.16939	0.418929	-0.13062	-0.41926	0.294711	-0.0311692	0.0672126	No
2643613287	483.273	-0.124735	0.116989	13.6992	0.133436	0.279621	0.220995	0.213649	0.0620036	-0.0385196	0.0436284	-0.278575	-0.401645	-0.0857509	0.0484191	No
2643613288	121.303	-0.0465608	0.16652	13.5743	0.138296	0.285601	0.0269511	0.425454	0.131132	-0.0985334	0.0508207	-0.0713392	-0.283322	-0.178587	0.0388456	No
2643613289	717.502	-0.0848914	0.0755861	16.8718	0.0507622	0.154883	0.021585	0.0217168	0.011825	-0.140812	0.0984913	0.117752	-0.343919	0.0636652	0.0307221	No
2643613290	386.446	-0.166951	0.109915	22.813	0.00663022	0.0410657	0.247048	-0.0716777	0.0199914	-0.115933	0.00921708	0.123474	-0.526153	0.143346	0.0622481	No
2643613291	438.334	0.114359	0.112944	6.4698	0.692132	0.780507	0.0771974	0.103388	-0.188982	-0.107962	0.242408	0.0788077	-0.258325	-0.0170116	0.0219871	No
2643613292	376.723	0.0728753	0.1403	7.01778	0.635268	0.74001	0.0462729	0.340018	0.0784858	-0.095186	0.0682465	0.0723136	-0.273004	0.020893	0.0290272	No
2643613293	563.092	0.150685	0.123748	13.0236	0.161543	0.316092	0.218245	0.171391	-0.00264499	-0.197679	0.320282	0.150521	-0.367212	-0.203172	0.049057	No
2643613294	53.8095	0.139946	0.244674	12.0132	0.212564	0.375865	0.313574	-0.14654	-0.0226229	-0.201984	0.218714	0.0769264	-0.421009	-0.091215	0.0461475	No
2643613295	449.729	0.0470739	0.112222	11.8843	0.219912	0.382108	0.185316	-0.0151818	0.138597	-0.0487925	0.107096	0.172028	-0.472838	-0.00633305	0.0369519	No
2643613296	92.918	0.204233	0.199984	12.5397	0.184563	0.343846	0.0691343	0.271421	0.194513	0.031771	-0.0875486	0.0332447	-0.22901	-0.171632	0.0417237	No
2643613297	326.814	0.164769	0.110714	19.1068	0.0243	0.0964125	0.213716	0.213491	0.18252	-0.0749033	0.122481	0.149848	-0.375501	-0.0628695	0.0455874	No
2643613298	541.463	0.0036233	0.100007	16.8585	0.0509793	0.155244	0.105319	0.302035	-0.0674756	-0.114414	0.168721	-0.0638794	-0.480382	-0.0247517	0.0457749	No
2643613299	155.354	0.543636	0.14968	40.6416	5.81194e-06	0.000221084	0.335998	0.201339	0.113811	0.0247891	0.11036	-0.412229	0.0374837	-0.13959	0.121083	No
2643613300	981.125	0.154321	0.0829876	9.64648	0.379855	0.534496	0.188742	0.011716	-0.117706	-0.0285531	0.129121	0.0968149	0.0433061	-0.145496	0.0174392	No
2643613301	646.5	-0.00907001	0.100354	23.1066	0.00596127	0.0383721	0.00874861	-0.184507	-0.119135	0.42093	-0.00677148	-0.49115	0.321491	-0.0181511	0.0637242	No
2643613302	749.132	0.151376	0.117754	11.3167	0.254626	0.417229	0.235391	0.103535	0.113922	0.0692431	0.135777	0.160565	-0.444385	-0.033174	0.046311	No
2643613303	244.357	0.243414	0.140905	8.74485	0.461153	0.602601	0.131605	0.246792	-0.0640527	-0.0852895	0.19495	-0.0406394	-0.247661	0.0100532	0.0367155	No
2643613304	712.804	0.259328	0.124522	13.0869	0.158715	0.313473	0.334977	0.146946	-0.163423	0.0415412	0.200957	0.136426	-0.291751	-0.129353	0.0550884	No
2643613305	435.465	-0.0975246	0.102932	9.8232	0.364987	0.52212	0.181432	0.0753327	-0.195243	0.0816713	-0.0781526	-0.2576	-0.0760423	-0.018806	0.0211549	No
2643613306	308.593	0.355616	0.124044	24.5253	0.00354365	0.0268385	0.1614	0.246244	0.0992639	-0.210197	0.317024	0.249143	-0.484467	0.0932336	0.0803409	No
2643613307	369.888	0.181409	0.130181	9.88638	0.359761	0.517029	0.262295	0.169374	-0.149314	0.0901798	0.0973586	0.154276	-0.238585	-0.0513601	0.0364917	No
2643613308	154.099	0.0938976	0.185881	6.45954	0.693189	0.781409	0.253476	0.0348348	0.099563	-0.0681161	-0.0160154	-0.0621349	-0.16576	-0.131148	0.0248522	No
2643613309	376.805	0.318262	0.106015	13.6726	0.134458	0.281125	0.0668694	0.0114881	-0.104061	0.186011	0.18974	-0.0585985	-0.0621261	-0.0129073	0.0346029	No
2643613310	607.839	0.254839	0.11769	12.3062	0.196591	0.357509	0.266174	-0.15546	-0.0894623	0.224286	0.106713	0.0888153	-0.0561185	-0.00425104	0.0481656	No
2643613311	655.198	0.0237505	0.0909222	10.8318	0.287413	0.450139	0.193707	0.219063	0.00429764	0.160479	0.0140833	-0.114046	-0.098331	-0.202934	0.0229054	No
2643613312	455.865	0.300764	0.150974	11.3529	0.25229	0.415302	0.38942	0.0224163	-0.28007	0.0522041	0.196975	0.065317	-0.05894	-0.133996	0.0658366	No
2643613313	615.452	0.20613	0.218397	16.8111	0.0517576	0.156271	-0.231439	-0.29907	-0.0843473	0.852154	-0.136386	-0.250301	0.545049	-0.0704539	0.195939	No
2643613314	356.932	0.27101	0.164475	8.00886	0.533254	0.661337	-0.023825	0.0577196	0.231285	0.366425	0.0915757	-0.0376987	-0.00799387	-0.163711	0.0525623	No
2643613315	244.423	0.364796	0.19274	12.1347	0.205821	0.368857	0.334577	-0.186228	-0.000923604	0.0123965	0.119676	0.151864	0.234404	-0.304963	0.0883236	No
2643613316	228.045	0.198696	0.180776	7.32039	0.6038	0.714435	0.224734	-0.0454564	-0.0346098	0.155754	0.0940215	0.189942	-0.395604	0.059212	0.0495702	No
2643613317	475.327	0.212279	0.141839	7.23131	0.61305	0.722505	0.239834	-0.10968	-0.0454916	0.00130469	0.216522	0.174189	-0.263292	-0.0594761	0.0377111	No
2643613318	445.898	0.0965812	0.127732	6.95049	0.642274	0.746106	0.0684835	0.0308393	-0.0441701	-0.0399814	0.215349	0.0470347	-0.343307	0.21452	0.026671	No
2643613319	941.631	0.152998	0.1116	9.25754	0.413849	0.562237	0.230709	-0.131582	0.0429135	0.121395	0.162107	0.153149	-0.192521	-0.028666	0.0299849	No
2643613320	832.381	0.25556	0.124331	9.8091	0.36616	0.522986	0.284047	0.132665	0.0384737	0.0504446	0.211794	-0.111244	-0.143227	-0.115009	0.0414752	No
2643613321	481.796	0.209834	0.115536	15.1742	0.0862606	0.21576	0.272594	0.249301	-0.0968563	-0.142054	0.319812	-0.14581	-0.308926	0.0510514	0.0479256	No
2643613322	457.697	0.133942	0.113027	9.76897	0.36951	0.526542	0.248078	0.0733626	0.0683272	-0.0258504	0.180988	-0.0836923	-0.32768	0.0155494	0.0273274	No
2643613323	513.524	-0.0194423	0.100542	5.51488	0.787317	0.847076	0.152116	-0.0130353	-0.111969	-0.0732693	0.0595472	0.134166	-0.116742	-0.0321787	0.010532	No
2643613324	441.886	0.160572	0.106583	8.48839	0.485773	0.620521	0.175229	0.141636	0.0151576	-0.188134	0.212476	-0.0296963	-0.22777	-0.0224682	0.0227485	No
2643613325	982.692	-0.489088	0.0881497	66.8877	6.18598e-11	7.30705e-09	-0.0348814	-0.041784	-0.327089	0.171404	-0.155152	0.0158865	-0.461318	0.0947978	0.118037	No
2643613326	401.794	-0.999009	0.157276	77.1022	6.069e-13	8.69417e-11	-0.231192	-0.0622136	-0.359131	0.385226	-0.402481	-0.00949989	-0.526947	0.0800101	0.361489	No
2643613327	666.133	-0.535475	0.104364	69.1344	2.25027e-11	2.75474e-09	-0.258036	0.101717	-0.272123	0.400335	-0.141841	-0.0231223	-0.599532	0.0700434	0.185236	No
2643613328	369.598	0.0848752	0.0933394	7.46634	0.588685	0.702894	0.136271	0.134617	-0.057343	-0.109715	0.178338	-0.158812	-0.142927	-0.0401447	0.0146784	No
2643613329	802.067	0.0100628	0.0848178	4.38651	0.884184	0.91321	-0.0367241	-0.0113246	-0.0523995	0.0768927	0.132821	-0.0911285	0.0932234	-0.109917	0.00888094	No
2643613330	275.814	0.270692	0.130109	16.3242	0.0604133	0.17163	0.018458	-0.0870252	-0.414839	-0.202889	0.254116	0.245467	0.11667	0.0953309	0.0501758	No
2643613331	525.415	0.0350718	0.0973348	7.39317	0.596256	0.708415	-0.0487485	-0.00401519	-0.1159	0.178322	0.100186	-0.112466	-0.0743945	-0.178141	0.0179646	No
2643613332	826.956	0.399707	0.219297	32.8825	0.00013999	0.00270073	-0.0505284	-1.02808	-0.423491	0.727121	0.0601484	-0.189737	0.654023	0.0720138	0.393479	No
2643613333	619.888	0.0763602	0.0962426	4.77521	0.853447	0.894498	0.113494	-0.0212183	0.0254063	-0.283422	0.154028	0.0244277	-0.0332501	-0.021461	0.0133842	No
2643613334	205.895	0.070798	0.161475	3.39528	0.946545	0.957783	0.0862936	-0.0990582	-0.0358642	0.154618	-0.0229484	0.157091	-0.113385	-0.0658757	0.0120251	No
2643613335	822.353	0.025357	0.105246	7.69501	0.56515	0.686355	0.1061	0.0625653	-0.034817	-0.049572	0.225577	-0.0420757	-0.31933	-0.0339759	0.0235319	No
2643613336	1660.88	-0.0128522	0.0696391	10.6165	0.302916	0.464058	0.0813623	0.0751392	-0.0227665	-0.182339	0.0933083	-0.125004	-0.0717524	-0.0224688	0.0101585	No
2643613337	415.58	-0.0514238	0.115641	13.2446	0.151847	0.3051	0.136145	0.111195	-0.0977388	-0.382437	0.239806	-0.0300574	-0.125647	-0.0696641	0.0449118	No
2643613338	106.877	-0.00160934	0.193914	5.91861	0.748036	0.819881	0.247729	-0.0119699	0.194323	-0.116892	0.0338363	-0.183594	-0.179836	0.0332502	0.0227337	No
2643613339	571.266	-0.242194	0.0928523	22.5698	0.00723834	0.0435529	0.124941	0.262875	-0.138595	-0.0482932	-0.0818371	-0.0415142	-0.342252	-0.215588	0.0521258	No
2643613340	625.174	-0.0835068	0.104227	7.47086	0.588219	0.702586	0.0429795	0.064045	-0.0483787	0.101643	0.0334678	0.0867582	-0.317604	-0.0358152	0.0223953	No
2643613341	1076.83	-0.0665737	0.107912	15.0265	0.0902106	0.22111	0.115559	-0.0137503	0.0035074	-0.306349	0.149028	0.162483	-0.353343	0.0728641	0.0432496	No
2643613342	527.729	0.0730409	0.0875066	13.2318	0.152395	0.305792	0.0116868	0.181606	-0.217907	-0.0585334	0.261764	-0.108606	-0.254128	0.103037	0.0285403	No
2643613343	565.357	-0.108581	0.0857263	12.2461	0.199789	0.36151	0.122508	0.0216495	0.00142002	-0.153117	0.0640268	0.0762291	-0.16492	-0.140918	0.0223537	No
2643613344	337.235	-0.112291	0.129911	12.0578	0.21007	0.373489	0.0128277	-0.0516164	-0.158965	-0.255691	0.126745	0.169233	-0.222297	0.218217	0.0437388	No
2643613345	380.8	-0.0855487	0.108792	14.6062	0.102337	0.238723	0.063844	0.167601	-0.0501971	-0.115728	0.118411	0.0669483	-0.47264	0.00914969	0.0442705	No
2643613346	400.883	-0.0991901	0.124694	9.53484	0.389436	0.542648	0.135897	0.0462765	-0.0933771	-0.156441	0.176809	-0.160491	-0.285167	-0.0372524	0.037805	No
2643613347	486.755	-0.0679641	0.103697	8.13779	0.520322	0.650693	0.107621	0.139859	-0.079925	-0.179685	0.0577999	-0.0166709	-0.327879	0.0431103	0.0249194	No
2643613348	267.357	-0.0568884	0.123082	7.80433	0.553979	0.677924	0.1226	0.0956474	0.0726765	-0.37141	0.0587507	-0.153287	-0.144927	-0.0343405	0.0295547	No
2643613349	756.449	0.0555348	0.103083	4.9701	0.836907	0.883767	0.0769494	0.104824	0.102517	-0.138283	0.164128	0.0182022	-0.202643	-0.0914414	0.0144739	No
2643613350	571.711	0.0204943	0.0928592	2.62093	0.977452	0.981142	-0.0967748	-0.0467106	0.0115559	0.0418572	0.0899714	0.0666202	-0.0406035	-0.0817785	0.00423156	No
2643613351	1263.37	-0.103631	0.0863761	8.43919	0.490562	0.62485	0.118776	0.0287762	-0.0295876	-0.191181	0.00214264	-0.0889072	-0.143047	-0.0151478	0.0143586	No
2643613352	511.327	-0.0465897	0.0908182	12.4988	0.186626	0.346125	0.209284	0.0766014	-0.0583252	-0.149074	0.0413738	-0.0193684	-0.348007	0.117085	0.0251266	No
2643613353	465.757	-0.140007	0.0985924	8.05314	0.5288	0.658117	0.0969816	0.119484	-0.146494	-0.233372	-0.0725604	-0.0417906	-0.141761	0.0683139	0.0210446	No
2643613354	602.562	-0.0770172	0.0990538	14.3255	0.111208	0.25101	0.108795	-0.116726	-0.0706771	-0.17463	0.168862	0.0182507	-0.334307	0.14063	0.0376335	No
2643613355	575.257	-0.0765599	0.097581	10.6652	0.299355	0.460805	0.0949855	0.0950084	-0.0308729	-0.410394	0.0938736	-0.114191	-0.129167	0.0951111	0.0341666	No
2643613356	473.302	-0.0506361	0.0892179	6.94367	0.642984	0.746434	0.092561	-0.121852	-0.0500994	0.142181	-0.120383	-0.051826	0.0335018	-0.136867	0.0130096	No
2643613357	958.347	-0.0246481	0.102452	14.4392	0.107537	0.245273	0.136584	0.260743	0.128418	-0.297463	0.0566176	-0.105589	-0.344235	0.111635	0.0382956	No
2643613358	198.351	-0.107915	0.134244	9.28939	0.411001	0.559735	0.0331052	0.314591	0.156813	-0.242827	-0.154015	-0.02145	-0.142211	0.048617	0.0255993	No
2643613359	488.306	-0.00577065	0.0921487	21.2986	0.0113887	0.0579154	0.278199	0.189681	-0.086871	-0.213589	0.132233	-0.0186879	-0.43496	0.000611304	0.0434248	No
2643613360	413.596	-0.0399782	0.102214	11.4432	0.246547	0.409543	0.131599	0.278224	0.00718113	-0.143105	0.0621703	-0.058328	-0.250354	-0.0143829	0.0276509	No
2643613361	205.191	0.000159908	0.138715	10.7861	0.290658	0.452904	0.100662	0.121321	-0.0150408	-0.182502	0.22818	-0.0951212	-0.351165	0.0836467	0.0379075	No
2643613362	537.695	-0.0995758	0.101117	6.35157	0.704281	0.790189	-0.0755746	0.190879	0.0290177	-0.191076	-0.0178932	-0.00320389	-0.162442	0.105075	0.016728	No
2643613363	324.165	-0.197263	0.108743	11.124	0.267306	0.429642	0.0530224	0.034949	-0.181685	-0.138272	-0.0251762	0.117244	-0.240576	0.0257883	0.0275247	No
2643613364	554.978	-0.208046	0.112485	24.9422	0.00303576	0.0241055	0.0671665	0.264284	-0.020095	-0.293248	0.0968457	-0.0453961	-0.498046	0.0819328	0.0861384	No
2643613365	439.417	-0.08449	0.119978	13.7225	0.132544	0.278793	0.162241	0.0991531	-0.263023	-0.197196	0.0597646	0.242876	-0.288688	0.120966	0.0446247	No
2643613366	457.695	-0.233174	0.12647	17.9167	0.0361524	0.123061	0.0458634	0.0455242	-0.194022	-0.170188	0.119386	0.117561	-0.332232	0.00338444	0.0710465	No
2643613367	551.527	-0.146112	0.0953891	17.7368	0.0383527	0.128089	0.072973	0.158932	-0.0269051	-0.186353	0.0850889	0.0549581	-0.319255	-0.0768105	0.0436393	No
2643613368	238.967	-0.276196	0.139161	16.782	0.0522421	0.15675	0.0685457	-0.0357376	-0.109157	-0.209818	0.0101389	0.0130795	-0.276622	0.254757	0.0572548	No
2643613369	506.025	-0.137105	0.119894	13.2537	0.15146	0.304504	-0.00254769	0.164005	-0.0496844	-0.253735	0.168757	0.0290932	-0.233324	-0.0423435	0.0501504	No
2643613370	698.429	-0.038771	0.0881163	3.37773	0.947421	0.958381	0.080413	0.0285326	-0.0908455	-0.169446	-0.0571493	0.0217721	0.055353	0.0519832	0.00623744	No
2643613371	160.526	-0.184877	0.152342	14.6908	0.0997875	0.235135	-0.199574	-0.0431053	-0.1112	-0.242967	0.0242797	-0.0614724	-0.140009	0.0774117	0.0483823	No
2643613372	627.992	-0.105506	0.189458	9.01661	0.435742	0.581469	-0.168382	-0.200932	-0.0466169	0.571474	-0.170551	-0.368416	0.345053	-0.0779788	0.0782819	No
2643613373	883.222	-0.0572246	0.184927	13.6339	0.135958	0.282599	-0.26183	-0.395228	-0.0985869	0.515589	-0.238026	-0.0466696	0.437165	-0.118015	0.105383	No
2643613374	533.107	-0.184965	0.111774	9.04895	0.432768	0.579059	-0.00475696	-0.00331334	-0.156846	-0.0396609	0.0646212	-0.111861	-0.021155	-0.0855592	0.0305221	No
2643613375	806.417	-0.127629	0.0918455	16.8714	0.0507687	0.154883	-0.0734933	-0.0962696	-0.060603	-0.0859747	0.129824	0.0887653	-0.158136	0.152395	0.0365593	No
2643613376	357.215	-0.21674	0.104811	11.4045	0.248998	0.412627	-0.0245116	-0.0462546	-0.00805884	-0.133275	0.0211295	0.022874	-0.0842317	-0.107068	0.0281061	No
2643613377	526.163	0.0571363	0.1486	14.555	0.103906	0.240424	0.00827244	-0.368122	-0.0963532	0.541964	-0.106324	-0.227522	0.347353	0.00303227	0.075642	No
2643613378	1215.79	-0.176787	0.0816956	17.5934	0.0401942	0.132207	-0.054052	-0.056401	-0.232586	-0.0504418	0.0287635	-0.071665	0.0130835	0.115381	0.0248202	No
2643613379	805.551	-0.359221	0.320353	14.5413	0.104331	0.241088	0.131275	0.0559378	-0.287088	1.25662	-0.492112	-0.761908	-0.0575529	0.272061	0.300783	No
2643613380	436.822	-0.414312	0.144981	13.9856	0.12284	0.266077	0.0673945	0.139228	-0.148678	-0.112171	-0.178816	-0.0451275	-0.228635	-0.0390711	0.0654912	No
2643613381	519.545	-0.397872	0.139781	28.6175	0.000751642	0.00908582	-0.102436	0.133961	-0.0458631	-0.207117	0.038038	-0.14925	-0.615323	0.143447	0.134816	No
2643613382	929.121	-0.272046	0.122941	14.6054	0.102361	0.238723	-0.0110632	0.263323	-0.124404	-0.0738209	-0.0332394	-0.0849819	-0.263183	0.0426766	0.0500069	No
2643613383	670.399	-0.275586	0.132388	15.5472	0.0769609	0.200007	0.185544	0.0567088	-0.160408	-0.236643	0.013709	0.0412678	-0.389822	-0.0317227	0.0660289	No
2643613384	504.763	-0.115634	0.117869	4.65557	0.863241	0.900558	-0.0783809	-0.145646	-0.142776	0.112879	-0.0163212	-0.0726088	0.0443253	0.0896648	0.0147754	No
2643613385	596.691	-0.326241	0.1095	18.2133	0.0327781	0.115972	-0.0356492	0.0698263	-0.108586	-0.0359832	-0.113322	-0.0154992	-0.343627	0.104206	0.0566006	No
2643613386	589.252	-0.296645	0.104823	26.7493	0.00153871	0.0149497	0.121644	0.0988015	-0.263826	-0.259547	-0.0170665	-0.063953	-0.344169	0.164476	0.0786584	No
2643613387	323.448	-0.214292	0.136957	13.5693	0.138492	0.285858	-0.154172	0.0622791	-0.0191465	0.0934631	0.106542	-0.0551466	-0.379875	0.0411964	0.0535838	No
2643613388	367.194	-0.328118	0.116388	14.6537	0.100897	0.236596	0.155582	0.0350034	0.0197078	-0.0144768	-0.141271	-0.13967	-0.119981	-0.124813	0.0438181	No
2643613389	282.447	-0.0194256	0.135116	8.98553	0.438611	0.583538	0.248387	-0.0209531	-0.0894121	-0.354015	0.136147	-0.148781	-0.133044	0.0394989	0.0323556	No
2643613390	825.458	-0.216408	0.119634	14.8703	0.0945599	0.227783	-0.048582	0.128467	-0.194057	-0.249977	0.102193	0.0240194	-0.227322	-0.0765345	0.0512466	No
2643613391	363.858	-0.192923	0.131111	13.5111	0.140811	0.289136	0.0514039	0.229367	-0.169548	-0.229971	0.0971338	-0.0668264	-0.185336	0.00254068	0.0478782	No
2643613392	1544.65	-0.363504	0.125241	21.4486	0.0108008	0.0560444	-0.0156473	-0.0704974	-0.0166674	0.0280212	-0.101444	-0.453827	0.158044	-0.103648	0.0563651	No
2643613393	250.336	-0.161364	0.139028	12.7148	0.175941	0.33378	0.134399	0.20823	0.0792735	-0.141258	0.0916547	-0.154187	-0.300425	-0.157188	0.0447878	No
2643613394	303.45	-0.084735	0.117186	10.2521	0.330463	0.489937	0.168346	0.139779	-0.00715111	-0.114398	0.0722754	-0.257372	-0.313686	0.0753772	0.0328661	No
2643613395	486.232	-0.204106	0.121741	26.881	0.00146359	0.014365	0.0332674	0.316883	-0.218069	-0.321995	0.121167	0.192583	-0.509605	0.00527914	0.10004	No
2643613396	463.628	-0.211546	0.119303	9.12209	0.426081	0.572844	0.0297644	0.0977543	-0.055997	-0.260209	-0.0190343	0.00616083	-0.113203	0.0800288	0.0351124	No
2643613397	415.077	-0.119927	0.120307	16.4887	0.0573508	0.166205	0.157298	0.0732124	-0.143109	-0.11633	0.180593	-0.0022626	-0.477336	0.0083347	0.0587129	No
2643613398	569.067	-0.124271	0.100557	11.3984	0.249383	0.413156	-0.0655269	0.115991	0.0434532	-0.287234	0.0927348	-0.0036536	-0.249331	-0.00720003	0.0334926	No
2643613399	487.725	-0.280353	0.132911	14.5061	0.105426	0.242844	0.17744	0.2084	-0.167385	-0.130496	-0.0735082	-0.0391141	-0.30816	0.0634122	0.0615306	No
2643613400	552.337	-0.125652	0.113667	11.4635	0.245272	0.4088	0.0422556	0.139781	-0.115321	-0.238677	0.0331532	0.202665	-0.3447	0.0489736	0.0401642	No
2643613401	58.2255	0.201743	0.225265	8.23983	0.51017	0.642772	0.21247	0.133849	0.0966024	-0.135492	0.0290781	-0.0320195	0.143117	-0.0145194	0.026642	No
2643613402	2535.26	-0.41223	0.336012	15.7558	0.0721602	0.19202	-0.374644	-0.747477	-0.220605	0.41058	-0.149583	-0.395299	0.642912	0.00991848	0.223171	No
2643613403	744.159	-0.122926	0.132755	25.9871	0.00205295	0.0183566	-0.174757	-0.579711	-0.205816	0.439957	-0.169124	-0.082011	0.285933	-0.0865929	0.112849	No
2643613404	1262.77	-0.192848	0.288414	13.7727	0.130643	0.276397	-0.139734	-0.490529	-0.309975	0.812629	-0.377443	-0.538824	0.709064	0.191236	0.236367	No
2643613405	392.755	-0.13077	0.120744	8.50389	0.484268	0.619354	-0.151093	0.00619782	-0.056868	0.230343	-0.0591627	-0.270646	-0.0392535	0.0276293	0.0248846	No
2643613406	1020.22	0.0788577	0.137523	22.4074	0.0076736	0.0451629	-0.100277	-0.270662	-0.0194011	0.140882	0.0399211	-0.366181	0.346876	-0.308471	0.0965137	No
2643613407	644.039	-0.113403	0.20321	25.259	0.00269766	0.0220697	-0.459229	-0.587118	-0.243912	0.613013	-0.186446	-0.391923	0.949212	-0.0499741	0.253519	No
2643613408	509.032	-0.168752	0.193712	14.807	0.096375	0.230104	-0.292019	-0.348521	-0.0902027	0.39296	-0.217908	-0.0414263	0.760704	-0.331043	0.12678	No
2643613409	1325.26	-0.803175	0.48033	8.59689	0.475284	0.612809	-0.398054	-0.276823	-0.491423	1.08006	-0.630312	-0.547376	0.680721	0.441431	0.360244	No
2643613410	422.498	-0.17503	0.14582	13.6629	0.134833	0.281336	-0.161955	-0.445144	-0.158305	0.378176	-0.125441	0.00626193	0.292357	-0.056091	0.0618564	No
2643613411	442.729	-0.129618	0.109831	10.2299	0.332193	0.491464	0.149447	0.0548415	-0.0610186	0.238815	-0.0314123	-0.174325	-0.327358	-0.0124991	0.0343953	No
2643613412	1807.55	-0.0361959	0.0938878	19.7675	0.0194028	0.0827352	0.00366433	-0.258292	-0.0359657	0.00937646	-0.0603607	-0.0600683	0.393688	-0.0952133	0.0275313	No
2643613413	2389.11	0.0479298	0.0857158	9.5198	0.390738	0.543339	0.0409582	-0.1052	-0.042242	0.110066	0.0479351	-0.095592	0.136563	-0.124601	0.00814452	No
2643613414	710.975	0.0411665	0.188617	30.3281	0.000385731	0.00563368	-0.304891	-0.847436	-0.22185	0.323785	0.103161	-0.138967	0.787743	-0.427459	0.270056	No
2643613415	123.585	-1.04486	0.366492	27.5246	0.00114484	0.0121824	-0.538263	-0.566038	-0.219771	0.158392	-0.0794631	-0.155319	0.555653	-0.374879	0.373208	No
2643613416	1054.16	-0.652069	0.199042	38.7571	1.27424e-05	0.000414466	-0.341154	-0.629955	-0.221775	0.539103	-0.0730438	-0.48026	0.406416	-0.398757	0.294137	No
2643613417	198.964	-0.182478	0.143514	5.52083	0.786751	0.846603	0.105409	0.00651593	-0.205012	0.0219923	-0.12522	0.0905435	0.108242	-0.108504	0.0163738	No
2643613418	210.352	0.00946231	0.143409	5.42818	0.795501	0.852612	-0.00599854	0.0194818	0.11966	0.0108381	-0.0195661	-0.320229	0.130887	-0.107279	0.0220941	No
2643613419	1525.51	0.161426	0.106747	9.85179	0.362616	0.5198	0.125177	0.212005	0.00208157	-0.196626	0.1794	-0.0462511	0.0159174	-0.203686	0.0212067	No
2643613420	320.55	0.176579	0.135168	9.48394	0.393852	0.545527	0.112273	0.16585	0.128723	-0.100668	0.131208	-0.121002	0.0416707	-0.361594	0.0329738	No
2643613421	335.176	0.333529	0.139453	12.9404	0.165324	0.321265	0.197674	0.109689	0.0534185	-0.100717	0.412208	0.0477763	-0.265753	-0.291968	0.0487731	No
2643613422	230.157	0.175239	0.173181	6.90158	0.647366	0.749141	0.160563	0.00754246	0.0057879	0.0422143	0.206009	-0.188258	0.254668	-0.387624	0.0370504	No
2643613423	200.391	0.432161	0.165782	9.88637	0.359763	0.517029	0.00886598	0.141758	0.0730303	-0.109196	0.324354	-0.0141102	-0.123787	-0.13003	0.0391309	No
2643613424	534.445	0.2681	0.134454	10.5364	0.308825	0.469934	0.262183	-0.104872	0.0713536	0.0471045	0.211884	0.0422463	-0.0273747	-0.362202	0.0450332	No
[truncated: 4,849 more rows]

## Sheet: Supp Table 10 - codon opt genes
Supplmentary Table 10. Codon Optimized DNA Sequences for MarR protein expression
[truncated: 9 more rows]
