# Supplementary material for: Diverse MarR bacterial regulators of auxin catabolism in the plant microbiome
Source: Nat Microbiol. 2022 Oct 20;7(11):1817–33. doi: 10.1038/s41564-022-01244-3 (PMC9613470; doi:10.1038/s41564-022-01244-3)
Supplement: Supplementary file 3 — ITC data files. [file 41564_2022_1244_MOESM3_ESM.zip]

Archive with 69 entries (56 files):
- Variovorax_paradoxus_MarR_73_ligands_SUBMIT/
- Variovorax_paradoxus_MarR_73_ligands_SUBMIT/.DS_Store
- __MACOSX/Variovorax_paradoxus_MarR_73_ligands_SUBMIT/._.DS_Store
- Variovorax_paradoxus_MarR_73_ligands_SUBMIT/Phenylacetic Acid/
- Variovorax_paradoxus_MarR_73_ligands_SUBMIT/Indole-3-Acetic Acid (IAA)/
- Variovorax_paradoxus_MarR_73_ligands_SUBMIT/Catachol (1,2-Dihydroxybenzene)/
- Variovorax_paradoxus_MarR_73_ligands_SUBMIT/Picloram /
- Variovorax_paradoxus_MarR_73_ligands_SUBMIT/Indole-3-propionic Acid /
- Variovorax_paradoxus_MarR_73_ligands_SUBMIT/1-Naphthaleneacetic Acid/
- Variovorax_paradoxus_MarR_73_ligands_SUBMIT/Indole-3-Butyric Acid /
- Variovorax_paradoxus_MarR_73_ligands_SUBMIT/Benzoic Acid /
- Variovorax_paradoxus_MarR_73_ligands_SUBMIT/2,4-Dichorophenoxyacetic Acid /
- Variovorax_paradoxus_MarR_73_ligands_SUBMIT/Indole-3-Carboxylic Acid/
- Variovorax_paradoxus_MarR_73_ligands_SUBMIT/Salicylic Acid /
- Variovorax_paradoxus_MarR_73_ligands_SUBMIT/5-Hydroxyindole-3-Acetic Acid /
- Variovorax_paradoxus_MarR_73_ligands_SUBMIT/Phenylacetic Acid/Variovorax_paradoxus_MarR_73_Phenylacetic Acid_itc1.pdf
- __MACOSX/Variovorax_paradoxus_MarR_73_ligands_SUBMIT/Phenylacetic Acid/._Variovorax_paradoxus_MarR_73_Phenylacetic Acid_itc1.pdf
- Variovorax_paradoxus_MarR_73_ligands_SUBMIT/Phenylacetic Acid/Variovorax_paradoxus_MarR_73_Phenylacetic Acid_itc2.pdf
- __MACOSX/Variovorax_paradoxus_MarR_73_ligands_SUBMIT/Phenylacetic Acid/._Variovorax_paradoxus_MarR_73_Phenylacetic Acid_itc2.pdf
- Variovorax_paradoxus_MarR_73_ligands_SUBMIT/Indole-3-Acetic Acid (IAA)/Variovorax_paradoxus_MarR_73_Indole-3-Acetic Acid (IAA)_itc1.pdf
- __MACOSX/Variovorax_paradoxus_MarR_73_ligands_SUBMIT/Indole-3-Acetic Acid (IAA)/._Variovorax_paradoxus_MarR_73_Indole-3-Acetic Acid (IAA)_itc1.pdf
- Variovorax_paradoxus_MarR_73_ligands_SUBMIT/Indole-3-Acetic Acid (IAA)/Variovorax_paradoxus_MarR_73_Indole-3-Acetic Acid (IAA)_itc2.pdf
- __MACOSX/Variovorax_paradoxus_MarR_73_ligands_SUBMIT/Indole-3-Acetic Acid (IAA)/._Variovorax_paradoxus_MarR_73_Indole-3-Acetic Acid (IAA)_itc2.pdf
- Variovorax_paradoxus_MarR_73_ligands_SUBMIT/Catachol (1,2-Dihydroxybenzene)/Variovorax_paradoxus_MarR_73_Catachol (1,2-Dihydroxybenzene)_itc1.pdf
- __MACOSX/Variovorax_paradoxus_MarR_73_ligands_SUBMIT/Catachol (1,2-Dihydroxybenzene)/._Variovorax_paradoxus_MarR_73_Catachol (1,2-Dihydroxybenzene)_itc1.pdf
- Variovorax_paradoxus_MarR_73_ligands_SUBMIT/Catachol (1,2-Dihydroxybenzene)/Variovorax_paradoxus_MarR_73_Catachol (1,2-Dihydroxybenzene)_itc2.pdf
- __MACOSX/Variovorax_paradoxus_MarR_73_ligands_SUBMIT/Catachol (1,2-Dihydroxybenzene)/._Variovorax_paradoxus_MarR_73_Catachol (1,2-Dihydroxybenzene)_itc2.pdf
- Variovorax_paradoxus_MarR_73_ligands_SUBMIT/Picloram /Variovorax_paradoxus_MarR_73_Picloram_itc1.pdf
- __MACOSX/Variovorax_paradoxus_MarR_73_ligands_SUBMIT/Picloram /._Variovorax_paradoxus_MarR_73_Picloram_itc1.pdf
- Variovorax_paradoxus_MarR_73_ligands_SUBMIT/Picloram /Variovorax_paradoxus_MarR_73_Picloram_itc2.pdf
- __MACOSX/Variovorax_paradoxus_MarR_73_ligands_SUBMIT/Picloram /._Variovorax_paradoxus_MarR_73_Picloram_itc2.pdf
- Variovorax_paradoxus_MarR_73_ligands_SUBMIT/Indole-3-propionic Acid /Variovorax_paradoxus_MarR_73_Indole-3-propionic Acid_itc2.pdf
- __MACOSX/Variovorax_paradoxus_MarR_73_ligands_SUBMIT/Indole-3-propionic Acid /._Variovorax_paradoxus_MarR_73_Indole-3-propionic Acid_itc2.pdf
- Variovorax_paradoxus_MarR_73_ligands_SUBMIT/Indole-3-propionic Acid /Variovorax_paradoxus_MarR_73_Indole-3-propionic Acid_itc1.pdf
- __MACOSX/Variovorax_paradoxus_MarR_73_ligands_SUBMIT/Indole-3-propionic Acid /._Variovorax_paradoxus_MarR_73_Indole-3-propionic Acid_itc1.pdf
- Variovorax_paradoxus_MarR_73_ligands_SUBMIT/1-Naphthaleneacetic Acid/Variovorax_paradoxus_MarR_73_1-Naphthaleneacetic Acid_itc2.pdf
- __MACOSX/Variovorax_paradoxus_MarR_73_ligands_SUBMIT/1-Naphthaleneacetic Acid/._Variovorax_paradoxus_MarR_73_1-Naphthaleneacetic Acid_itc2.pdf
- Variovorax_paradoxus_MarR_73_ligands_SUBMIT/1-Naphthaleneacetic Acid/Variovorax_paradoxus_MarR_73_1-Naphthaleneacetic Acid_itc1.pdf
- __MACOSX/Variovorax_paradoxus_MarR_73_ligands_SUBMIT/1-Naphthaleneacetic Acid/._Variovorax_paradoxus_MarR_73_1-Naphthaleneacetic Acid_itc1.pdf
- Variovorax_paradoxus_MarR_73_ligands_SUBMIT/Indole-3-Butyric Acid /.DS_Store
- __MACOSX/Variovorax_paradoxus_MarR_73_ligands_SUBMIT/Indole-3-Butyric Acid /._.DS_Store
- Variovorax_paradoxus_MarR_73_ligands_SUBMIT/Indole-3-Butyric Acid /Variovorax_paradoxus_MarR_73_Indole-3-Butyric Acid_itc1.PDF
- __MACOSX/Variovorax_paradoxus_MarR_73_ligands_SUBMIT/Indole-3-Butyric Acid /._Variovorax_paradoxus_MarR_73_Indole-3-Butyric Acid_itc1.PDF
- Variovorax_paradoxus_MarR_73_ligands_SUBMIT/Indole-3-Butyric Acid /Variovorax_paradoxus_MarR_73_Indole-3-Butyric Acid_itc2.pdf
- __MACOSX/Variovorax_paradoxus_MarR_73_ligands_SUBMIT/Indole-3-Butyric Acid /._Variovorax_paradoxus_MarR_73_Indole-3-Butyric Acid_itc2.pdf
- Variovorax_paradoxus_MarR_73_ligands_SUBMIT/Benzoic Acid /Variovorax_paradoxus_MarR_73_Benzoic Acid_itc2.pdf
- __MACOSX/Variovorax_paradoxus_MarR_73_ligands_SUBMIT/Benzoic Acid /._Variovorax_paradoxus_MarR_73_Benzoic Acid_itc2.pdf
- Variovorax_paradoxus_MarR_73_ligands_SUBMIT/Benzoic Acid /Variovorax_paradoxus_MarR_73_Benzoic Acid_itc1.pdf
- __MACOSX/Variovorax_paradoxus_MarR_73_ligands_SUBMIT/Benzoic Acid /._Variovorax_paradoxus_MarR_73_Benzoic Acid_itc1.pdf
- Variovorax_paradoxus_MarR_73_ligands_SUBMIT/2,4-Dichorophenoxyacetic Acid /Variovorax_paradoxus_MarR_73_2,4-Dichorophenoxyacetic Acid_itc1.pdf
- __MACOSX/Variovorax_paradoxus_MarR_73_ligands_SUBMIT/2,4-Dichorophenoxyacetic Acid /._Variovorax_paradoxus_MarR_73_2,4-Dichorophenoxyacetic Acid_itc1.pdf
- Variovorax_paradoxus_MarR_73_ligands_SUBMIT/2,4-Dichorophenoxyacetic Acid /Variovorax_paradoxus_MarR_73_2,4-Dichorophenoxyacetic Acid_itc2.pdf
- __MACOSX/Variovorax_paradoxus_MarR_73_ligands_SUBMIT/2,4-Dichorophenoxyacetic Acid /._Variovorax_paradoxus_MarR_73_2,4-Dichorophenoxyacetic Acid_itc2.pdf
- Variovorax_paradoxus_MarR_73_ligands_SUBMIT/Indole-3-Carboxylic Acid/.DS_Store
- __MACOSX/Variovorax_paradoxus_MarR_73_ligands_SUBMIT/Indole-3-Carboxylic Acid/._.DS_Store
- Variovorax_paradoxus_MarR_73_ligands_SUBMIT/Indole-3-Carboxylic Acid/Variovorax_paradoxus_MarR_73_Indole-3-Carboxylic Acid_itc1.PDF
- __MACOSX/Variovorax_paradoxus_MarR_73_ligands_SUBMIT/Indole-3-Carboxylic Acid/._Variovorax_paradoxus_MarR_73_Indole-3-Carboxylic Acid_itc1.PDF
- Variovorax_paradoxus_MarR_73_ligands_SUBMIT/Indole-3-Carboxylic Acid/Variovorax_paradoxus_MarR_73_Indole-3-Carboxylic Acid_itc2.pdf
- __MACOSX/Variovorax_paradoxus_MarR_73_ligands_SUBMIT/Indole-3-Carboxylic Acid/._Variovorax_paradoxus_MarR_73_Indole-3-Carboxylic Acid_itc2.pdf
- Variovorax_paradoxus_MarR_73_ligands_SUBMIT/Salicylic Acid /Variovorax_paradoxus_MarR_73_Salicylic Acid_itc2.pdf
- __MACOSX/Variovorax_paradoxus_MarR_73_ligands_SUBMIT/Salicylic Acid /._Variovorax_paradoxus_MarR_73_Salicylic Acid_itc2.pdf
- Variovorax_paradoxus_MarR_73_ligands_SUBMIT/Salicylic Acid /Variovorax_paradoxus_MarR_73_Salicylic Acid_itc1.pdf
- __MACOSX/Variovorax_paradoxus_MarR_73_ligands_SUBMIT/Salicylic Acid /._Variovorax_paradoxus_MarR_73_Salicylic Acid_itc1.pdf
- Variovorax_paradoxus_MarR_73_ligands_SUBMIT/5-Hydroxyindole-3-Acetic Acid /.DS_Store
- __MACOSX/Variovorax_paradoxus_MarR_73_ligands_SUBMIT/5-Hydroxyindole-3-Acetic Acid /._.DS_Store
- Variovorax_paradoxus_MarR_73_ligands_SUBMIT/5-Hydroxyindole-3-Acetic Acid /Variovorax_paradoxus_MarR_73_5-Hydroxyindole-3-Acetic Acid_itc1.pdf
- __MACOSX/Variovorax_paradoxus_MarR_73_ligands_SUBMIT/5-Hydroxyindole-3-Acetic Acid /._Variovorax_paradoxus_MarR_73_5-Hydroxyindole-3-Acetic Acid_itc1.pdf
- Variovorax_paradoxus_MarR_73_ligands_SUBMIT/5-Hydroxyindole-3-Acetic Acid /Variovorax_paradoxus_MarR_73_5-Hydroxyindole-3-Acetic Acid_itc2.pdf
- __MACOSX/Variovorax_paradoxus_MarR_73_ligands_SUBMIT/5-Hydroxyindole-3-Acetic Acid /._Variovorax_paradoxus_MarR_73_5-Hydroxyindole-3-Acetic Acid_itc2.pdf
