# Supplementary material for: Diverse MarR bacterial regulators of auxin catabolism in the plant microbiome
Source: Nat Microbiol. 2022 Oct 20;7(11):1817–33. doi: 10.1038/s41564-022-01244-3 (PMC9613470; doi:10.1038/s41564-022-01244-3)
Supplement: Supplementary file 4 — ITC data files. [file 41564_2022_1244_MOESM4_ESM.zip]

Archive with 30 entries (24 files):
- Variovorax_paradoxus_MarR_73_mutants_IAA_SUBMIT /
- Variovorax_paradoxus_MarR_73_mutants_IAA_SUBMIT /H32A_IAA/
- Variovorax_paradoxus_MarR_73_mutants_IAA_SUBMIT /.DS_Store
- __MACOSX/Variovorax_paradoxus_MarR_73_mutants_IAA_SUBMIT /._.DS_Store
- Variovorax_paradoxus_MarR_73_mutants_IAA_SUBMIT /S28AH32AR46A_IAA/
- Variovorax_paradoxus_MarR_73_mutants_IAA_SUBMIT /S28AR46A_IAA/
- Variovorax_paradoxus_MarR_73_mutants_IAA_SUBMIT /S28A_IAA/
- Variovorax_paradoxus_MarR_73_mutants_IAA_SUBMIT /R46A_IAA/
- Variovorax_paradoxus_MarR_73_mutants_IAA_SUBMIT /H32A_IAA/H32A_IAA_itc1.pdf
- __MACOSX/Variovorax_paradoxus_MarR_73_mutants_IAA_SUBMIT /H32A_IAA/._H32A_IAA_itc1.pdf
- Variovorax_paradoxus_MarR_73_mutants_IAA_SUBMIT /H32A_IAA/H32A_IAA_itc2.pdf
- __MACOSX/Variovorax_paradoxus_MarR_73_mutants_IAA_SUBMIT /H32A_IAA/._H32A_IAA_itc2.pdf
- Variovorax_paradoxus_MarR_73_mutants_IAA_SUBMIT /S28AH32AR46A_IAA/S28AH32AR46A_IAA_itc2.PDF
- __MACOSX/Variovorax_paradoxus_MarR_73_mutants_IAA_SUBMIT /S28AH32AR46A_IAA/._S28AH32AR46A_IAA_itc2.PDF
- Variovorax_paradoxus_MarR_73_mutants_IAA_SUBMIT /S28AH32AR46A_IAA/S28AH32AR46A_IAA_itc1.PDF
- __MACOSX/Variovorax_paradoxus_MarR_73_mutants_IAA_SUBMIT /S28AH32AR46A_IAA/._S28AH32AR46A_IAA_itc1.PDF
- Variovorax_paradoxus_MarR_73_mutants_IAA_SUBMIT /S28AR46A_IAA/.DS_Store
- __MACOSX/Variovorax_paradoxus_MarR_73_mutants_IAA_SUBMIT /S28AR46A_IAA/._.DS_Store
- Variovorax_paradoxus_MarR_73_mutants_IAA_SUBMIT /S28AR46A_IAA/S28AR46A_IAA_itc1.pdf
- __MACOSX/Variovorax_paradoxus_MarR_73_mutants_IAA_SUBMIT /S28AR46A_IAA/._S28AR46A_IAA_itc1.pdf
- Variovorax_paradoxus_MarR_73_mutants_IAA_SUBMIT /S28AR46A_IAA/S28AR46A_IAA_itc2.pdf
- __MACOSX/Variovorax_paradoxus_MarR_73_mutants_IAA_SUBMIT /S28AR46A_IAA/._S28AR46A_IAA_itc2.pdf
- Variovorax_paradoxus_MarR_73_mutants_IAA_SUBMIT /S28A_IAA/S28A_IAA_itc2.pdf
- __MACOSX/Variovorax_paradoxus_MarR_73_mutants_IAA_SUBMIT /S28A_IAA/._S28A_IAA_itc2.pdf
- Variovorax_paradoxus_MarR_73_mutants_IAA_SUBMIT /S28A_IAA/S28A_IAA_itc1.pdf
- __MACOSX/Variovorax_paradoxus_MarR_73_mutants_IAA_SUBMIT /S28A_IAA/._S28A_IAA_itc1.pdf
- Variovorax_paradoxus_MarR_73_mutants_IAA_SUBMIT /R46A_IAA/R46A_IAA_itc1.pdf
- __MACOSX/Variovorax_paradoxus_MarR_73_mutants_IAA_SUBMIT /R46A_IAA/._R46A_IAA_itc1.pdf
- Variovorax_paradoxus_MarR_73_mutants_IAA_SUBMIT /R46A_IAA/R46A_IAA_itc2.pdf
- __MACOSX/Variovorax_paradoxus_MarR_73_mutants_IAA_SUBMIT /R46A_IAA/._R46A_IAA_itc2.pdf
