# Supplementary material for: Diverse MarR bacterial regulators of auxin catabolism in the plant microbiome
Source: Nat Microbiol. 2022 Oct 20;7(11):1817–33. doi: 10.1038/s41564-022-01244-3 (PMC9613470; doi:10.1038/s41564-022-01244-3)
Supplement: Supplementary file 5 — ITC data files. [file 41564_2022_1244_MOESM5_ESM.zip]

Archive with 43 entries (34 files):
- Homologs_SUBMIT/
- Homologs_SUBMIT/.DS_Store
- __MACOSX/Homologs_SUBMIT/._.DS_Store
- Homologs_SUBMIT/Acinetobacter baumannii (UNC462-5)/
- Homologs_SUBMIT/Pseudomonas putida (UNC462-1)/
- Homologs_SUBMIT/Enterobacter soil (UNC462-4)/
- Homologs_SUBMIT/Variovorax_paradoxus_MarR_73/
- Homologs_SUBMIT/Variovorax_paradoxus_MarR_50/
- Homologs_SUBMIT/Bradyrhizobium japonicum2 (UNC462-3)/
- Homologs_SUBMIT/Bradyrhizobium japonicum1 (UNC462-2)/
- Homologs_SUBMIT/Ruegaria pomeroyi (3CDH)/
- Homologs_SUBMIT/Acinetobacter baumannii (UNC462-5)/Acinetobacter baumannii_itc2.pdf
- __MACOSX/Homologs_SUBMIT/Acinetobacter baumannii (UNC462-5)/._Acinetobacter baumannii_itc2.pdf
- Homologs_SUBMIT/Acinetobacter baumannii (UNC462-5)/Acinetobacter baumannii_itc1.pdf
- __MACOSX/Homologs_SUBMIT/Acinetobacter baumannii (UNC462-5)/._Acinetobacter baumannii_itc1.pdf
- Homologs_SUBMIT/Pseudomonas putida (UNC462-1)/Pseudomonas putida_itc1.pdf
- __MACOSX/Homologs_SUBMIT/Pseudomonas putida (UNC462-1)/._Pseudomonas putida_itc1.pdf
- Homologs_SUBMIT/Pseudomonas putida (UNC462-1)/Pseudomonas putida_itc2.pdf
- __MACOSX/Homologs_SUBMIT/Pseudomonas putida (UNC462-1)/._Pseudomonas putida_itc2.pdf
- Homologs_SUBMIT/Enterobacter soil (UNC462-4)/Enterobacter soil_itc1.pdf
- __MACOSX/Homologs_SUBMIT/Enterobacter soil (UNC462-4)/._Enterobacter soil_itc1.pdf
- Homologs_SUBMIT/Enterobacter soil (UNC462-4)/Enterobacter soil_itc2.pdf
- __MACOSX/Homologs_SUBMIT/Enterobacter soil (UNC462-4)/._Enterobacter soil_itc2.pdf
- Homologs_SUBMIT/Variovorax_paradoxus_MarR_73/Variovorax_paradoxus_MarR_73_itc1.pdf
- __MACOSX/Homologs_SUBMIT/Variovorax_paradoxus_MarR_73/._Variovorax_paradoxus_MarR_73_itc1.pdf
- Homologs_SUBMIT/Variovorax_paradoxus_MarR_73/Variovorax_paradoxus_MarR_73_itc2.pdf
- __MACOSX/Homologs_SUBMIT/Variovorax_paradoxus_MarR_73/._Variovorax_paradoxus_MarR_73_itc2.pdf
- Homologs_SUBMIT/Variovorax_paradoxus_MarR_50/Variovorax_paradoxus_MarR_50_itc2.PDF
- __MACOSX/Homologs_SUBMIT/Variovorax_paradoxus_MarR_50/._Variovorax_paradoxus_MarR_50_itc2.PDF
- Homologs_SUBMIT/Variovorax_paradoxus_MarR_50/Variovorax_paradoxus_MarR_50_itc1.PDF
- __MACOSX/Homologs_SUBMIT/Variovorax_paradoxus_MarR_50/._Variovorax_paradoxus_MarR_50_itc1.PDF
- Homologs_SUBMIT/Bradyrhizobium japonicum2 (UNC462-3)/Bradyrhizobium japonicum2_itc1.pdf
- __MACOSX/Homologs_SUBMIT/Bradyrhizobium japonicum2 (UNC462-3)/._Bradyrhizobium japonicum2_itc1.pdf
- Homologs_SUBMIT/Bradyrhizobium japonicum2 (UNC462-3)/Bradyrhizobium japonicum2_itc2.pdf
- __MACOSX/Homologs_SUBMIT/Bradyrhizobium japonicum2 (UNC462-3)/._Bradyrhizobium japonicum2_itc2.pdf
- Homologs_SUBMIT/Bradyrhizobium japonicum1 (UNC462-2)/Bradyrhizobium japonicum1_itc2.pdf
- __MACOSX/Homologs_SUBMIT/Bradyrhizobium japonicum1 (UNC462-2)/._Bradyrhizobium japonicum1_itc2.pdf
- Homologs_SUBMIT/Bradyrhizobium japonicum1 (UNC462-2)/Bradyrhizobium japonicum1_itc1.pdf
- __MACOSX/Homologs_SUBMIT/Bradyrhizobium japonicum1 (UNC462-2)/._Bradyrhizobium japonicum1_itc1.pdf
- Homologs_SUBMIT/Ruegaria pomeroyi (3CDH)/Silicibacter pomeroyi_itc2.pdf
- __MACOSX/Homologs_SUBMIT/Ruegaria pomeroyi (3CDH)/._Silicibacter pomeroyi_itc2.pdf
- Homologs_SUBMIT/Ruegaria pomeroyi (3CDH)/Silicibacter pomeroyi_itc1.pdf
- __MACOSX/Homologs_SUBMIT/Ruegaria pomeroyi (3CDH)/._Silicibacter pomeroyi_itc1.pdf
