# Supplementary material for: Diverse MarR bacterial regulators of auxin catabolism in the plant microbiome
Source: Nat Microbiol. 2022 Oct 20;7(11):1817–33. doi: 10.1038/s41564-022-01244-3 (PMC9613470; doi:10.1038/s41564-022-01244-3)
Supplement: Supplementary file 6 — Tree for Fig. 5a. [file 41564_2022_1244_MOESM6_ESM.newick]

(((NZ_JAGGJJ010000001.1_110:0.01827,((NZ_JAFCLX010000010.1_84:0.00078,((NZ_JAFCME010000001.1_289:0,NZ_JAFCMD010000001.1_640:0,NZ_JAFCLV010000002.1_322:0,NZ_JAFCLW010000007.1_155:0):0.00634,NZ_JAFCLZ010000010.1_94:0.01325):0.00638):0.00561,(NZ_JADBCP010000002.1_181:0.00614,(NZ_JAFCMA010000005.1_206:0.00079,NZ_JAFCMB010000004.1_231:0.00641):0.0071):0.00681):0.0579):0.67596,(NZ_JAGIQA010000025.1_59:1.06711,((NZ_QEKO01000002.1_725:0,NZ_PDUX01000002.1_119:0,NZ_JACCEX010000002.1_119:0):0.64345,(NZ_RBWX01000007.1_886:0,NZ_AP018711.1_2004:0):1.4896):1.02237):0.36777):1.1309,(NZ_FPBC01000005.1_178:1.74846,((((NZ_QRGO01000001.1_177:0.36871,((NC_009485.1_3044:0,NZ_JABFDP010000007.1_215:0,NZ_JAFCLK010000029.1_32:0):0.32646,(((NZ_JAGEPA010000001.1_6909:0.02878,(NZ_JABWSX010000001.1_4821:0.00723,NZ_NWTG01000005.1_342:0.03726):0.00078):0.02101,(((NZ_LFLZ01000018.1_49:0.00699,NZ_NSJY01000014.1_435:0.07555):0.00736,NZ_VITY01000001.1_815:0.01368):0.00077,NZ_JAFCKF010000013.1_31:0.04432):0.04618):0.04623,((NZ_WQNE01000015.1_119:0.0198,(NZ_JAFCJV010000003.1_106:0.00078,NZ_JAFCJU010000001.1_501:0.00744):0.02055):0.13743,((NZ_JAFCKS010000002.1_761:0.03704,((NZ_VSSS01000026.1_228:0.00666,(NZ_RDQZ01000006.1_177:0,NZ_CP030053.1_4421:0):0.09952):0.02369,((NC_004463.1_3404:0,NZ_CP011360.1_2768:0):0.00741,(NZ_AXAX01000003.1_148:0,NZ_CP013127.1_5962:0):0.00731):0.01514):0.04617):0.03818,NZ_JYMS01000045.1_136:0.05456):0.01503):0.02803):0.07625):0.14284):0.89227,(NZ_VLJP01000011.1_41:0.74922,(NZ_SCMM01000026.1_17:0.50662,(NZ_LR594675.1_5455:0.12421,((NZ_LR594666.1_2289:0,NZ_LR594671.1_2295:0):0.12812,((NZ_JHVQ01000004.1_184:0.05623,((NZ_JACHYC010000004.1_511:0,NZ_JACHYD010000004.1_173:0,NZ_FNRO01000002.1_169:0):0.00079,NZ_LT607803.1_6639:0.00658):0.08336):0.04632,((((NZ_JABMJH010000002.1_1283:0.00079,((NZ_JXQQ01000119.1_150:0.01669,(NZ_JAEFCB010000015.1_72:0.00079,NZ_FOXJ01000001.1_2902:0.00712):0.0055):0.01322,NZ_CP046508.1_1679:0.00079):0.00696):0.0141,NC_014931.1_1664:0.00699):0.00715,((((((NZ_AKIW01000027.1_41:0,NZ_LMDW01000001.1_652:0):0.00079,NZ_LMEK01000001.1_471:0.007):0.02769,(NZ_RXFR01000002.1_548:0,NZ_RXFS01000002.1_112:0,NZ_SCNM01000001.1_400:0):0.02104):0.0008,(NZ_FNZJ01000001.1_987:0,NZ_FOLP01000001.1_987:0,NZ_FOWL01000002.1_435:0):0.00706):0.00079,(((((NZ_QAYA01000008.1_36:0,NZ_QKLT01000008.1_36:0,NZ_QJTM01000002.1_36:0,NZ_QKUE01000002.1_36:0,NZ_SLYJ01000003.1_36:0):0.00706,((NZ_RXFT01000006.1_232:0,NZ_JACIFZ010000001.1_974:0):0.00077,(((NZ_RXOE01000002.1_1127:0,NZ_FOBJ01000005.1_107:0):0.00079,NZ_JABMJG010000003.1_209:0.00694):0.01399,((NZ_SLVO01000007.1_156:0,NZ_SLZJ01000001.1_789:0,NZ_VIWE01000006.1_106:0,NZ_JACIBG010000003.1_694:0):0.00079,(NZ_RXHT01000010.1_87:0.00708,NZ_KB907453.1_86:0.00696):0.00079):0.00077):0.00693):0.02821):0.00078,NZ_SGWS01000006.1_234:0.01405):0.00077,(NZ_LVHG01000029.1_124:0,NZ_CP027773.1_2127:0,NZ_CP070343.1_2694:0):0.00705):0.00692,(NZ_OCMW01000001.1_5069:0.00689,(NZ_FNPM01000001.1_115:0.00689,(NZ_FNOL01000001.1_676:0,NZ_FOII01000002.1_110:0):0.00079):0.00079):0.02103):0.00078):0.00708,((((NZ_PEFF01000001.1_1398:0,NZ_PKMT01000001.1_1260:0):0.00664,NZ_CP045644.1_2883:0.0008):0.02883,((NZ_LUJJ01000021.1_89:0,NZ_LKDZ01000021.1_113:0,NZ_CP023284.1_5025:0,NZ_MRCN01000025.1_29:0,NZ_VCCD02000002.1_55:0,NZ_BKDI01000002.1_855:0,NZ_BKDH01000001.1_529:0):0.02,(NZ_LMEV01000001.1_157:0.02438,NZ_QXMN01000035.1_20:0.01014):0.01571):0.01776):0.0678,NZ_FMUJ01000001.1_191:0.00078):0.00079):0.00692):0.06627,((NZ_CP063166.1_1819:0.0066,(NZ_FOWG01000009.1_254:0.00688,NZ_JAFICL010000004.1_291:0.00078):0.00078):0.06367,((NZ_RWKH01000022.1_33:0.00079,NZ_CP046622.1_1534:0.00691):0.0061,(((NZ_JAGGNW010000009.1_319:0.0008,(NZ_LMCQ01000008.1_119:0.00079,NZ_FNDR01000006.1_152:0.01386):0.01388):0.00692,((NC_012791.1_1509:0,NC_022247.1_1589:0,NZ_RQXU01000002.1_145:0,NZ_RXFQ01000001.1_212:0,Ga0102008_10005_41:0):0.00079,(NZ_VIVL01000002.1_649:0,NZ_JACVBS010000011.1_44:0,NZ_JAFICF010000001.1_500:0,NZ_JAFICG010000001.1_190:0):0.00693):0.00079):0.00696,(NZ_BCUT01000001.1_1058:0,NZ_CAIGKF010000007.1_43:0):0.00077):0.02174):0.04477):0.0141):0.06289):0.07773):0.03406):0.23362):0.48744):0.40132):1.03447,((((NZ_RKHT01000007.1_403:0,NZ_WJYD01000003.1_193:0,NZ_CP060418.1_4520:0):0.00745,(NZ_CADCYB010000008.1_56:0,NZ_CADCYO010000009.1_191:0):0.00079):0.00119,((NZ_CP010557.1_4542:0.00078,NZ_SNYG01000005.1_282:0.00735):0.11299,(NZ_CP017802.2_4313:0.0072,(((NZ_CP059047.1_4258:0.00741,(NZ_JACVBV010000002.1_300:0.00144,(NZ_JMPP01000018.1_276:0.00079,NZ_MTEG01000007.1_166:0.01027):0.01023):0.00598):0.0008,(NZ_NIGE01000002.1_155:0,NZ_PTXT01000005.1_155:0,NZ_QWIW01000031.1_66:0):0.0074):0.0008,(NZ_JH603146.1_3994:0,NZ_JURX01000068.1_51:0,NZ_BCYR01000002.1_271:0,NZ_CP008886.1_3917:0,NZ_NJBC01000019.1_326:0,NZ_NETI01000045.1_178:0,NZ_NGAG01000010.1_313:0,NZ_NGAH01000011.1_196:0,NZ_NGAJ01000008.1_196:0,NZ_NGAK01000030.1_196:0,NZ_NGAL01000027.1_312:0,NZ_NXFG02000005.1_195:0,NZ_NKYI01000029.1_316:0,NZ_PTXQ01000006.1_301:0,NZ_RJTQ01000121.1_50:0,NZ_QKOT01000001.1_226:0,NZ_CP038281.1_1404:0,NZ_VKWB01000004.1_296:0,NZ_CP064877.1_4127:0,NZ_CABDWC010000006.1_2324:0):0.00079):0.00078):0.11031):0.07355):1.50279,(((NZ_SGXQ01000001.1_3107:0,NZ_JACIBM010000004.1_99:0):0.04285,NZ_FOUG01000016.1_77:0.14782):1.52429,(NC_016582.1_9631:0.73335,NC_018581.1_1812:1.55644):0.84959):0.64483):0.17112):0.28206,(((NZ_SCMM01000026.1_31:0.31,(((NZ_LR594666.1_2268:0,NZ_LR594671.1_2274:0):0.10206,((NZ_SGXQ01000001.1_3099:0,NZ_JACIBM010000004.1_91:0):0.05013,NZ_FOUG01000016.1_69:0.11741):0.11027):0.17569,((((((NZ_LUJJ01000021.1_66:0,NZ_LKDZ01000021.1_136:0,NZ_CP023284.1_5049:0,NZ_MRCN01000025.1_53:0,NZ_VCCD02000002.1_78:0,NZ_BKDH01000001.1_506:0):0.0008,(NZ_CP045644.1_2861:0.00804,(NZ_LMEV01000001.1_179:0.01615,(NZ_PEFF01000001.1_1422:0,NZ_PKMT01000001.1_1237:0,NZ_BKDI01000002.1_832:0):0.00079):0.00078):0.00812):0.01532,NZ_QXMN01000035.1_43:0.00078):0.03796,(NZ_FMUJ01000001.1_168:0.07367,((((((NZ_JAGGNW010000009.1_296:0.01602,((NZ_JABMJH010000002.1_1305:0.00077,(NZ_CP046508.1_1658:0.00743,NC_014931.1_1643:0.00764):0.00736):0.01541,(NZ_FOXJ01000001.1_2923:0.02354,(NZ_JXQQ01000119.1_171:0.02331,NZ_JAEFCB010000015.1_93:0.00079):0.00078):0.01489):0.03923):0.00735,(((((NZ_RXFT01000006.1_209:0,NZ_JACIFZ010000001.1_951:0):0.00804,(NZ_RXOE01000002.1_1105:0.00079,NZ_FOBJ01000005.1_85:0.00801):0.00801):0.00549,((NZ_KB907453.1_64:0,NZ_RXHT01000010.1_65:0,NZ_SLZJ01000001.1_767:0,NZ_VIWE01000006.1_128:0,NZ_JACIBG010000003.1_716:0):0.00798,(NZ_JABMJG010000003.1_187:0.00799,NZ_SLVO01000007.1_178:0.00079):0.00079):0.02732):0.04885,(NZ_LMCQ01000008.1_140:0.03294,(NZ_FNDR01000006.1_174:0.0243,(NZ_RWKH01000022.1_54:0.00079,(NZ_CP046622.1_1513:0.008,(NC_012791.1_1486:0,NZ_BCUT01000001.1_1080:0,NZ_CAIGKF010000007.1_65:0,Ga0102008_10005_64:0):0.01607):0.0008):0.00079):0.00758):0.00079):0.0008,((((NZ_FNOL01000001.1_653:0,NZ_OCMW01000001.1_5092:0):0.00079,(NZ_FNPM01000001.1_138:0,NZ_FOII01000002.1_133:0):0.00771):0.01564,NZ_SGWS01000006.1_211:0.00929):0.00079,((NZ_RXFR01000002.1_526:0,NZ_RXFS01000002.1_134:0,NZ_SCNM01000001.1_422:0):0.00077,(NZ_LVHG01000029.1_146:0,NZ_CP027773.1_2149:0,NZ_CP070343.1_2672:0):0.03152):0.01506):0.0247):0.01214):0.00801,((NZ_AKIW01000027.1_62:0,NZ_LMEK01000001.1_450:0):0.00079,NZ_LMDW01000001.1_631:0.01569):0.00822):0.01966,(NZ_RQXU01000002.1_168:0,NZ_RXFQ01000001.1_235:0,NZ_VIVL01000002.1_627:0,NZ_JACVBS010000011.1_22:0,NZ_JAFICF010000001.1_522:0,NZ_JAFICG010000001.1_168:0):0.00079):0.01923,NC_022247.1_1566:0.00079):0.0008,((NZ_QAYA01000008.1_58:0,NZ_QKLT01000008.1_58:0,NZ_QJTM01000002.1_58:0,NZ_QKUE01000002.1_58:0,NZ_SLYJ01000003.1_58:0):0.04266,(NZ_FNZJ01000001.1_964:0,NZ_FOLP01000001.1_964:0,NZ_FOWL01000002.1_412:0):0.03881):0.03591):0.02573):0.01605):0.13259,(NZ_JHVQ01000004.1_162:0.08896,(NZ_FNRO01000002.1_147:0.0573,((NZ_JACHYC010000004.1_533:0,NZ_JACHYD010000004.1_151:0):0.03886,NZ_LT607803.1_6661:0.07982):0.04097):0.09268):0.07953):0.03728,(((NZ_CP063166.1_1797:0,NZ_JAFICL010000004.1_312:0):0.0008,NZ_FOWG01000009.1_233:0.00698):0.23316,NZ_LR594675.1_5478:0.17952):0.04008):0.10565):0.19416):0.8402,(((NC_003911.12_1469:0,NZ_CP076685.1_3176:0):0.12311,(NZ_JAAGOX010000043.1_51:0.0656,NZ_FMZV01000005.1_305:0.04356):0.0454):0.42955,(NZ_MUHR01000012.1_46:0.60862,(NZ_JXYH01000007.1_33:0.52824,((((NZ_LCWX01000237.1_220:0,NZ_LMCG01000050.1_138:0,NZ_FREX01000001.1_163:0):0.0008,((NZ_LMCJ01000008.1_270:0,NZ_LMCH01000015.1_139:0,NZ_LMCI01000038.1_895:0,NZ_LMCD01000018.1_148:0):0.00788,(NZ_LMCF01000079.1_150:0.00789,NZ_LMCC01000013.1_137:0.00786):0.00078):0.00787):0.02395,(NZ_FOSK01000007.1_36:0.02406,(NZ_LMCE01000061.1_46:0.01587,NZ_OMPG01000023.1_293:0.00778):0.00078):0.01581):0.03407,(((NZ_MIEL01000002.1_158:0,NZ_CP074126.1_1932:0):0.00078,(NC_016642.1_2780:0.01596,(NZ_DS996805.1_809:0.00798,NZ_BAZK01000001.1_172:0.00079):0.00078):0.00755):0.08519,NZ_FNLB01000006.1_1085:0.33787):0.03281):0.48654):0.17066):0.13051):0.53243):0.53363,(((NZ_QRGO01000001.1_178:0.62959,((((NZ_WQNE01000015.1_118:0.00079,(NZ_JAFCJV010000003.1_107:0,NZ_JAFCJU010000001.1_500:0):0.01517):0.0659,(NZ_JYMS01000045.1_137:0.03448,(NZ_JAFCKS010000002.1_760:0.01548,(((NC_004463.1_3403:0,NZ_CP011360.1_2767:0):0.00079,(NZ_AXAX01000003.1_149:0,NZ_CP013127.1_5963:0):0.0075):0.02272,((NZ_RDQZ01000006.1_178:0,NZ_CP030053.1_4422:0):0.02255,NZ_VSSS01000026.1_227:0.0075):0.0076):0.02275):0.01887):0.02475):0.03929,((NZ_LFLZ01000018.1_48:0.0075,(NZ_JAFCKF010000013.1_30:0.00751,NZ_VITY01000001.1_816:0.00079):0.00079):0.00127,((NZ_NWTG01000005.1_343:0.00742,NZ_JABWSX010000001.1_4822:0.00079):0.00078,(NZ_JAGEPA010000001.1_6908:0.00079,NZ_NSJY01000014.1_434:0.00737):0.00739):0.0137):0.01532):0.03089,(NC_009485.1_3043:0,NZ_JABFDP010000007.1_216:0,NZ_JAFCLK010000029.1_31:0):0.03633):0.20677):0.88658,((NZ_MUHR01000012.1_42:0.48971,(NZ_JXYH01000007.1_31:0.22513,((NC_003911.12_1474:0,NZ_CP076685.1_3181:0):0.06559,(NZ_JAAGOX010000043.1_46:0.04059,NZ_FMZV01000005.1_310:0.07611):0.04218):0.30575):0.14555):0.19773,(NZ_VLJP01000011.1_44:0.52317,(NZ_FNLB01000006.1_1086:0.0712,((NZ_DS996805.1_808:0,NC_016642.1_2781:0,NZ_BAZK01000001.1_171:0,NZ_MIEL01000002.1_159:0,NZ_CP074126.1_1933:0):0.02256,(NZ_LMCE01000061.1_47:0.00669,((((NZ_LMCJ01000008.1_269:0,NZ_LMCH01000015.1_140:0,NZ_LMCC01000013.1_138:0,NZ_LMCD01000018.1_149:0):0.00665,(NZ_LMCG01000050.1_139:0,NZ_FREX01000001.1_162:0):0.0067):0.00079,(NZ_FOSK01000007.1_35:0.00079,NZ_OMPG01000023.1_292:0.00674):0.00672):0.00079,(NZ_LCWX01000237.1_219:0,NZ_LMCF01000079.1_151:0,NZ_LMCI01000038.1_896:0):0.00079):0.0008):0.06524):0.05127):0.38809):0.12887):0.50434):0.93732,(((NC_013209.1_2205:0,NC_017100.1_2206:0,NC_017121.1_2204:0,NC_017125.1_2206:0,NC_017146.1_2207:0,NC_017111.1_2205:0,NC_017150.1_2130:0,NC_017108.1_2204:0,NZ_AP014881.1_2228:0,NC_021991.1_972:0,NZ_CP015164.1_1874:0,NZ_CP015168.1_1215:0):0.50359,NZ_CP041348.1_2232:0.33013):0.69132,((((NZ_JACIDZ010000007.1_131:0.35971,(NZ_CP007237.1_1712:0.00594,(NZ_LMFK01000011.1_125:0,NZ_SROZ01000005.1_313:0,NZ_JACVAN010000010.1_56:0):0.0008):0.46456):0.36195,(((NZ_PGTC01000018.1_220:0,NZ_FWFN01000004.1_221:0):0.15097,(NZ_FOEP01000014.1_18:0.14594,NZ_FWFS01000010.1_83:0.18358):0.06667):0.35084,(((((NZ_JXQV01000006.1_122:0.00079,NZ_JACYVF010000006.1_127:0.00736):0.51135,(((NZ_LGSQ01000007.1_138:0,NZ_CP032312.1_2490:0):0.00728,(NZ_ML112588.1_2347:0,NZ_CM011124.1_2446:0):0.0008):0.00078,((NZ_KB908231.1_61:0,NZ_UGSK01000001.1_2235:0):0.0298,NZ_FYAN01000026.1_165:0.00697):0.02173):0.11633):0.07982,((((NZ_MSPP01000002.1_450:0.2474,(NZ_JAATOT010000009.1_49:0.10898,(NZ_CP028475.1_2606:0.04932,((NZ_AMRK01000010.1_33:0,NZ_PYIB01000020.1_36:0):0.00824,NZ_FNBL01000019.1_24:0.00078):0.01463):0.23574):0.09788):0.457,((NZ_CP040932.1_3179:0.52988,((NZ_CYSA01000016.1_123:0,NZ_CP051181.1_1904:0,NZ_FOFW01000010.1_93:0):0.17007,NZ_SRKY01000006.1_109:0.24057):0.09354):0.36331,(NZ_QBKZ01000014.1_227:0.06083,NZ_VATA01000004.1_226:0.01938):0.40907):0.15659):0.09623,((NZ_QJRY01000006.1_141:0.00079,NZ_RAQG01000005.1_187:0.00862):0.30549,(NZ_CP021371.1_102:0.20843,(NZ_CP014276.1_89:0.09083,(NZ_CP069303.1_2910:0.30982,NZ_BJZP01000006.1_105:0.07887):0.05467):0.04025):0.04871):0.18584):0.2882,NZ_JACVAW010000007.1_71:0.26209):0.05319):0.05029,((NZ_JHEH01000003.1_158:0,NZ_FOVB01000003.1_141:0):0.38069,(NZ_JACVAW010000007.1_69:0.91098,((NZ_VJMG01000076.1_43:0,NZ_FTMR01000003.1_24:0):0.07732,NZ_OCMG01000003.1_622:0.02213):0.14564):0.12417):0.13352):0.3807,(NZ_QZEX01000005.1_218:0.45299,(NZ_WUMU01000030.1_35:0,NZ_JAHIAB010000016.1_36:0):0.25173):0.11087):0.10775):0.21066):0.21677,NZ_RRYI01000004.1_209:0.58854):0.20467,(((((((NZ_LSME01000008.1_110:0.01594,NZ_CP050321.1_1925:0.00784):0.07326,(NZ_AP021972.1_2071:0,NZ_AP022020.1_2043:0,NZ_AP022057.1_2603:0,NZ_AP022189.1_2013:0,NZ_AP022195.1_2013:0,NZ_AP022201.1_2014:0):0.12464):0.06578,NZ_BCTM01000008.1_49:0.03755):0.01599,(((NZ_JMPL01000025.1_14:0,NZ_RHFN01000011.1_132:0,NZ_AP022665.1_2636:0,NZ_AP022419.1_2786:0,NZ_UGNM01000002.1_1000:0):0.02203,NZ_JABBJF010000006.1_186:0.09461):0.03867,NZ_LR134138.1_996:0.0645):0.01288):0.12745,((((NZ_CP026167.1_3527:0,NZ_PQKB01000001.1_506:0,NZ_PQKC01000001.1_739:0,NZ_CP046557.1_2568:0,NZ_WVWB01000002.1_104:0,NZ_WVWD01000002.1_406:0,NZ_CP075490.1_2403:0):0.02426,(NZ_PQKD01000001.1_438:0,NZ_PQKA01000001.1_439:0,NZ_PQJY01000004.1_371:0,NZ_CP031101.1_1811:0,NZ_CP031104.1_812:0,NZ_CP046446.1_2630:0):0.00078):0.0292,(((NZ_MUFS01000026.1_143:0,NZ_CP042505.1_2510:0,NZ_CP046251.1_2612:0,NZ_CP043397.1_2709:0):0.0079,((NZ_BCNP01000034.1_62:0,NZ_PDLK01000002.1_2247:0,NZ_PQKE01000002.1_57:0,NZ_CP026387.1_4002:0,NZ_QVNT01000001.1_691:0,NZ_CP036199.1_2450:0,NZ_VEIL01000001.1_638:0,NZ_VEIW01000001.1_723:0,NZ_VFSF01000003.1_536:0,NZ_VTRJ01000001.1_501:0,NZ_CP042930.1_2592:0,NZ_CP042493.1_2664:0,NZ_CP043398.1_2699:0,NZ_CP049980.1_2155:0,NZ_CP060824.1_1713:0,NZ_JACXBN010000028.1_115:0,NZ_UGNU01000001.1_4504:0):0.00079,(NZ_CP013990.1_1744:0,NZ_JAFEMP010000005.1_261:0):0.01607):0.00078):0.04645,((NZ_JWJV01000015.1_112:0,NZ_VCBB01000002.1_88:0,NZ_CP040889.1_4686:0):0.01684,((NZ_CP035382.1_4255:0.00777,NZ_CP046445.1_2682:0.0008):0.04649,(NZ_PVZP01000002.1_453:0.00782,NZ_CP049786.1_2630:0.00079):0.03001):0.00323):0.01597):0.00709):0.09651,((((NZ_QBJC02000001.1_296:0,NZ_QNRL01000004.1_228:0,NZ_BNAA01000001.1_177:0):0.00778,NZ_VTZO01000004.1_104:0.00078):0.02513,((NZ_CP042942.1_2633:0,NZ_CAIZEZ010000007.1_20:0):0.0077,((NC_011740.1_731:0,NZ_GL870856.1_2530:0,NZ_CM001142.1_749:0,NZ_JZWP02000012.1_206:0,NZ_JZWN02000001.1_950:0,NZ_PUBY01000002.1_207:0,NZ_PUBX01000011.1_257:0,NZ_PTRZ01000015.1_80:0,NZ_PTSU01000006.1_183:0,NZ_CP040805.1_2873:0,NZ_CP042945.1_629:0,NZ_CP042946.1_1206:0,NZ_WYDM02000002.1_667:0,NZ_CP055599.1_4003:0,NZ_CP055675.1_1388:0,NZ_CP055696.1_4003:0,NZ_CP055850.1_1297:0,NZ_CP055860.1_1297:0,NZ_CP055872.1_1297:0,NZ_CP056961.1_1444:0,NZ_CP056968.1_1443:0,NZ_CP057104.1_1300:0,NZ_CP057093.1_1470:0,NZ_CP057210.1_1416:0,NZ_CP057215.1_1416:0,NZ_CP057243.1_1423:0,NZ_CP057256.1_3892:0,NZ_CP057266.1_4050:0,NZ_CP057311.1_4028:0,NZ_CP057357.1_4081:0,NZ_CP057458.1_1188:0,NZ_CP057463.1_4062:0,NZ_CP057481.1_1356:0,NZ_CP057504.1_1308:0,NZ_CP057505.1_1308:0,NZ_CP057561.1_1331:0,NZ_CP057565.1_1331:0,NZ_CP057657.1_4049:0,NZ_CP057681.1_4003:0,NZ_CP057692.1_3985:0,NZ_CP058057.1_1298:0,NZ_CP055955.1_1863:0,NZ_JABXSW010000002.1_42:0,NZ_JABXSZ010000001.1_2099:0,NZ_JABXTA010000004.1_388:0,NZ_JABXTF010000001.1_2227:0,NZ_JABXTE010000001.1_1866:0,NZ_JABXUZ010000001.1_3176:0,NZ_CP066085.1_2470:0,NZ_CP077242.1_216:0,NZ_CABMNR010000001.1_731:0,NZ_CAIZFG010000001.1_639:0):0.00079,(NZ_JZWQ02000001.1_1003:0,NZ_RWHR01000003.1_637:0,NZ_CP055806.1_1494:0,NZ_CP056916.1_1224:0,NZ_CP056936.1_1224:0,NZ_CP056951.1_1224:0,NZ_CP057101.1_1338:0,NZ_CP057220.1_1328:0,NZ_CP057229.1_4001:0,NZ_CP057238.1_4001:0,NZ_CP057896.1_1222:0,NZ_CP057918.1_1222:0,NZ_JABXSH010000005.1_140:0,NZ_JABXSL010000006.1_92:0,NZ_JABXSI010000005.1_92:0,NZ_JABXSK010000006.1_92:0,NZ_JABXSJ010000005.1_92:0,NZ_JABXVT010000001.1_1574:0):0.00773):0.00078):0.00684):0.0789,(((((NZ_PIQM01000002.1_3264:0,NZ_PKFU01000002.1_122:0,NZ_PKFT01000008.1_77:0,NZ_PKFV01000003.1_122:0,NZ_CP028520.1_2688:0,NZ_SDDX01000007.1_20:0,NZ_VTFR01000002.1_162:0,NZ_CP057782.1_2407:0,NZ_CABGML010000001.1_458:0):0.01714,(NZ_PQVR01000001.1_204:0.0079,(NZ_SWJW01000001.1_160:0,NZ_JAENMQ010000001.1_611:0):0.00078):0.05678):0.05751,(NZ_CP056779.1_4404:0.08184,((NZ_SJOO01000001.1_270:0.03041,(NZ_FCOP01000013.1_87:0,NZ_CABKVX010000013.1_87:0):0.08516):0.02809,(NZ_OBEF01000018.1_50:0.1099,(((NC_015968.1_2472:0,NZ_VWWW01000001.1_586:0,NZ_CP055930.1_5004:0,NZ_FYBB01000056.1_461:0,NZ_LXES01000046.1_273:0):0.00079,NZ_JAGGDT010000003.1_163:0.00768):0.04559,(NZ_CACSJR010000001.1_16:0.0077,(NZ_CP054058.1_1752:0.00768,NZ_SNVX01000003.1_220:0.00079):0.00765):0.05093):0.01398):0.02473):0.0122):0.06297):0.04942,(NZ_BJFN01000001.1_1035:0.0702,(NZ_CP033076.1_4104:0.00079,NZ_SNVY01000001.1_1451:0.00774):0.05745):0.08911):0.03095,NZ_JQEI01000002.1_154:0.19719):0.03709):0.04362):0.09337):0.17381,(NZ_CP040428.1_2054:0.54867,((NZ_FWGN01000010.1_66:0,NZ_FWGW01000012.1_61:0,NZ_FWGZ01000009.1_90:0,NZ_FWGY01000009.1_113:0,NZ_OVEC01000014.1_24:0,NZ_UFFL01000003.1_342:0,NZ_UFHH01000012.1_117:0,NZ_UFPP01000010.1_120:0):0.28342,(((NZ_JH603146.1_3996:0,NZ_JURX01000068.1_53:0,NZ_JAHDAY010000011.1_78:0):0.00079,((NZ_SLYQ01000005.1_112:0.0081,(NZ_CP010557.1_4544:0.00078,NZ_SNYG01000005.1_284:0.0078):0.00805):0.07399,((NZ_NFXS01000003.1_128:0,NZ_CP056146.1_43:0):0.00776,(NZ_RKHT01000007.1_401:0,NZ_WJYD01000003.1_195:0,NZ_CP060418.1_4518:0,NZ_CADCYB010000008.1_54:0,NZ_CADCYO010000009.1_193:0):0.00806):0.02075):0.02895):0.00757,((NZ_JMPP01000018.1_275:0,NZ_MTEG01000007.1_167:0):0.00793,(NC_021066.1_4628:0,NZ_CP013338.1_851:0,NZ_BCYR01000002.1_273:0,NZ_CP008886.1_3919:0,NZ_CP012555.1_4462:0,NZ_CP017802.2_4315:0,NZ_NJBC01000019.1_328:0,NZ_CP021329.1_2138:0,NZ_NETI01000045.1_180:0,NZ_NGAG01000010.1_315:0,NZ_NGAH01000011.1_198:0,NZ_NGAJ01000008.1_198:0,NZ_NGAK01000030.1_198:0,NZ_NGAL01000027.1_314:0,NZ_NXFG02000005.1_197:0,NZ_CP023888.1_707:0,NZ_NKYI01000029.1_318:0,NZ_NIGE01000002.1_157:0,NZ_AMRY01000007.1_79:0,NZ_PTXP01000010.1_79:0,NZ_PTXR01000009.1_79:0,NZ_PTXS01000003.1_79:0,NZ_PTXQ01000006.1_303:0,NZ_PTXT01000005.1_157:0,NZ_CP030874.1_875:0,NZ_QWIX01000009.1_80:0,NZ_QWIW01000031.1_68:0,NZ_RJTQ01000121.1_52:0,NZ_RZVO01000009.1_74:0,NZ_QKOT01000001.1_228:0,NZ_QFTY01000013.1_39:0,NZ_CP038281.1_1406:0,NZ_VJYE01000003.1_79:0,NZ_VJYG01000004.1_81:0,NZ_VJYH01000004.1_79:0,NZ_VRLU01000001.1_915:0,NZ_WUQH01000005.1_78:0,NZ_WUQI01000006.1_77:0,NZ_CP048349.1_866:0,NZ_VKWB01000004.1_298:0,NZ_CP049752.1_921:0,NZ_CP059047.1_4256:0,NZ_CP046671.1_891:0,NZ_CP046672.1_869:0,NZ_AP021983.1_916:0,NZ_AP022268.1_928:0,NZ_JACVBV010000002.1_302:0,NZ_CP064877.1_4129:0,NZ_CP067066.1_862:0,NZ_CP054471.1_1481:0,NZ_CP067413.1_877:0,NZ_JAFEHH010000016.1_79:0,NZ_CP070408.1_4199:0,NZ_JAGQDL010000001.1_922:0,NZ_JAFHJD010000012.1_79:0,NZ_CP076605.1_871:0,NZ_FTLF01000003.1_79:0,NZ_FXWO01000001.1_904:0,NZ_LR134195.1_885:0,NZ_CABDWC010000006.1_2326:0,NZ_CABDWD010000002.1_870:0,NZ_CABGRC010000003.1_79:0,NZ_CABGYS010000012.1_46:0):0.00079):0.00078):0.27724):0.0788):0.17445):0.5774,((NZ_JACHXM010000001.1_428:0.94917,(((NZ_BMIJ01000001.1_821:0.02668,NZ_JAHREP010000026.1_48:0.02204):0.21386,(NZ_FTMN01000004.1_230:0.13926,(NZ_PYGI01000015.1_84:0.13438,NZ_FNZE01000005.1_196:0.14027):0.09549):0.2109):0.34957,((NZ_CP031010.1_968:0.57631,((NZ_MJIC01000015.1_179:0,NZ_BMJR01000002.1_621:0):0.52296,(NZ_JAHKPT010000035.1_579:0.23243,(NZ_BAEO01000021.1_55:0.11642,NZ_PJAR01000026.1_19:0.24656):0.10355):0.31315):0.22959):0.35363,(NZ_CAJGYT010000001.1_91:1.01332,NZ_FOGB01000001.1_137:0.51521):0.19474):0.10229):0.08866):0.06054,(((((NZ_JABBGA010000025.1_19:0.52365,(NZ_JAAZQM010000007.1_70:0.24903,(NZ_LGRA01000008.1_607:0.10652,NZ_FXAK01000009.1_528:0.16486):0.14292):0.07559):0.15876,(NZ_AXWS01000013.1_307:0.72152,((NZ_RDQO01000001.1_20:0,NZ_SGWR01000005.1_252:0):0.18062,NZ_CP031395.1_420:0.31496):0.2639):0.08549):0.13642,((NZ_MPJC01000005.1_398:0.08719,(((NZ_JYKO02000001.1_1211:0.18261,NZ_CAJFCI010000016.1_145:0.06449):0.09138,((NZ_LHVC01000005.1_230:0,NZ_BCZX01000011.1_210:0,NZ_CP025261.1_2976:0,NZ_POGH01000038.1_38:0,NZ_CP027712.1_2612:0,NZ_VFIN01000001.1_211:0,NZ_VWPC01000010.1_129:0,NZ_JADCLH010000006.1_161:0,NZ_JACNDE010000020.1_38:0,NZ_FMCZ01000001.1_414:0,NZ_UYXS01000007.1_210:0):0.05014,NZ_CABVHU010000009.1_217:0.00767):0.07063):0.028,(((NZ_MNPU01000003.1_134:0,NZ_VFEW01000003.1_134:0,NZ_JAAQYP010000002.1_121:0,NZ_JAAQYO010000003.1_68:0,NZ_FNKR01000003.1_5458:0,NZ_UYXZ01000003.1_69:0):0.00766,(NZ_JAAQYN010000003.1_145:0,NZ_JADUCO010000022.1_54:0):0.00078):0.03459,((NZ_JAAQWO010000009.1_171:0,NZ_JAAQWP010000004.1_514:0):0.00078,((NZ_CM001514.1_2220:0,NZ_VUOL01000003.1_436:0,NZ_QODJ01000006.1_65:0,NZ_BMNU01000004.1_436:0,NZ_JADODS010000019.1_65:0,NZ_JAHIDY010000019.1_73:0,NZ_LT629800.1_827:0):0.00079,NZ_CVTS01000052.1_197:0.00751):0.02298):0.01931):0.24267):0.02182):0.14232,((((((NZ_LIHG01000041.1_44:0,NZ_LIGN01000044.1_24:0):0.08068,(NZ_SMOK01000011.1_336:0.01461,((NZ_QJRG01000048.1_209:0,NZ_JADUCM010000026.1_45:0):0.00784,NZ_CP046621.1_2603:0.01598):0.01006):0.07116):0.12489,((NZ_JACVVG010000001.1_25:0.02558,NZ_CP039371.1_2425:0.04743):0.01147,(NZ_VWXK01000001.1_403:0.08066,((NZ_NEHY01000008.1_183:0,NZ_NEIQ01000008.1_183:0,NZ_JACNBM010000008.1_118:0,NZ_JACNBN010000029.1_74:0):0.00411,(NZ_CP027706.1_4101:0.02333,NZ_JACKZK010000004.1_184:0.00078):0.01156):0.13881):0.02147):0.08839):0.10815,NZ_JAAOCB010000007.1_37:0.11339):0.11882,(((NZ_MOBE01000018.1_62:0.01406,(NZ_JABWQV010000001.1_34:0.0008,NZ_FODL01000003.1_231:0.01499):0.03263):0.01734,(((NZ_QFBM01000007.1_108:0.0243,(NZ_MSDE01000008.1_46:0.01665,(NZ_QFZX01000006.1_139:0,NZ_CVTM01000043.1_25:0,NZ_CVTL01000047.1_139:0):0.00821):0.00078):0.04169,(NZ_JABUHT010000080.1_79:0.00079,(NZ_LKEI01000058.1_159:0.00079,NZ_LT629702.1_354:0.00808):0.00794):0.04062):0.00745,((NZ_SGFD01000004.1_81:0,NZ_CVTK01000040.1_174:0):0.07628,(NZ_JH605201.1_172:0,NZ_LT629777.1_4645:0,NZ_LT629972.1_3563:0):0.033):0.00078):0.02583):0.20317,(NZ_AYUD01000001.1_665:0,NZ_CP027741.1_4034:0,NZ_CP027743.1_3950:0,NZ_CP027718.1_3920:0,NZ_CP027716.1_2944:0,NZ_CP027742.1_4035:0,NZ_CP027721.1_3965:0,NZ_CP027720.1_4115:0,NZ_CP027749.1_4140:0,NZ_CP027752.1_4026:0,NZ_VCCM02000002.1_223:0,NZ_VZPK01000015.1_122:0,NZ_CP045221.1_2364:0,NZ_CP019399.1_4057:0,NZ_JAEEFW010000002.1_365:0,NZ_LT629738.1_1379:0,NZ_UGUQ01000003.1_1284:0):0.09455):0.02223):0.18912,(NZ_LT629709.1_622:0.32934,(NZ_JADDIX010000033.1_77:0.14461,(NZ_JAAMRF010000007.1_60:0.0886,((NZ_CP026881.1_5419:0,NZ_SPVI01000003.1_67:0,NZ_JAAUVM010000002.1_219:0,NZ_JACYNL010000001.1_443:0,NZ_JADUCL010000001.1_73:0):0.0077,NZ_JACYNB010000002.1_325:0.00773):0.15629):0.14523):0.2108):0.07111):0.03836):0.10186):0.04834,((NZ_SMFU01000010.1_82:0.02417,NZ_FNVQ01000005.1_231:0.02041):0.17455,((NC_015276.1_3628:0.0076,NZ_SNXC01000016.1_36:0.01545):0.19321,(NZ_CP016181.1_3594:0.1606,(NZ_RJVQ01000006.1_101:0.1958,NZ_JADPMR010000001.1_86:0.1022):0.13866):0.12572):0.19557):0.11277):0.10913,((NZ_LN898219.1_358:0,NZ_CABKVG010000008.1_358:0):0.19206,((((NZ_CP065820.1_1683:0.00787,(NZ_CP073243.1_3081:0.00079,(((((NZ_ALOW01000039.1_249:0,NZ_KB851200.1_1019:0):0.00079,((NZ_CP061578.1_2110:0,NZ_CP061613.1_1839:0,NZ_CP061640.1_2110:0):0.00079,NZ_CP061660.1_2105:0.01245):0.008):0.00079,NZ_CP061550.1_1582:0.01676):0.00079,NZ_CAJHHG010000001.1_968:0.01598):0.00856,((((NZ_JAFJYW010000001.1_797:0.00656,NZ_CP075323.1_1552:0.00158):0.01054,((NZ_LBCP01000011.1_60:0.00655,NZ_NGIO01000023.1_56:0.00732):0.00158,(NZ_MDHP01000021.1_46:0,NZ_LWSO01000007.1_174:0,NZ_NGCU01000019.1_171:0,NZ_NGDI01000030.1_131:0,NZ_NGGI01000075.1_62:0,NZ_JACDPA010000008.1_30:0):0.00079):0.01301):0.02923,NZ_JABJXC010000034.1_415:0.01337):0.01927,NZ_JAHKRY010000006.1_55:0.0008):0.00164):0.00301):0.00277):0.01205,NZ_JEXB01000005.1_262:0.00616):0.00238,NZ_KL810966.1_2711:0.00079):0.00315,((NZ_JFWF01000020.1_30:0,NZ_JHPH01000013.1_54:0,NZ_MABX01000028.1_88:0,NZ_LYHG01000065.1_169:0,NZ_SGSF01000057.1_28:0,NZ_VARP01000015.1_28:0,NZ_JADIWM010000001.1_100:0,NZ_UFIW01000009.1_124:0):0.00079,(((NZ_JFVJ01000015.1_59:0,NZ_JMPF01000001.1_49:0):0.00158,((NZ_JAGJTB010000005.1_128:0,NZ_JAGSNJ010000001.1_955:0):0.00079,((NZ_JFDW01000009.1_76:0,NZ_LYGC01000035.1_592:0):0.00663,(NZ_JAGJSZ010000001.1_91:0.00079,NZ_BKYN01000004.1_344:0.00079):0.0134):0.00079):0.00672):0.01304,NZ_JAGJSX010000010.1_92:0.00079):0.01391):0.01593):0.25613):1.62166):0.16318):0.19142):0.15345):0.20003):0.88719):0.24056):0.40175):0.38746):1.1309);
