# Supplementary material for: Diverse MarR bacterial regulators of auxin catabolism in the plant microbiome
Source: Nat Microbiol. 2022 Oct 20;7(11):1817–33. doi: 10.1038/s41564-022-01244-3 (PMC9613470; doi:10.1038/s41564-022-01244-3)
Supplement: Supplementary file 7 — Source data. [file 41564_2022_1244_MOESM7_ESM.xlsx]

## Sheet: Fig 1 bc
in Variovorax paradoxus CL14 ΔHS33 background
at 70 hours
	IAA (mg/mL)
	measure 1	measure 2	measure 3	Average	Stdev
No Bacteria	0.106949	0.104178	0.103736	0.104954	0.00142198
pBBR1MCS-2	0.10864	0.115851	0.112767	0.112419	0.00295389
pBBR1::77-73	0.107162	0.105957	0.104971	0.10603	0.000896019
pBBR1::72-71	0.103666	0.102211	0.0996329	0.101837	0.00166769
pBBR1::70-66 (iadCDEFG)	0.00475456	0.00431092	0.00465431	0.00457326	0.000189967
pBBR1::65-62	0.107661	0.106807	0.110447	0.108305	0.0015544
pBBR1::61-59	0.11859	0.124977	0.116556	0.120041	0.00358802
pBBR1::77-71	0.105745	0.107804	0.105628	0.106392	0.000999493
pBBR1::72-66	0.00456842	0.00632054	0.00495516	0.00528137	0.000751572
pBBR1::70-62	0.00604688	0.00670992	0.00655121	0.00643601	0.000282677
pBBR1::61-54	0.111273	0.107923	0.109867	0.109688	0.00137356
pBBR1::77-66	0.00824436	0.0176372	0.0305173	0.0187996	0.00912996
pBBR1::70-59	0.0631815	0.0263544	0.0498555	0.0464638	0.0152247
pBBR1::65-54	0.107637	0.106263	0.108544	0.107482	0.0009378
pBBR1::61-49	0.108257	0.111615	0.113681	0.111184	0.00223487
pBBR1::72-59	0.00663777	0.00762079	0.0299135	0.014724	0.0107481
Vector 2	0.00514158	0.00811372	0.00512723	0.00612751	0.00140447
pBBR1::iadCDEF	0.00728787	0.00399654	0.0041251	0.0051365	0.00152215
pBBR1::iadCDEG	0.0057879	0.00634936	0.0057879	0.00597505	0.000264677
pBBR1::iadCDFG	0.128614	0.130666	0.129221	0.1295	0.000860427
pBBR1::iadCEFG	0.146374	0.106499	0.158086	0.136986	0.0220815
pBBR1::iadDEFG	0.00611887	0.00611887	0.00554354	0.00592709	0.000271212
pBBR1::iadCDE	0.00455411	0.00435382	0.00705654	0.00532149	0.00122959
pBBR1::iadDE	0.0100365	0.0057879	0.00557228	0.00713224	0.00205554

## Sheet: Fig 1 d
time (hours)	0	13.9306	24.1847	38.0736	47.8928	67.725	93.9836	118.396	142.603
No Bacteria	0.0838651	0.0831917	0.0836172	0.0842599	0.084958	0.0838763	0.085317	0.0822804	0.0847041
CL14 wild type	0.0839763	0.0752406	0.0694176	0.0646729	0.0612059	0.0479436	0.0049221	0.00234716	0.00254302
CL14 ΔHS33 (Δ77-53)	0.0834194	0.0808502	0.0789478	0.0763287	0.0741476	0.0736093	0.0724562	0.0705585	0.0774111
CL14 ΔiadCDE	0.0834006	0.0797859	0.0783534	0.0758599	0.075987	0.072923	0.0711325	0.0699541	0.0696773
CL14 ΔiadDE	0.0826776	0.0785413	0.077994	0.0736663	0.0735815	0.0724854	0.0689793	0.0679439	0.0716937
CL14 ΔHS33 pBBR1::iadDE	0.0822911	0.074733	0.0685072	0.0588457	0.0487944	0.0268517	0.0107883	0.00380459	0.00247853
CL14 ΔHS33 pBBR1::iadCDE	0.0773909	0.00798642	0.00213186	0.00196586	0.00250342	0.00214405	0.00197083	0.00188918	0.00205743

## Sheet: Fig 1 e
Treatment	Background	Length_cm
NB	CL28	0.608936
NB	CL28	0.490532
NB	CL28	0.490532
CL14	CL28	7.19306
CL14	CL28	7.09157
CL14	CL28	7.64553
ΔiadDE	CL28	2.74867
ΔiadDE	CL28	0.317154
ΔiadDE	CL28	0.384814
ΔiadCDE	CL28	0.143777
ΔiadCDE	CL28	1.43777
ΔiadCDE	CL28	2.16934
ΔHS33	CL28	3.58173
ΔHS33	CL28	0.604708
ΔHS33	CL28	2.68101
ΔHS33 pBBR1:iadDE	CL28	0.604708
ΔHS33 pBBR1:iadDE	CL28	0.355213
ΔHS33 pBBR1:iadDE	CL28	0.82883
ΔHS33 pBBR1:iadCDE	CL28	7.28609
ΔHS33 pBBR1:iadCDE	CL28	7.12963
ΔHS33 pBBR1:iadCDE	CL28	6.50378
NB	IAA	0.372128
NB	IAA	0.359442
NB	IAA	1.06141
CL14	IAA	5.29013
CL14	IAA	1.06564
CL14	IAA	1.26016
ΔiadDE	IAA	0.143777
ΔiadDE	IAA	0.693511
ΔiadDE	IAA	0.56242
ΔiadCDE	IAA	0.114176
ΔiadCDE	IAA	0.482075
ΔiadCDE	IAA	0.372128
ΔHS33	IAA	0.190293
ΔHS33	IAA	0.879575
ΔHS33	IAA	0.152234
ΔHS33 pBBR1:iadDE	IAA	3.36184
ΔHS33 pBBR1:iadDE	IAA	3.95809
ΔHS33 pBBR1:iadDE	IAA	4.12301
ΔHS33 pBBR1:iadCDE	IAA	3.38298
ΔHS33 pBBR1:iadCDE	IAA	2.70216
ΔHS33 pBBR1:iadCDE	IAA	2.82902
NB	NB	3.62825
NB	NB	7.4933
NB	NB	7.40027
NB	CL28	1.0741
NB	CL28	0.524362
NB	CL28	1.25593
CL14	CL28	6.25851
CL14	CL28	5.34511
CL14	CL28	1.43354
ΔiadDE	CL28	1.59423
ΔiadDE	CL28	0.947234
ΔiadDE	CL28	0.69774
ΔiadCDE	CL28	0.811915
ΔiadCDE	CL28	1.0741
ΔiadCDE	CL28	0.638537
ΔHS33	CL28	0.943006
ΔHS33	CL28	1.72955
ΔHS33	CL28	1.44622
ΔHS33 pBBR1:iadDE	CL28	1.21787
ΔHS33 pBBR1:iadDE	CL28	1.37434
ΔHS33 pBBR1:iadDE	CL28	1.49697
ΔHS33 pBBR1:iadCDE	CL28	7.11272
ΔHS33 pBBR1:iadCDE	CL28	6.45726
ΔHS33 pBBR1:iadCDE	CL28	7.29032
NB	NB	7.10849
NB	NB	6.77442
NB	NB	7.1254
NB	CL28	0.69774
NB	CL28	0.414415
NB	CL28	0.49899
CL14	CL28	3.22652
CL14	CL28	0.740027
CL14	CL28	3.26035
ΔiadDE	CL28	0.638537
ΔiadDE	CL28	1.23056
ΔiadDE	CL28	0.824601
ΔiadCDE	CL28	1.18827
ΔiadCDE	CL28	1.48428
ΔiadCDE	CL28	1.20942
ΔHS33	CL28	0.756942
ΔHS33	CL28	1.00644
ΔHS33	CL28	1.76761
ΔHS33 pBBR1:iadDE	CL28	0.909176
ΔHS33 pBBR1:iadDE	CL28	8.41939
ΔHS33 pBBR1:iadDE	CL28	2.65564
ΔHS33 pBBR1:iadCDE	CL28	1.68726
ΔHS33 pBBR1:iadCDE	CL28	2.73176
ΔHS33 pBBR1:iadCDE	CL28	1.30245
NB	IAA	0.778085
NB	IAA	0.524362
NB	IAA	0.287553
CL14	IAA	7.33684
CL14	IAA	4.16107
CL14	IAA	3.75511
ΔiadDE	IAA	0.401729
ΔiadDE	IAA	0.169149
ΔiadDE	IAA	0.156463
ΔiadCDE	IAA	0.482075
ΔiadCDE	IAA	0.312926
ΔiadCDE	IAA	0.270638
ΔHS33	IAA	0.325612
ΔHS33	IAA	0.228351
ΔHS33	IAA	0.224122
ΔHS33 pBBR1:iadDE	IAA	7.09157
ΔHS33 pBBR1:iadDE	IAA	7.04506
ΔHS33 pBBR1:iadDE	IAA	6.25851
ΔHS33 pBBR1:iadCDE	IAA	6.44458
ΔHS33 pBBR1:iadCDE	IAA	7.13386
ΔHS33 pBBR1:iadCDE	IAA	7.75971
NB	NB	6.83362
NB	NB	7.47639
NB	NB	7.04928
NB	CL28	0
NB	CL28	0.786543
NB	CL28	0.676596
CL14	CL28	7.35798
CL14	CL28	8.1699
CL14	CL28	7.89926
ΔiadDE	CL28	0.524362
ΔiadDE	CL28	0.608936
ΔiadDE	CL28	0.0634309
ΔiadCDE	CL28	0.105718
ΔiadCDE	CL28	0.427101
ΔiadCDE	CL28	0.312926
ΔHS33	CL28	3.40835
ΔHS33	CL28	0.773857
ΔHS33	CL28	6.57567
ΔHS33 pBBR1:iadDE	CL28	0.13109
ΔHS33 pBBR1:iadDE	CL28	0.735798
ΔHS33 pBBR1:iadDE	CL28	0.460931
ΔHS33 pBBR1:iadCDE	CL28	0
ΔHS33 pBBR1:iadCDE	CL28	6.65601
ΔHS33 pBBR1:iadCDE	CL28	6.80402
NB	IAA	0.482075
NB	IAA	0.152234
NB	IAA	0.359442
CL14	IAA	6.27966
CL14	IAA	3.81431
CL14	IAA	5.09138
ΔiadDE	IAA	0.215665
ΔiadDE	IAA	0.342527
ΔiadDE	IAA	1.10793
ΔiadCDE	IAA	0.228351
ΔiadCDE	IAA	0
ΔiadCDE	IAA	0.56242
ΔHS33	IAA	0.076117
ΔHS33	IAA	0.621623
ΔHS33	IAA	0.274867
ΔHS33 pBBR1:iadDE	IAA	4.53742
ΔHS33 pBBR1:iadDE	IAA	0
ΔHS33 pBBR1:iadDE	IAA	5.44237
ΔHS33 pBBR1:iadCDE	IAA	4.87149
ΔHS33 pBBR1:iadCDE	IAA	2.83747
ΔHS33 pBBR1:iadCDE	IAA	4.41056
NB	NB	3.53099
NB	NB	1.84795
NB	NB	6.29234
NB	CL28	1.33628
NB	CL28	0.257952
NB	CL28	1.32359
CL14	CL28	6.73636
CL14	CL28	4.56702
CL14	CL28	1.17981
ΔiadDE	CL28	1.37434
ΔiadDE	CL28	0.693511
ΔiadDE	CL28	0.511676
ΔiadCDE	CL28	1.02758
ΔiadCDE	CL28	0.706197
ΔiadCDE	CL28	0.782314
ΔHS33	CL28	1.84372
ΔHS33	CL28	2.54992
ΔHS33	CL28	1.67458
ΔHS33 pBBR1:iadDE	CL28	0.854202
ΔHS33 pBBR1:iadDE	CL28	1.61537
ΔHS33 pBBR1:iadDE	CL28	0.202979
ΔHS33 pBBR1:iadCDE	CL28	7.31992
ΔHS33 pBBR1:iadCDE	CL28	6.88436
ΔHS33 pBBR1:iadCDE	CL28	4.51628
NB	NB	7.59479
NB	NB	3.96654
NB	NB	6.68561
NB	CL28	1.02758
NB	CL28	0.790772
NB	CL28	0.841516
CL14	CL28	4.45708
CL14	CL28	2.17779
CL14	CL28	5.9033
ΔiadDE	CL28	0.86266
ΔiadDE	CL28	0.511676
ΔiadDE	CL28	0.913405
ΔiadCDE	CL28	1.43777
ΔiadCDE	CL28	1.52234
ΔiadCDE	CL28	1.34051
ΔHS33	CL28	0.799229
ΔHS33	CL28	2.02979
ΔHS33	CL28	1.09947
ΔHS33 pBBR1:iadDE	CL28	1.09101
ΔHS33 pBBR1:iadDE	CL28	8.27984
ΔHS33 pBBR1:iadDE	CL28	3.17577
ΔHS33 pBBR1:iadCDE	CL28	1.40817
ΔHS33 pBBR1:iadCDE	CL28	2.24545
ΔHS33 pBBR1:iadCDE	CL28	2.385
NB	IAA	0.342527
NB	IAA	0.56242
NB	IAA	0.59625
CL14	IAA	5.64958
CL14	IAA	2.36809
CL14	IAA	3.16732
ΔiadDE	IAA	0.190293
ΔiadDE	IAA	0.321383
ΔiadDE	IAA	0.367899
ΔiadCDE	IAA	0.59625
ΔiadCDE	IAA	0.241037
ΔiadCDE	IAA	0.211436
ΔHS33	IAA	0.372128
ΔHS33	IAA	0.308697
ΔHS33	IAA	0.287553
ΔHS33 pBBR1:iadDE	IAA	6.35577
ΔHS33 pBBR1:iadDE	IAA	6.03016
ΔHS33 pBBR1:iadDE	IAA	5.54809
ΔHS33 pBBR1:iadCDE	IAA	7.82314
ΔHS33 pBBR1:iadCDE	IAA	7.4637
ΔHS33 pBBR1:iadCDE	IAA	7.76394
NB	NB	7.47639
NB	NB	7.51022
NB	NB	6.95202
NB	CL28	0.524362
NB	CL28	0.321383
NB	CL28	0.613165
CL14	CL28	6.96048
CL14	CL28	7.95846
CL14	CL28	7.25649
ΔiadDE	CL28	1.08678
ΔiadDE	CL28	0.329841
ΔiadDE	CL28	0.329841
ΔiadCDE	CL28	0.194521
ΔiadCDE	CL28	0
ΔiadCDE	CL28	0.854202
ΔHS33	CL28	0.460931
ΔHS33	CL28	0.879575
ΔHS33	CL28	4.46976
ΔHS33 pBBR1:iadDE	CL28	0.101489
ΔHS33 pBBR1:iadDE	CL28	0.169149
ΔHS33 pBBR1:iadDE	CL28	0.63008
ΔHS33 pBBR1:iadCDE	CL28	7.16769
ΔHS33 pBBR1:iadCDE	CL28	7.9796
ΔHS33 pBBR1:iadCDE	CL28	7.05351
NB	IAA	0.202979
NB	IAA	0.676596
NB	IAA	0.325612
CL14	IAA	4.34713
CL14	IAA	0.076117
CL14	IAA	5.69186
ΔiadDE	IAA	0
ΔiadDE	IAA	0.638537
ΔiadDE	IAA	0.389043
ΔiadCDE	IAA	0
ΔiadCDE	IAA	0.207208
ΔiadCDE	IAA	0.367899
ΔHS33	IAA	0.0888032
ΔHS33	IAA	0.0845745
ΔHS33	IAA	0.253723
ΔHS33 pBBR1:iadDE	IAA	3.94117
ΔHS33 pBBR1:iadDE	IAA	7.59479
ΔHS33 pBBR1:iadDE	IAA	3.73396
ΔHS33 pBBR1:iadCDE	IAA	4.71503
ΔHS33 pBBR1:iadCDE	IAA	4.44016
ΔHS33 pBBR1:iadCDE	IAA	2.53723
NB	NB	3.72128
NB	NB	7.67514
NB	NB	7.0662
NB	CL28	1.03181
NB	CL28	1.08678
NB	CL28	1.33205
CL14	CL28	5.02373
CL14	CL28	4.9899
CL14	CL28	0.186064
ΔiadDE	CL28	1.50543
ΔiadDE	CL28	1.48005
ΔiadDE	CL28	1.24747
ΔiadCDE	CL28	1.28553
ΔiadCDE	CL28	0.968378
ΔiadCDE	CL28	0.608936
ΔHS33	CL28	1.17981
ΔHS33	CL28	2.22431
ΔHS33	CL28	1.02335
ΔHS33 pBBR1:iadDE	CL28	0.389043
ΔHS33 pBBR1:iadDE	CL28	1.53503
ΔHS33 pBBR1:iadDE	CL28	0.972607
ΔHS33 pBBR1:iadCDE	CL28	6.19085
ΔHS33 pBBR1:iadCDE	CL28	7.69205
ΔHS33 pBBR1:iadCDE	CL28	7.07889
NB	NB	7.41718
NB	NB	7.32415
NB	NB	8.41516
NB	CL28	0.680825
NB	CL28	0.224122
NB	CL28	1.39125
CL14	CL28	7.48484
CL14	CL28	2.42729
CL14	CL28	3.17154
ΔiadDE	CL28	0.803458
ΔiadDE	CL28	0.824601
ΔiadDE	CL28	0.676596
ΔiadCDE	CL28	0.257952
ΔiadCDE	CL28	2.15242
ΔiadCDE	CL28	1.51811
ΔHS33	CL28	0.816144
ΔHS33	CL28	1.16713
ΔHS33	CL28	1.38279
ΔHS33 pBBR1:iadDE	CL28	0.76117
ΔHS33 pBBR1:iadDE	CL28	8.24178
ΔHS33 pBBR1:iadDE	CL28	0.951463
ΔHS33 pBBR1:iadCDE	CL28	1.02758
ΔHS33 pBBR1:iadCDE	CL28	2.385
ΔHS33 pBBR1:iadCDE	CL28	2.15242
NB	IAA	0.833059
NB	IAA	0.769628
NB	IAA	0.638537
CL14	IAA	7.155
CL14	IAA	4.79115
CL14	IAA	3.90311
ΔiadDE	IAA	0.143777
ΔiadDE	IAA	0.194521
ΔiadDE	IAA	0.308697
ΔiadCDE	IAA	0.253723
ΔiadCDE	IAA	0.583564
ΔiadCDE	IAA	0.744256
ΔHS33	IAA	0.951463
ΔHS33	IAA	0.36367
ΔHS33	IAA	0.604708
ΔHS33 pBBR1:iadDE	IAA	4.61777
ΔHS33 pBBR1:iadDE	IAA	6.12319
ΔHS33 pBBR1:iadDE	IAA	6.74905
ΔHS33 pBBR1:iadCDE	IAA	7.73434
ΔHS33 pBBR1:iadCDE	IAA	7.76817
ΔHS33 pBBR1:iadCDE	IAA	7.09157
NB	NB	7.46793
NB	NB	7.01545
NB	NB	6.70676
NB	CL28	0.520133
NB	CL28	0.376357
NB	CL28	0.617394
CL14	CL28	7.68359
CL14	CL28	6.87168
CL14	CL28	8.12761
ΔiadDE	CL28	0.934548
ΔiadDE	CL28	0
ΔiadDE	CL28	0.693511
ΔiadCDE	CL28	1.41239
ΔiadCDE	CL28	0.473617
ΔiadCDE	CL28	0.752713
ΔHS33	CL28	2.39769
ΔHS33	CL28	0.668139
ΔHS33	CL28	8.02612
ΔHS33 pBBR1:iadDE	CL28	0.439787
ΔHS33 pBBR1:iadDE	CL28	0.376357
ΔHS33 pBBR1:iadDE	CL28	0.765399
ΔHS33 pBBR1:iadCDE	CL28	7.99229
ΔHS33 pBBR1:iadCDE	CL28	7.04928
ΔHS33 pBBR1:iadCDE	CL28	7.79354
NB	IAA	0.532819
NB	IAA	0.735798
NB	IAA	0.156463
CL14	IAA	5.10407
CL14	IAA	3.54367
CL14	IAA	0.224122
ΔiadDE	IAA	0.257952
ΔiadDE	IAA	0.253723
ΔiadDE	IAA	0.456702
ΔiadCDE	IAA	0.989522
ΔiadCDE	IAA	0
ΔiadCDE	IAA	0.342527
ΔHS33	IAA	0.139548
ΔHS33	IAA	0.207208
ΔHS33	IAA	0.253723
ΔHS33 pBBR1:iadDE	IAA	3.93694
ΔHS33 pBBR1:iadDE	IAA	6.9478
ΔHS33 pBBR1:iadDE	IAA	5.1379
ΔHS33 pBBR1:iadCDE	IAA	4.84189
ΔHS33 pBBR1:iadCDE	IAA	1.19673
ΔHS33 pBBR1:iadCDE	IAA	4.09763
NB	NB	6.03439
NB	NB	5.61152
NB	NB	7.5821
NB	CL28	0.646995
NB	CL28	0.858431
NB	CL28	0.900718
CL14	CL28	2.70216
CL14	CL28	4.79115
CL14	CL28	0.714655
ΔiadDE	CL28	1.37856
ΔiadDE	CL28	1.19673
ΔiadDE	CL28	0.938777
ΔiadCDE	CL28	0.854202
ΔiadCDE	CL28	1.35742
ΔiadCDE	CL28	0.803458
ΔHS33	CL28	0.676596
ΔHS33	CL28	0.380585
ΔHS33	CL28	1.09524
ΔHS33 pBBR1:iadDE	CL28	0.262181
ΔHS33 pBBR1:iadDE	CL28	1.14176
ΔHS33 pBBR1:iadDE	CL28	1.13753
ΔHS33 pBBR1:iadCDE	CL28	6.44458
ΔHS33 pBBR1:iadCDE	CL28	7.20152
ΔHS33 pBBR1:iadCDE	CL28	7.0366
NB	NB	7.53136
NB	NB	8.11069
NB	NB	6.4192
NB	CL28	0.69774
NB	CL28	0.689282
NB	CL28	1.82258
CL14	CL28	6.96048
CL14	CL28	6.9478
CL14	CL28	7.54827
ΔiadDE	CL28	1.09947
ΔiadDE	CL28	0.706197
ΔiadDE	CL28	0.837288
ΔiadCDE	CL28	1.75915
ΔiadCDE	CL28	1.20942
ΔiadCDE	CL28	1.45468
ΔHS33	CL28	0.790772
ΔHS33	CL28	0.790772
ΔHS33	CL28	1.65343
ΔHS33 pBBR1:iadDE	CL28	1.39125
ΔHS33 pBBR1:iadDE	CL28	8.17413
ΔHS33 pBBR1:iadDE	CL28	0.790772
ΔHS33 pBBR1:iadCDE	CL28	1.35742
ΔHS33 pBBR1:iadCDE	CL28	1.3109
ΔHS33 pBBR1:iadCDE	CL28	1.45468
NB	IAA	0.849974
NB	IAA	0.714655
NB	IAA	0.646995
CL14	IAA	6.21623
CL14	IAA	2.83325
CL14	IAA	5.01104
ΔiadDE	IAA	0
ΔiadDE	IAA	0.126862
ΔiadDE	IAA	0.300239
ΔiadCDE	IAA	0.964149
ΔiadCDE	IAA	0.0380585
ΔiadCDE	IAA	1.49697
ΔHS33	IAA	0
ΔHS33	IAA	0.414415
ΔHS33	IAA	0.710426
ΔHS33 pBBR1:iadDE	IAA	7.26918
ΔHS33 pBBR1:iadDE	IAA	5.56077
ΔHS33 pBBR1:iadDE	IAA	5.37471
ΔHS33 pBBR1:iadCDE	IAA	6.94357
ΔHS33 pBBR1:iadCDE	IAA	7.53982
ΔHS33 pBBR1:iadCDE	IAA	5.83564
NB	NB	7.01968
NB	NB	7.55673
NB	NB	6.95202
NB	CL28	0.608936
NB	CL28	0.439787
NB	CL28	0.439787
CL14	CL28	7.78508
CL14	CL28	7.26918
CL14	CL28	7.25649
ΔiadDE	CL28	0.139548
ΔiadDE	CL28	0.194521
ΔiadDE	CL28	0.63008
ΔiadCDE	CL28	0.0507447
ΔiadCDE	CL28	0
ΔiadCDE	CL28	0.359442
ΔHS33	CL28	2.18202
ΔHS33	CL28	0.583564
ΔHS33	CL28	2.21162
ΔHS33 pBBR1:iadDE	CL28	0.608936
ΔHS33 pBBR1:iadDE	CL28	0.617394
ΔHS33 pBBR1:iadDE	CL28	0.287553
ΔHS33 pBBR1:iadCDE	CL28	7.36644
ΔHS33 pBBR1:iadCDE	CL28	7.22689
ΔHS33 pBBR1:iadCDE	CL28	7.89926
NB	IAA	0.342527
NB	IAA	0.338298
NB	IAA	0.672367
CL14	IAA	0.621623
CL14	IAA	3.97077
CL14	IAA	0.152234
ΔiadDE	IAA	0.558192
ΔiadDE	IAA	0.241037
ΔiadDE	IAA	0.672367
ΔiadCDE	IAA	1.33205
ΔiadCDE	IAA	0
ΔiadCDE	IAA	0.99375
ΔHS33	IAA	0.202979
ΔHS33	IAA	0.0592021
ΔHS33	IAA	0.156463
ΔHS33 pBBR1:iadDE	IAA	2.54569
ΔHS33 pBBR1:iadDE	IAA	5.08293
ΔHS33 pBBR1:iadDE	IAA	4.54588
ΔHS33 pBBR1:iadCDE	IAA	4.0638
ΔHS33 pBBR1:iadCDE	IAA	2.03825
ΔHS33 pBBR1:iadCDE	IAA	4.18644
NB	NB	6.59258
NB	NB	7.08734
NB	NB	6.68139
NB	CL28	1.39125
NB	CL28	0.706197
NB	CL28	1.20519
CL14	CL28	1.03181
CL14	CL28	2.86285
CL14	CL28	0.900718
ΔiadDE	CL28	1.71686
ΔiadDE	CL28	1.39548
ΔiadDE	CL28	1.16713
ΔiadCDE	CL28	1.06141
ΔiadCDE	CL28	0.372128
ΔiadCDE	CL28	1.03181
ΔHS33	CL28	0.642766
ΔHS33	CL28	1.64497
ΔHS33	CL28	1.7084
ΔHS33 pBBR1:iadDE	CL28	1.28553
ΔHS33 pBBR1:iadDE	CL28	1.39971
ΔHS33 pBBR1:iadDE	CL28	1.50543
ΔHS33 pBBR1:iadCDE	CL28	7.4933
ΔHS33 pBBR1:iadCDE	CL28	6.60104
ΔHS33 pBBR1:iadCDE	CL28	6.23737
NB	NB	7.29878
NB	NB	6.38537
NB	NB	6.96048
NB	CL28	0.731569
NB	CL28	0.414415
NB	CL28	0.947234
CL14	CL28	7.30724
CL14	CL28	1.73378
CL14	CL28	0.190293
ΔiadDE	CL28	0.964149
ΔiadDE	CL28	1.06987
ΔiadDE	CL28	0.503218
ΔiadCDE	CL28	1.1925
ΔiadCDE	CL28	1.12484
ΔiadCDE	CL28	1.10793
ΔHS33	CL28	1.31936
ΔHS33	CL28	1.50965
ΔHS33	CL28	1.34473
ΔHS33 pBBR1:iadDE	CL28	1.04872
ΔHS33 pBBR1:iadDE	CL28	7.35375
ΔHS33 pBBR1:iadDE	CL28	0.934548
ΔHS33 pBBR1:iadCDE	CL28	1.1333
ΔHS33 pBBR1:iadCDE	CL28	1.09947
ΔHS33 pBBR1:iadCDE	CL28	1.24747
NB	IAA	1.1333
NB	IAA	0.655452
NB	IAA	0.689282
CL14	IAA	7.07889
CL14	IAA	5.22248
CL14	IAA	0.101489
ΔiadDE	IAA	0.469388
ΔiadDE	IAA	0.317154
ΔiadDE	IAA	0.372128
ΔiadCDE	IAA	0.283325
ΔiadCDE	IAA	0.0888032
ΔiadCDE	IAA	0.452474
ΔHS33	IAA	0.566649
ΔHS33	IAA	0.300239
ΔHS33	IAA	0.389043
ΔHS33 pBBR1:iadDE	IAA	6.90128
ΔHS33 pBBR1:iadDE	IAA	3.43795
ΔHS33 pBBR1:iadDE	IAA	6.8167
ΔHS33 pBBR1:iadCDE	IAA	7.51867
ΔHS33 pBBR1:iadCDE	IAA	6.82516
ΔHS33 pBBR1:iadCDE	IAA	5.89907
NB	NB	8.07264
NB	NB	7.84006
NB	NB	7.51022
NB	CL28	0.66391
NB	CL28	0.714655
NB	CL28	0.655452
CL14	CL28	7.46793
CL14	CL28	7.38335
CL14	CL28	7.05774
ΔiadDE	CL28	0.913405
ΔiadDE	CL28	0
ΔiadDE	CL28	0.482075
ΔiadCDE	CL28	0.879575
ΔiadCDE	CL28	1.02335
ΔiadCDE	CL28	0.566649
ΔHS33	CL28	3.90311
ΔHS33	CL28	0.300239
ΔHS33	CL28	3.37875
ΔHS33 pBBR1:iadDE	CL28	0.570878
ΔHS33 pBBR1:iadDE	CL28	0.473617
ΔHS33 pBBR1:iadDE	CL28	1.69149
ΔHS33 pBBR1:iadCDE	CL28	7.46793
ΔHS33 pBBR1:iadCDE	CL28	8.36019
ΔHS33 pBBR1:iadCDE	CL28	7.58633
NB	IAA	0.849974
NB	IAA	0.981064
NB	IAA	0.410186
CL14	IAA	1.36165
CL14	IAA	3.64093
CL14	IAA	1.72109
ΔiadDE	IAA	0.224122
ΔiadDE	IAA	0.215665
ΔiadDE	IAA	0.418644
ΔiadCDE	IAA	0.376357
ΔiadCDE	IAA	0.342527
ΔiadCDE	IAA	0.380585
ΔHS33	IAA	0.355213
ΔHS33	IAA	0.228351
ΔHS33	IAA	0.308697
ΔHS33 pBBR1:iadDE	IAA	3.23497
ΔHS33 pBBR1:iadDE	IAA	3.97077
ΔHS33 pBBR1:iadDE	IAA	6.07245
ΔHS33 pBBR1:iadCDE	IAA	4.54588
ΔHS33 pBBR1:iadCDE	IAA	4.87149
ΔHS33 pBBR1:iadCDE	IAA	0.152234
NB	NB	6.70253
NB	NB	7.28186
NB	NB	7.68782
NB	CL28	1.06141
NB	CL28	0.824601
NB	CL28	1.05718
CL14	CL28	2.41037
CL14	CL28	1.32782
CL14	CL28	1.14598
ΔiadDE	CL28	0.900718
ΔiadDE	CL28	1.1037
ΔiadDE	CL28	1.82681
ΔiadCDE	CL28	1.14598
ΔiadCDE	CL28	1.11215
ΔiadCDE	CL28	1.68303
ΔHS33	CL28	1.61114
ΔHS33	CL28	1.93676
ΔHS33	CL28	1.43777
ΔHS33 pBBR1:iadDE	CL28	0.921862
ΔHS33 pBBR1:iadDE	CL28	1.45045
ΔHS33 pBBR1:iadDE	CL28	0.714655
ΔHS33 pBBR1:iadCDE	CL28	6.86745
ΔHS33 pBBR1:iadCDE	CL28	5.67072
ΔHS33 pBBR1:iadCDE	CL28	5.56077
NB	NB	6.99008
NB	NB	7.72165
NB	NB	7.88657
NB	CL28	1.01067
NB	CL28	0.604708
NB	CL28	0.930319
CL14	CL28	5.25208
CL14	CL28	6.93511
CL14	CL28	4.9899
ΔiadDE	CL28	1.22633
ΔiadDE	CL28	0.795
ΔiadDE	CL28	0.604708
ΔiadCDE	CL28	0.659681
ΔiadCDE	CL28	0.854202
ΔiadCDE	CL28	0.997979
ΔHS33	CL28	0.651224
ΔHS33	CL28	1.17981
ΔHS33	CL28	1.55617
ΔHS33 pBBR1:iadDE	CL28	1.36588
ΔHS33 pBBR1:iadDE	CL28	5.93713
ΔHS33 pBBR1:iadDE	CL28	0.740027
ΔHS33 pBBR1:iadCDE	CL28	0.731569
ΔHS33 pBBR1:iadCDE	CL28	1.20519
ΔHS33 pBBR1:iadCDE	CL28	1.36588
NB	IAA	0.689282
NB	IAA	0.773857
NB	IAA	0.714655
CL14	IAA	5.12099
CL14	IAA	5.61998
CL14	IAA	4.31753
ΔiadDE	IAA	0.253723
ΔiadDE	IAA	0.414415
ΔiadDE	IAA	0.279096
ΔiadCDE	IAA	0.99375
ΔiadCDE	IAA	0.486303
ΔiadCDE	IAA	1.50543
ΔHS33	IAA	0.414415
ΔHS33	IAA	0.160692
ΔHS33	IAA	0.414415
ΔHS33 pBBR1:iadDE	IAA	2.43997
ΔHS33 pBBR1:iadDE	IAA	5.9625
ΔHS33 pBBR1:iadDE	IAA	5.18865
ΔHS33 pBBR1:iadCDE	IAA	7.40027
ΔHS33 pBBR1:iadCDE	IAA	6.36423
ΔHS33 pBBR1:iadCDE	IAA	7.34952
NB	NB	6.71522
NB	NB	6.9478
NB	NB	6.89705
NB	CL28	0.680825
NB	CL28	0.338298
NB	CL28	0.532819
CL14	CL28	5.98365
CL14	CL28	6.04285
CL14	CL28	7.81046
ΔiadDE	CL28	0
ΔiadDE	CL28	0.105718
ΔiadDE	CL28	0
ΔiadCDE	CL28	2.25391
ΔiadCDE	CL28	0.515904
ΔiadCDE	CL28	0.63008
ΔHS33	CL28	3.9158
ΔHS33	CL28	0.685053
ΔHS33	CL28	3.44641
ΔHS33 pBBR1:iadDE	CL28	0.456702
ΔHS33 pBBR1:iadDE	CL28	0.558192
ΔHS33 pBBR1:iadDE	CL28	1.28553
ΔHS33 pBBR1:iadCDE	CL28	6.68984
ΔHS33 pBBR1:iadCDE	CL28	6.99854
ΔHS33 pBBR1:iadCDE	CL28	7.64976
NB	IAA	0.930319
NB	IAA	0.228351
NB	IAA	0.346755
CL14	IAA	5.34088
CL14	IAA	2.59644
CL14	IAA	5.24785
ΔiadDE	IAA	0.985293
ΔiadDE	IAA	0.904947
ΔiadDE	IAA	0.676596
ΔiadCDE	IAA	0.520133
ΔiadCDE	IAA	0.405958
ΔiadCDE	IAA	0.224122
ΔHS33	IAA	0.718883
ΔHS33	IAA	0.156463
ΔHS33	IAA	0.262181
ΔHS33 pBBR1:iadDE	IAA	5.30705
ΔHS33 pBBR1:iadDE	IAA	1.35742
ΔHS33 pBBR1:iadDE	IAA	4.41479
ΔHS33 pBBR1:iadCDE	IAA	3.61133
ΔHS33 pBBR1:iadCDE	IAA	3.75511
ΔHS33 pBBR1:iadCDE	IAA	2.6345
NB	NB	7.21843
NB	NB	5.26476
NB	NB	6.18662
NB	CL28	0.773857
NB	CL28	0.854202
NB	CL28	0.883804
CL14	CL28	4.80806
CL14	CL28	4.76154
CL14	CL28	0.959921
ΔiadDE	CL28	1.66189
ΔiadDE	CL28	0.401729
ΔiadDE	CL28	1.95367
ΔiadCDE	CL28	0.854202
ΔiadCDE	CL28	0.693511
ΔiadCDE	CL28	1.20519
ΔHS33	CL28	1.37011
ΔHS33	CL28	1.48851
ΔHS33	CL28	1.09524
ΔHS33 pBBR1:iadDE	CL28	1.21787
ΔHS33 pBBR1:iadDE	CL28	1.53503
ΔHS33 pBBR1:iadDE	CL28	1.06987
ΔHS33 pBBR1:iadCDE	CL28	6.99008
ΔHS33 pBBR1:iadCDE	CL28	5.59883
ΔHS33 pBBR1:iadCDE	CL28	6.77865
NB	NB	6.88014
NB	NB	7.72588
NB	NB	5.37048
NB	CL28	1.08255
NB	CL28	0.490532
NB	CL28	0.680825
CL14	CL28	7.5821
CL14	CL28	4.57548
CL14	CL28	2.36809
ΔiadDE	CL28	0.985293
ΔiadDE	CL28	0.786543
ΔiadDE	CL28	0.418644
ΔiadCDE	CL28	1.5604
ΔiadCDE	CL28	1.33205
ΔiadCDE	CL28	1.54771
ΔHS33	CL28	0.524362
ΔHS33	CL28	0.532819
ΔHS33	CL28	1.27285
ΔHS33 pBBR1:iadDE	CL28	1.07832
ΔHS33 pBBR1:iadDE	CL28	5.27322
ΔHS33 pBBR1:iadDE	CL28	0.59625
ΔHS33 pBBR1:iadCDE	CL28	1.01912
ΔHS33 pBBR1:iadCDE	CL28	1.67035
ΔHS33 pBBR1:iadCDE	CL28	1.66612
NB	IAA	0.849974
NB	IAA	1.01067
NB	IAA	1.26862
CL14	IAA	4.36827
CL14	IAA	4.96029
CL14	IAA	5.92444
ΔiadDE	IAA	0.236809
ΔiadDE	IAA	0.892261
ΔiadDE	IAA	0.23258
ΔiadCDE	IAA	0.748484
ΔiadCDE	IAA	0.807686
ΔiadCDE	IAA	0.553963
ΔHS33	IAA	0.367899
ΔHS33	IAA	0.262181
ΔHS33	IAA	0.621623
ΔHS33 pBBR1:iadDE	IAA	5.76798
ΔHS33 pBBR1:iadDE	IAA	4.4317
ΔHS33 pBBR1:iadDE	IAA	6.24583
ΔHS33 pBBR1:iadCDE	IAA	7.13386
ΔHS33 pBBR1:iadCDE	IAA	5.09561
ΔHS33 pBBR1:iadCDE	IAA	7.0662
NB	NB	7.07889
NB	NB	7.10426
NB	NB	6.63064
NB	CL28	0.579335
NB	CL28	0.651224
NB	CL28	0.824601
CL14	CL28	6.56298
CL14	CL28	6.86745
CL14	CL28	7.77663
ΔiadDE	CL28	0
ΔiadDE	CL28	0
ΔiadDE	CL28	0
ΔiadCDE	CL28	0
ΔiadCDE	CL28	0
ΔiadCDE	CL28	0
ΔHS33	CL28	6.51224
ΔHS33	CL28	0.778085
ΔHS33	CL28	0
ΔHS33 pBBR1:iadDE	CL28	0.202979
ΔHS33 pBBR1:iadDE	CL28	0.617394
ΔHS33 pBBR1:iadDE	CL28	0.668139
ΔHS33 pBBR1:iadCDE	CL28	8.27984
ΔHS33 pBBR1:iadCDE	CL28	7.37067
ΔHS33 pBBR1:iadCDE	CL28	7.70051
NB	IAA	0.334069
NB	IAA	0.414415
NB	IAA	0.532819
CL14	IAA	5.1379
CL14	IAA	3.48447
CL14	IAA	6.56298
ΔiadDE	IAA	0.245266
ΔiadDE	IAA	0.228351
ΔiadDE	IAA	0.727341
ΔiadCDE	IAA	0
ΔiadCDE	IAA	0.126862
ΔiadCDE	IAA	0.228351
ΔHS33	IAA	0.152234
ΔHS33	IAA	0.177606
ΔHS33	IAA	0.186064
ΔHS33 pBBR1:iadDE	IAA	2.6641
ΔHS33 pBBR1:iadDE	IAA	5.40431
ΔHS33 pBBR1:iadDE	IAA	5.02373
ΔHS33 pBBR1:iadCDE	IAA	2.54569
ΔHS33 pBBR1:iadCDE	IAA	3.56482
ΔHS33 pBBR1:iadCDE	IAA	2.50763
NB	NB	7.31147
NB	NB	3.58596
NB	NB	6.66024
NB	CL28	0.917633
NB	CL28	0.845745
NB	CL28	1.09101
CL14	CL28	5.05756
CL14	CL28	2.08053
CL14	CL28	0.410186
ΔiadDE	CL28	1.61114
ΔiadDE	CL28	0.854202
ΔiadDE	CL28	1.99173
ΔiadCDE	CL28	1.22633
ΔiadCDE	CL28	1.11215
ΔiadCDE	CL28	1.23479
ΔHS33	CL28	1.43777
ΔHS33	CL28	2.00864
ΔHS33	CL28	1.29822
ΔHS33 pBBR1:iadDE	CL28	0.613165
ΔHS33 pBBR1:iadDE	CL28	1.84795
ΔHS33 pBBR1:iadDE	CL28	2.39346
ΔHS33 pBBR1:iadCDE	CL28	6.72367
ΔHS33 pBBR1:iadCDE	CL28	7.04083
ΔHS33 pBBR1:iadCDE	CL28	7.01968
NB	NB	7.44678
NB	NB	7.88657
NB	NB	7.09157
NB	CL28	0.934548
NB	CL28	0.879575
NB	CL28	1.36588
CL14	CL28	7.14232
CL14	CL28	6.83785
CL14	CL28	5.72146
ΔiadDE	CL28	0
ΔiadDE	CL28	0.524362
ΔiadDE	CL28	0.756942
ΔiadCDE	CL28	1.72532
ΔiadCDE	CL28	0.689282
ΔiadCDE	CL28	1.1037
ΔHS33	CL28	0.245266
ΔHS33	CL28	1.49274
ΔHS33	CL28	0.69774
ΔHS33 pBBR1:iadDE	CL28	0.676596
ΔHS33 pBBR1:iadDE	CL28	4.71503
ΔHS33 pBBR1:iadDE	CL28	0.410186
ΔHS33 pBBR1:iadCDE	CL28	1.17559
ΔHS33 pBBR1:iadCDE	CL28	1.76338
ΔHS33 pBBR1:iadCDE	CL28	1.76761
NB	IAA	1.08255
NB	IAA	0.888032
NB	IAA	0.69774
CL14	IAA	6.04708
CL14	IAA	3.19269
CL14	IAA	4.71503
ΔiadDE	IAA	0.312926
ΔiadDE	IAA	0.427101
ΔiadDE	IAA	0.283325
ΔiadCDE	IAA	0.325612
ΔiadCDE	IAA	0.16492
ΔiadCDE	IAA	1.01912
ΔHS33	IAA	0.372128
ΔHS33	IAA	1.15867
ΔHS33	IAA	0.160692
ΔHS33 pBBR1:iadDE	IAA	3.26035
ΔHS33 pBBR1:iadDE	IAA	7.51022
ΔHS33 pBBR1:iadDE	IAA	6.17394
ΔHS33 pBBR1:iadCDE	IAA	7.5525
ΔHS33 pBBR1:iadCDE	IAA	7.39604
ΔHS33 pBBR1:iadCDE	IAA	5.94559
NB	NB	7.02814
NB	NB	6.25428
NB	NB	6.60104
CL14	IAA	4.80383
NB	CL28	0.727341
NB	CL28	1.30668
NB	CL28	0.634309
CL14	CL28	2.77827
CL14	CL28	3.71282
CL14	CL28	0.329841
ΔiadDE	CL28	1.30245
ΔiadDE	CL28	1.41662
ΔiadDE	CL28	2.68947
ΔiadCDE	CL28	0.541277
ΔiadCDE	CL28	0.410186
ΔiadCDE	CL28	1.1333
ΔHS33	CL28	0.545506
ΔHS33	CL28	0.579335
ΔHS33	CL28	0.845745
ΔHS33 pBBR1:iadDE	CL28	1.4716
ΔHS33 pBBR1:iadDE	CL28	1.00221
ΔHS33 pBBR1:iadDE	CL28	3.95386
ΔHS33 pBBR1:iadCDE	CL28	6.76596
ΔHS33 pBBR1:iadCDE	CL28	6.13588
ΔHS33 pBBR1:iadCDE	CL28	6.90551
NB	NB	7.04083
NB	NB	7.16769
NB	NB	5.8441
ΔHS33 pBBR1:iadCDE	CL28	0.790772
NB	NB	6.95202
NB	CL28	0.86266
NB	CL28	1.12907
NB	CL28	0.257952
CL14	CL28	4.11455
CL14	CL28	3.83122
CL14	CL28	0.875346
ΔiadDE	CL28	0.642766
ΔiadDE	CL28	2.20739
ΔiadDE	CL28	1.51388
ΔiadCDE	CL28	0.926091
ΔiadCDE	CL28	0.541277
ΔiadCDE	CL28	1.49274
ΔHS33	CL28	1.69149
ΔHS33	CL28	1.83104
ΔHS33	CL28	1.24325
ΔHS33 pBBR1:iadDE	CL28	1.83527
ΔHS33 pBBR1:iadDE	CL28	1.18827
ΔHS33 pBBR1:iadDE	CL28	3.15463
ΔHS33 pBBR1:iadCDE	CL28	6.99008
ΔHS33 pBBR1:iadCDE	CL28	5.39585
ΔHS33 pBBR1:iadCDE	CL28	7.36644
NB	NB	6.7279
NB	NB	7.43833
NB	NB	7.11272
