# Supplementary material for: Diverse MarR bacterial regulators of auxin catabolism in the plant microbiome
Source: Nat Microbiol. 2022 Oct 20;7(11):1817–33. doi: 10.1038/s41564-022-01244-3 (PMC9613470; doi:10.1038/s41564-022-01244-3)
Supplement: Supplementary file 11 — Source data. [file 41564_2022_1244_MOESM11_ESM.xlsx]

## Sheet: Fig 6 a
time (hours)	0	13.9306	24.1847	38.0736	47.8928	67.725	93.9836	118.396	142.603
No Bacteria	0.0806	0.0808667	0.0798667	0.0839333	0.0810667	0.0773	0.0815	0.0774333	0.0805333
V. paradoxus CL14	0.100267	0.204267	0.222767	0.268167	0.2813	0.316033	0.3693	0.395167	0.424267
V. paradoxus CL14 ΔiadDE	0.108767	0.1894	0.1935	0.230567	0.244267	0.278267	0.3191	0.346233	0.3736
B. japonicum ATCC 10324	0.09395	0.08565	0.08745	0.1001	0.09015	0.11065	0.15515	0.18595	0.21435
P. putida 1290	0.106633	0.352567	0.358067	0.372567	0.373233	0.387833	0.407967	0.429833	0.4445
P. sp. Root 562	0.106533	0.2914	0.3237	0.324633	0.335	0.3701	0.390333	0.4079	0.454133
P. phytofirmans PsJN	0.1008	0.2561	0.2431	0.266567	0.277567	0.2635	0.275067	0.283867	0.274067
E. soli LF7	0.105233	0.2749	0.314633	0.3499	0.366133	0.407767	0.4908	0.557067	0.5862
Acinetobacter sp. CL69	0.1076	0.3377	0.3977	0.457833	0.4793	0.5488	0.584367	0.5968	0.637667
Acinetobacter sp. CL71	0.0993333	0.318867	0.342767	0.392933	0.4152	0.470533	0.520033	0.5629	0.6083
No Bacteria (SS media)	0.0918667	0.0784333	0.0788	0.0820333	0.0780333	0.0747667	0.0743	0.0740667	0.0782667
R. pomeroyi (SS media)	0.108767	0.139933	0.181533	0.2073	0.2058	0.210133	0.1907	0.1906	0.189433

## Sheet: Fig 6 b
time (hours)	0	13.9306	24.1847	38.0736	47.8928	67.725	93.9836	118.396	142.603
No Bacteria	0.0779272	0.0765033	0.0799172	0.0774399	0.077858	0.0772062	0.0791402	0.0776786	0.0780715
V. paradoxus CL14	0.0804872	0.0765983	0.0601798	0.00398716	0.00220349	0.00247852	0.00247608	0.00247109	0.00235215
V. paradoxus CL14 ΔiadDE	0.0800804	0.0759066	0.0747967	0.0737519	0.0740925	0.0726852	0.0723157	0.0709268	0.0718724
B. japonicum ATCC 10324	0.0773329	0.0744259	0.0713239	0.0654373	0.0617852	0.0529361	0.0465825	0.0379387	0.0326557
P. putida 1290	0.0776838	0.0021515	0.00206732	0.00237696	0.00227038	0.00232981	0.00200303	0.00209701	0.00190402
P. sp. Root 562	0.0790734	0.00246117	0.00222081	0.00276143	0.00258538	0.00253308	0.00242402	0.00250084	0.00222824
P. phytofirmans PsJN	0.0797627	0.078623	0.0766528	0.0455581	0.00395424	0.00178535	0.00161977	0.00184221	0.00211693
E. soli LF7	0.0809215	0.0613856	0.00518119	0.00273916	0.00230008	0.00227284	0.00426653	0.00256284	0.00418863
Acinetobacter sp. CL69	0.0772331	0.00237938	0.00206237	0.00219858	0.00218123	0.00215646	0.00307945	0.00219607	0.00224073
Acinetobacter sp. CL71	0.078291	0.00262734	0.00233735	0.00273158	0.00263726	0.00240664	0.0030197	0.00237444	0.00254358
No Bacteria (SS media)	0.074619	0.0756923	0.0753309	0.0751919	0.0756829	0.0747068	0.0762458	0.0738498	0.075479
R. pomeroyi (SS media)	0.0750535	0.0701921	0.0682611	0.0655861	0.0652039	0.0602044	0.0590982	0.0538419	0.0537806

## Sheet: Fig 6 c
Background	Bacteria	Rep	Length_cm
Non RGI treatment	NB	Rep1	5.76928
Non RGI treatment	NB	Rep1	5.88502
Non RGI treatment	NB	Rep1	6.11825
Non RGI treatment	NB	Rep1	6.81191
Non RGI treatment	NB	Rep1	6.24969
Non RGI treatment	NB	Rep1	4.37149
Non RGI treatment	NB	Rep1	6.6747
Non RGI treatment	NB	Rep1	5.39819
Non RGI treatment	NB	Rep1	5.27054
Non RGI treatment	NB	Rep1	7.10167
Non RGI treatment	NB	Rep1	4.83567
Non RGI treatment	NB	Rep1	4.67035
Non RGI treatment	NB	Rep1	6.57666
Non RGI treatment	NB	Rep1	5.69005
Non RGI treatment	NB	Rep1	5.85796
Non RGI treatment	NB	Rep1	6.41896
Non RGI treatment	NB	Rep1	6.41096
Non RGI treatment	Variovorax CL14	Rep1	4.57565
Non RGI treatment	Variovorax CL14	Rep1	3.29178
Non RGI treatment	Variovorax CL14	Rep1	3.84882
Non RGI treatment	Variovorax CL14	Rep1	3.71521
Non RGI treatment	Variovorax CL14	Rep1	4.6038
Non RGI treatment	Variovorax CL14	Rep1	4.17586
Non RGI treatment	Variovorax CL14	Rep1	4.96449
Non RGI treatment	Variovorax CL14	Rep1	3.87959
Non RGI treatment	Variovorax CL14	Rep1	5.10268
Non RGI treatment	Variovorax CL14	Rep1	4.8
Non RGI treatment	Variovorax CL14	Rep1	4.68248
Non RGI treatment	Variovorax CL14	Rep1	4.22667
Non RGI treatment	Variovorax CL14	Rep1	6.615
Non RGI treatment	Variovorax CL14	Rep1	4.69447
Non RGI treatment	Variovorax CL14	Rep1	6.64508
Non RGI treatment	Variovorax CL14	Rep1	6.32097
Non RGI treatment	Variovorax CL14	Rep1	2.63752
Non RGI treatment	Variovorax CL14	Rep1	5.26397
Non RGI treatment	Variovorax CL14 Delta6869	Rep1	6.36527
Non RGI treatment	Variovorax CL14 Delta6869	Rep1	5.16175
Non RGI treatment	Variovorax CL14 Delta6869	Rep1	4.1893
Non RGI treatment	Variovorax CL14 Delta6869	Rep1	4.05118
Non RGI treatment	Variovorax CL14 Delta6869	Rep1	5.66024
Non RGI treatment	Variovorax CL14 Delta6869	Rep1	1.65203
Non RGI treatment	Variovorax CL14 Delta6869	Rep1	5.96846
Non RGI treatment	Variovorax CL14 Delta6869	Rep1	4.90965
Non RGI treatment	Variovorax CL14 Delta6869	Rep1	6.54577
Non RGI treatment	Variovorax CL14 Delta6869	Rep1	3.98012
Non RGI treatment	Variovorax CL14 Delta6869	Rep1	6.70757
Non RGI treatment	Variovorax CL14 Delta6869	Rep1	3.82784
Non RGI treatment	Variovorax CL14 Delta6869	Rep1	6.28642
Non RGI treatment	Variovorax CL14 Delta6869	Rep1	4.34582
Non RGI treatment	Variovorax CL14 Delta6869	Rep1	6.57945
Non RGI treatment	Variovorax CL14 Delta6869	Rep1	5.20502
Non RGI treatment	Variovorax CL14 Delta6869	Rep1	4.87685
Non RGI treatment	Pseudomonas 1290	Rep1	3.0967
Non RGI treatment	Pseudomonas 1290	Rep1	6.3802
Non RGI treatment	Pseudomonas 1290	Rep1	6.12222
Non RGI treatment	Pseudomonas 1290	Rep1	5.86764
Non RGI treatment	Pseudomonas 1290	Rep1	5.93832
Non RGI treatment	Pseudomonas 1290	Rep1	6.57567
Non RGI treatment	Pseudomonas 1290	Rep1	4.30698
Non RGI treatment	Pseudomonas 1290	Rep1	6.16515
Non RGI treatment	Pseudomonas 1290	Rep1	6.48347
Non RGI treatment	Pseudomonas 1290	Rep1	6.08539
Non RGI treatment	Pseudomonas 1290	Rep1	6.24666
Non RGI treatment	Pseudomonas 1290	Rep1	5.43272
Non RGI treatment	Pseudomonas 1290	Rep1	5.95513
Non RGI treatment	Pseudomonas 1290	Rep1	6.18659
Non RGI treatment	Pseudomonas 1290	Rep1	4.53711
Non RGI treatment	Pseudomonas 1290	Rep1	5.75342
Non RGI treatment	Pseudomonas 1290	Rep1	4.83332
Non RGI treatment	Pseudomonas 1290	Rep1	2.66626
Non RGI treatment	Pseudomonas 1290	Rep1	5.63565
Non RGI treatment	Pseudomonas 1290	Rep1	4.21451
Non RGI treatment	Pseudomonas 1290	Rep1	5.50231
Non RGI treatment	Pseudomonas 1290	Rep1	5.85353
Non RGI treatment	Pseudomonas 1290	Rep1	6.64403
Non RGI treatment	Pseudomonas 1290	Rep1	3.62017
Non RGI treatment	Pseudomonas 562	Rep1	3.22343
Non RGI treatment	Pseudomonas 562	Rep1	3.27482
Non RGI treatment	Pseudomonas 562	Rep1	2.73194
Non RGI treatment	Pseudomonas 562	Rep1	3.10158
Non RGI treatment	Pseudomonas 562	Rep1	2.87911
Non RGI treatment	Pseudomonas 562	Rep1	3.12485
Non RGI treatment	Pseudomonas 562	Rep1	2.44086
Non RGI treatment	Pseudomonas 562	Rep1	3.86354
Non RGI treatment	Pseudomonas 562	Rep1	4.14455
Non RGI treatment	Pseudomonas 562	Rep1	3.52441
Non RGI treatment	Pseudomonas 562	Rep1	3.42171
Non RGI treatment	Pseudomonas 562	Rep1	3.22343
Non RGI treatment	Pseudomonas 562	Rep1	2.76477
Non RGI treatment	Pseudomonas 562	Rep1	3.29572
Non RGI treatment	Pseudomonas 562	Rep1	3.78139
Non RGI treatment	Bradyrhizobium japonicum	Rep1	5.22833
Non RGI treatment	Bradyrhizobium japonicum	Rep1	5.37863
Non RGI treatment	Bradyrhizobium japonicum	Rep1	5.19712
Non RGI treatment	Bradyrhizobium japonicum	Rep1	3.89336
Non RGI treatment	Bradyrhizobium japonicum	Rep1	5.55655
Non RGI treatment	Bradyrhizobium japonicum	Rep1	5.39989
Non RGI treatment	Bradyrhizobium japonicum	Rep1	3.69406
Non RGI treatment	Bradyrhizobium japonicum	Rep1	4.60567
Non RGI treatment	Bradyrhizobium japonicum	Rep1	5.85796
Non RGI treatment	Bradyrhizobium japonicum	Rep1	7.10327
Non RGI treatment	Bradyrhizobium japonicum	Rep1	6.54453
Non RGI treatment	Bradyrhizobium japonicum	Rep1	5.83485
Non RGI treatment	Bradyrhizobium japonicum	Rep1	5.11378
Non RGI treatment	Bradyrhizobium japonicum	Rep1	4.89874
Non RGI treatment	Bradyrhizobium japonicum	Rep1	5.9179
Non RGI treatment	Bradyrhizobium japonicum	Rep1	4.70424
Non RGI treatment	Bradyrhizobium japonicum	Rep1	6.45062
Non RGI treatment	Enterobacter soli	Rep1	4.70148
Non RGI treatment	Enterobacter soli	Rep1	4.60462
Non RGI treatment	Enterobacter soli	Rep1	5.32603
Non RGI treatment	Enterobacter soli	Rep1	4.99726
Non RGI treatment	Enterobacter soli	Rep1	5.03014
Non RGI treatment	Enterobacter soli	Rep1	3.94863
Non RGI treatment	Enterobacter soli	Rep1	5.10268
Non RGI treatment	Enterobacter soli	Rep1	3.52533
Non RGI treatment	Enterobacter soli	Rep1	3.16454
Non RGI treatment	Enterobacter soli	Rep1	3.88168
Non RGI treatment	Enterobacter soli	Rep1	4.5186
Non RGI treatment	Enterobacter soli	Rep1	4.68005
Non RGI treatment	Parabukholderia PsJN	Rep1	5.31923
Non RGI treatment	Parabukholderia PsJN	Rep1	6.62652
Non RGI treatment	Parabukholderia PsJN	Rep1	5.4018
Non RGI treatment	Parabukholderia PsJN	Rep1	4.40413
Non RGI treatment	Parabukholderia PsJN	Rep1	5.61191
Non RGI treatment	Parabukholderia PsJN	Rep1	3.88836
Non RGI treatment	Parabukholderia PsJN	Rep1	5.06301
Non RGI treatment	Parabukholderia PsJN	Rep1	5.92694
Non RGI treatment	Parabukholderia PsJN	Rep1	5.85353
Non RGI treatment	Parabukholderia PsJN	Rep1	4.24428
Non RGI treatment	Parabukholderia PsJN	Rep1	6.05655
Non RGI treatment	Parabukholderia PsJN	Rep1	4.59639
Non RGI treatment	Parabukholderia PsJN	Rep1	5.1743
Non RGI treatment	Parabukholderia PsJN	Rep1	4.12848
Non RGI treatment	Parabukholderia PsJN	Rep1	3.85008
Non RGI treatment	Acinetobacter CL69	Rep1	0.789727
Non RGI treatment	Acinetobacter CL69	Rep1	1.15068
Non RGI treatment	Acinetobacter CL69	Rep1	1.00852
Non RGI treatment	Acinetobacter CL69	Rep1	0.921136
Non RGI treatment	Acinetobacter CL69	Rep1	1.09731
Non RGI treatment	Acinetobacter CL69	Rep1	0.789727
Non RGI treatment	Acinetobacter CL69	Rep1	1.34835
Non RGI treatment	Acinetobacter CL69	Rep1	1.10272
Non RGI treatment	Acinetobacter CL69	Rep1	1.21688
Non RGI treatment	Acinetobacter CL69	Rep1	0.980807
Non RGI treatment	Acinetobacter CL69	Rep1	1.95637
Non RGI treatment	Acinetobacter CL69	Rep1	1.45996
Non RGI treatment	Acinetobacter CL69	Rep1	1.77656
Non RGI treatment	Acinetobacter CL69	Rep1	1.50265
Non RGI treatment	Acinetobacter CL69	Rep1	0.838196
Non RGI treatment	Acinetobacter CL71	Rep1	4.98004
Non RGI treatment	Acinetobacter CL71	Rep1	4.89068
Non RGI treatment	Acinetobacter CL71	Rep1	6.12999
Non RGI treatment	Acinetobacter CL71	Rep1	4.73527
Non RGI treatment	Acinetobacter CL71	Rep1	5.82067
Non RGI treatment	Acinetobacter CL71	Rep1	6.27455
Non RGI treatment	Acinetobacter CL71	Rep1	5.39148
Non RGI treatment	Acinetobacter CL71	Rep1	5.00256
Non RGI treatment	Acinetobacter CL71	Rep1	5.44703
Non RGI treatment	Acinetobacter CL71	Rep1	6.06012
Non RGI treatment	Acinetobacter CL71	Rep1	5.86764
Non RGI treatment	Acinetobacter CL71	Rep1	5.56093
Non RGI treatment	Acinetobacter CL71	Rep1	4.97526
Non RGI treatment	Acinetobacter CL71	Rep1	5.08102
Non RGI treatment	Acinetobacter CL71	Rep1	4.44432
Non RGI treatment	Acinetobacter CL71	Rep1	6.08788
Non RGI treatment	Acinetobacter CL71	Rep1	3.63789
Non RGI treatment	Acinetobacter CL71	Rep1	6.18642
Non RGI treatment	Acinetobacter CL71	Rep1	5.45843
IAA	NB	Rep1	0.230137
IAA	NB	Rep1	0.147029
IAA	NB	Rep1	0.29589
IAA	NB	Rep1	0.164384
IAA	NB	Rep1	0.135555
IAA	NB	Rep1	0.167638
IAA	NB	Rep1	0.363136
IAA	NB	Rep1	0.191704
IAA	NB	Rep1	0.131507
IAA	NB	Rep1	0.19726
IAA	NB	Rep1	0.232475
IAA	NB	Rep1	0.617696
IAA	NB	Rep1	0.464947
IAA	NB	Rep1	0.103964
IAA	NB	Rep1	0.237078
IAA	NB	Rep1	0.135555
IAA	NB	Rep1	0.657534
IAA	NB	Rep1	0.310159
IAA	NB	Rep1	0.135555
IAA	Variovorax CL14	Rep1	5.51555
IAA	Variovorax CL14	Rep1	3.38694
IAA	Variovorax CL14	Rep1	4.14716
IAA	Variovorax CL14	Rep1	3.66129
IAA	Variovorax CL14	Rep1	2.61054
IAA	Variovorax CL14	Rep1	3.32201
IAA	Variovorax CL14	Rep1	5.07165
IAA	Variovorax CL14	Rep1	3.02751
IAA	Variovorax CL14	Rep1	2.53918
IAA	Variovorax CL14	Rep1	3.69157
IAA	Variovorax CL14	Rep1	2.82816
IAA	Variovorax CL14	Rep1	4.16446
IAA	Variovorax CL14	Rep1	3.09059
IAA	Variovorax CL14 Delta6869	Rep1	0.19726
IAA	Variovorax CL14 Delta6869	Rep1	0.131507
IAA	Variovorax CL14 Delta6869	Rep1	0.237078
IAA	Variovorax CL14 Delta6869	Rep1	0.0657534
IAA	Variovorax CL14 Delta6869	Rep1	0.0735164
IAA	Variovorax CL14 Delta6869	Rep1	0.103964
IAA	Variovorax CL14 Delta6869	Rep1	0.0657534
IAA	Variovorax CL14 Delta6869	Rep1	0.0735164
IAA	Variovorax CL14 Delta6869	Rep1	0.147029
IAA	Variovorax CL14 Delta6869	Rep1	0.131507
IAA	Variovorax CL14 Delta6869	Rep1	0.131507
IAA	Variovorax CL14 Delta6869	Rep1	0.0986301
IAA	Variovorax CL14 Delta6869	Rep1	0.652582
IAA	Variovorax CL14 Delta6869	Rep1	0.0735164
IAA	Variovorax CL14 Delta6869	Rep1	0.411945
IAA	Variovorax CL14 Delta6869	Rep1	0.220545
IAA	Variovorax CL14 Delta6869	Rep1	0.0657534
IAA	Variovorax CL14 Delta6869	Rep1	0.210514
IAA	Variovorax CL14 Delta6869	Rep1	0.0986301
IAA	Variovorax CL14 Delta6869	Rep1	0.256775
IAA	Pseudomonas 1290	Rep1	2.50382
IAA	Pseudomonas 1290	Rep1	3.55221
IAA	Pseudomonas 1290	Rep1	3.86354
IAA	Pseudomonas 1290	Rep1	3.4919
IAA	Pseudomonas 1290	Rep1	4.43836
IAA	Pseudomonas 1290	Rep1	5.37863
IAA	Pseudomonas 1290	Rep1	3.00062
IAA	Pseudomonas 1290	Rep1	4.57412
IAA	Pseudomonas 1290	Rep1	3.29703
IAA	Pseudomonas 1290	Rep1	4.19432
IAA	Pseudomonas 1290	Rep1	3.81724
IAA	Pseudomonas 1290	Rep1	4.91889
IAA	Pseudomonas 1290	Rep1	4.02683
IAA	Pseudomonas 1290	Rep1	3.75025
IAA	Pseudomonas 1290	Rep1	5.56404
IAA	Pseudomonas 1290	Rep1	4.28206
IAA	Pseudomonas 1290	Rep1	3.75961
IAA	Pseudomonas 1290	Rep1	3.16232
IAA	Pseudomonas 1290	Rep1	2.72956
IAA	Pseudomonas 1290	Rep1	4.50603
IAA	Pseudomonas 1290	Rep1	3.10245
IAA	Pseudomonas 1290	Rep1	3.12744
IAA	Pseudomonas 562	Rep1	2.17011
IAA	Pseudomonas 562	Rep1	2.20886
IAA	Pseudomonas 562	Rep1	1.94084
IAA	Pseudomonas 562	Rep1	1.84227
IAA	Pseudomonas 562	Rep1	1.51269
IAA	Pseudomonas 562	Rep1	2.11334
IAA	Pseudomonas 562	Rep1	1.70991
IAA	Pseudomonas 562	Rep1	2.01221
IAA	Pseudomonas 562	Rep1	1.71243
IAA	Pseudomonas 562	Rep1	2.24165
IAA	Pseudomonas 562	Rep1	2.69769
IAA	Pseudomonas 562	Rep1	1.58355
IAA	Pseudomonas 562	Rep1	1.49725
IAA	Pseudomonas 562	Rep1	2.02719
IAA	Pseudomonas 562	Rep1	1.45254
IAA	Pseudomonas 562	Rep1	2.01837
IAA	Pseudomonas 562	Rep1	2.0079
IAA	Pseudomonas 562	Rep1	1.74742
IAA	Pseudomonas 562	Rep1	2.36735
IAA	Pseudomonas 562	Rep1	2.16113
IAA	Bradyrhizobium japonicum	Rep1	1.44695
IAA	Bradyrhizobium japonicum	Rep1	0.985204
IAA	Bradyrhizobium japonicum	Rep1	1.00583
IAA	Bradyrhizobium japonicum	Rep1	1.01918
IAA	Bradyrhizobium japonicum	Rep1	2.32473
IAA	Bradyrhizobium japonicum	Rep1	2.82816
IAA	Bradyrhizobium japonicum	Rep1	2.23586
IAA	Bradyrhizobium japonicum	Rep1	2.2673
IAA	Bradyrhizobium japonicum	Rep1	1.94084
IAA	Bradyrhizobium japonicum	Rep1	1.69849
IAA	Bradyrhizobium japonicum	Rep1	1.5815
IAA	Enterobacter soli	Rep1	3.84672
IAA	Enterobacter soli	Rep1	4.34284
IAA	Enterobacter soli	Rep1	4.15822
IAA	Enterobacter soli	Rep1	3.85794
IAA	Enterobacter soli	Rep1	3.75155
IAA	Enterobacter soli	Rep1	3.54368
IAA	Enterobacter soli	Rep1	4.20937
IAA	Enterobacter soli	Rep1	2.50057
IAA	Enterobacter soli	Rep1	2.92603
IAA	Enterobacter soli	Rep1	3.58356
IAA	Enterobacter soli	Rep1	2.80147
IAA	Enterobacter soli	Rep1	4.30735
IAA	Enterobacter soli	Rep1	4.40413
IAA	Enterobacter soli	Rep1	3.78439
IAA	Enterobacter soli	Rep1	2.99178
IAA	Enterobacter soli	Rep1	3.24215
IAA	Enterobacter soli	Rep1	4.10972
IAA	Enterobacter soli	Rep1	3.99164
IAA	Enterobacter soli	Rep1	3.49747
IAA	Enterobacter soli	Rep1	3.49051
IAA	Parabukholderia PsJN	Rep1	4.6038
IAA	Parabukholderia PsJN	Rep1	4.71377
IAA	Parabukholderia PsJN	Rep1	4.53103
IAA	Parabukholderia PsJN	Rep1	4.37569
IAA	Parabukholderia PsJN	Rep1	2.87554
IAA	Parabukholderia PsJN	Rep1	4.82874
IAA	Parabukholderia PsJN	Rep1	4.42616
IAA	Parabukholderia PsJN	Rep1	3.06318
IAA	Parabukholderia PsJN	Rep1	2.53172
IAA	Parabukholderia PsJN	Rep1	3.35938
IAA	Parabukholderia PsJN	Rep1	2.03225
IAA	Parabukholderia PsJN	Rep1	4.32638
IAA	Parabukholderia PsJN	Rep1	3.71085
IAA	Parabukholderia PsJN	Rep1	4.80045
IAA	Parabukholderia PsJN	Rep1	4.21451
IAA	Parabukholderia PsJN	Rep1	4.81125
IAA	Parabukholderia PsJN	Rep1	3.17137
IAA	Acinetobacter CL69	Rep1	0.645925
IAA	Acinetobacter CL69	Rep1	0.957386
IAA	Acinetobacter CL69	Rep1	1.03235
IAA	Acinetobacter CL69	Rep1	0.805981
IAA	Acinetobacter CL69	Rep1	0.625521
IAA	Acinetobacter CL69	Rep1	0.751147
IAA	Acinetobacter CL69	Rep1	0.935108
IAA	Acinetobacter CL69	Rep1	0.488749
IAA	Acinetobacter CL69	Rep1	0.232475
IAA	Acinetobacter CL69	Rep1	0.595422
IAA	Acinetobacter CL69	Rep1	0.0986301
IAA	Acinetobacter CL69	Rep1	0.574167
IAA	Acinetobacter CL69	Rep1	0.606218
IAA	Acinetobacter CL69	Rep1	0.721044
IAA	Acinetobacter CL69	Rep1	0.62811
IAA	Acinetobacter CL69	Rep1	1.13983
IAA	Acinetobacter CL69	Rep1	1.31671
IAA	Acinetobacter CL69	Rep1	0.821918
IAA	Acinetobacter CL69	Rep1	1.61096
IAA	Acinetobacter CL69	Rep1	1.38082
IAA	Acinetobacter CL71	Rep1	2.10514
IAA	Acinetobacter CL71	Rep1	1.3623
IAA	Acinetobacter CL71	Rep1	1.54835
IAA	Acinetobacter CL71	Rep1	1.92209
IAA	Acinetobacter CL71	Rep1	1.33505
IAA	Acinetobacter CL71	Rep1	1.51233
IAA	Acinetobacter CL71	Rep1	2.15737
IAA	Acinetobacter CL71	Rep1	2.33517
IAA	Acinetobacter CL71	Rep1	2.00548
IAA	Acinetobacter CL71	Rep1	1.49725
IAA	Acinetobacter CL71	Rep1	1.88432
IAA	Acinetobacter CL71	Rep1	1.19492
IAA	Acinetobacter CL71	Rep1	0.756164
SC175	NB	Rep1	1.65987
SC175	NB	Rep1	1.90798
SC175	NB	Rep1	1.68475
SC175	NB	Rep1	1.54835
SC175	NB	Rep1	0.986301
SC175	NB	Rep1	1.51376
SC175	NB	Rep1	1.57019
SC175	NB	Rep1	1.78627
SC175	NB	Rep1	0.986301
SC175	NB	Rep1	0.781471
SC175	NB	Rep1	1.71085
SC175	NB	Rep1	1.65563
SC175	NB	Rep1	0.762571
SC175	NB	Rep1	1.0213
SC175	Variovorax CL14	Rep1	1.5466
SC175	Variovorax CL14	Rep1	4.01715
SC175	Variovorax CL14	Rep1	3.18073
SC175	Variovorax CL14	Rep1	3.86913
SC175	Variovorax CL14	Rep1	2.33633
SC175	Variovorax CL14	Rep1	3.61644
SC175	Variovorax CL14	Rep1	3.66719
SC175	Variovorax CL14	Rep1	4.89962
SC175	Variovorax CL14	Rep1	3.1671
SC175	10 Variovorax	Rep1	2.56459
SC175	10 Variovorax	Rep1	3.61778
SC175	10 Variovorax	Rep1	2.1721
SC175	10 Variovorax	Rep1	2.99629
SC175	10 Variovorax	Rep1	3.26822
SC175	10 Variovorax	Rep1	2.36712
SC175	10 Variovorax	Rep1	2.13724
SC175	10 Variovorax	Rep1	3.05471
SC175	10 Variovorax	Rep1	4.23752
SC175	10 Variovorax	Rep1	4.45039
SC175	10 Variovorax	Rep1	3.89072
SC175	10 Variovorax	Rep1	4.94038
SC175	10 Variovorax	Rep1	2.84284
SC175	Variovorax CL14 Delta6869	Rep1	0.526027
SC175	Variovorax CL14 Delta6869	Rep1	1.11781
SC175	Variovorax CL14 Delta6869	Rep1	1.16747
SC175	Variovorax CL14 Delta6869	Rep1	0.799923
SC175	Variovorax CL14 Delta6869	Rep1	1.05411
SC175	Variovorax CL14 Delta6869	Rep1	1.19084
SC175	Variovorax CL14 Delta6869	Rep1	1.02394
SC175	Variovorax CL14 Delta6869	Rep1	0.821918
SC175	Variovorax CL14 Delta6869	Rep1	0.690411
SC175	Variovorax CL14 Delta6869	Rep1	0.824544
SC175	Variovorax CL14 Delta6869	Rep1	0.893133
SC175	Variovorax CL14 Delta6869	Rep1	0.890104
SC175	Variovorax CL14 Delta6869	Rep1	0.860466
SC175	Variovorax CL14 Delta6869	Rep1	1.12215
SC175	Variovorax CL14 Delta6869	Rep1	0.759016
SC175	Pseudomonas 1290	Rep1	2.43643
SC175	Pseudomonas 1290	Rep1	2.59747
SC175	Pseudomonas 1290	Rep1	2.20886
SC175	Pseudomonas 1290	Rep1	1.6123
SC175	Pseudomonas 1290	Rep1	1.45142
SC175	Pseudomonas 1290	Rep1	1.42322
SC175	Pseudomonas 1290	Rep1	1.41408
SC175	Pseudomonas 1290	Rep1	0.658356
SC175	Pseudomonas 1290	Rep1	0.921136
SC175	Pseudomonas 1290	Rep1	1.44695
SC175	Pseudomonas 1290	Rep1	1.23802
SC175	Pseudomonas 1290	Rep1	1.42436
SC175	Pseudomonas 1290	Rep1	1.07039
SC175	Pseudomonas 1290	Rep1	0.686486
SC175	Pseudomonas 562	Rep1	1.38082
SC175	Pseudomonas 562	Rep1	1.12552
SC175	Pseudomonas 562	Rep1	1.48274
SC175	Pseudomonas 562	Rep1	1.65987
SC175	Pseudomonas 562	Rep1	1.12983
SC175	Pseudomonas 562	Rep1	1.08692
SC175	Pseudomonas 562	Rep1	1.67961
SC175	Pseudomonas 562	Rep1	1.87657
SC175	Pseudomonas 562	Rep1	1.94001
SC175	Pseudomonas 562	Rep1	1.05667
SC175	Pseudomonas 562	Rep1	1.5907
SC175	Pseudomonas 562	Rep1	1.71464
SC175	Pseudomonas 562	Rep1	1.62665
SC175	Pseudomonas 562	Rep1	0.941445
SC175	Pseudomonas 562	Rep1	1.05667
SC175	Pseudomonas 562	Rep1	1.45588
SC175	Pseudomonas 562	Rep1	1.07039
SC175	Pseudomonas 562	Rep1	0.624658
SC175	Bradyrhizobium japonicum	Rep1	2.41101
SC175	Bradyrhizobium japonicum	Rep1	3.09198
SC175	Bradyrhizobium japonicum	Rep1	2.56438
SC175	Bradyrhizobium japonicum	Rep1	2.24743
SC175	Bradyrhizobium japonicum	Rep1	3.28784
SC175	Bradyrhizobium japonicum	Rep1	3.12346
SC175	Bradyrhizobium japonicum	Rep1	2.39459
SC175	Bradyrhizobium japonicum	Rep1	3.09198
SC175	Bradyrhizobium japonicum	Rep1	2.55721
SC175	Bradyrhizobium japonicum	Rep1	2.96784
SC175	Bradyrhizobium japonicum	Rep1	2.54195
SC175	Bradyrhizobium japonicum	Rep1	2.13724
SC175	Bradyrhizobium japonicum	Rep1	2.86707
SC175	Bradyrhizobium japonicum	Rep1	2.35292
SC175	Bradyrhizobium japonicum	Rep1	3.52027
SC175	Bradyrhizobium japonicum	Rep1	2.14934
SC175	Bradyrhizobium japonicum	Rep1	2.94664
SC175	Enterobacter soli	Rep1	0.857318
SC175	Enterobacter soli	Rep1	1.38707
SC175	Enterobacter soli	Rep1	1.29269
SC175	Enterobacter soli	Rep1	1.32163
SC175	Enterobacter soli	Rep1	0.988492
SC175	Enterobacter soli	Rep1	0.988492
SC175	Enterobacter soli	Rep1	1.21644
SC175	Enterobacter soli	Rep1	1.35793
SC175	Enterobacter soli	Rep1	1.09287
SC175	Enterobacter soli	Rep1	1.44433
SC175	Enterobacter soli	Rep1	1.31384
SC175	Enterobacter soli	Rep1	1.15491
SC175	Enterobacter soli	Rep1	0.986848
SC175	Enterobacter soli	Rep1	0.821918
SC175	Enterobacter soli	Rep1	1.34835
SC175	Enterobacter soli	Rep1	1.88805
SC175	Parabukholderia PsJN	Rep1	0.887671
SC175	Parabukholderia PsJN	Rep1	1.31876
SC175	Parabukholderia PsJN	Rep1	1.46772
SC175	Parabukholderia PsJN	Rep1	1.67671
SC175	Parabukholderia PsJN	Rep1	0.962449
SC175	Parabukholderia PsJN	Rep1	1.64515
SC175	Parabukholderia PsJN	Rep1	1.91392
SC175	Parabukholderia PsJN	Rep1	1.84373
SC175	Parabukholderia PsJN	Rep1	1.99981
SC175	Parabukholderia PsJN	Rep1	1.41942
SC175	Parabukholderia PsJN	Rep1	1.31876
SC175	Parabukholderia PsJN	Rep1	0.921136
SC175	Parabukholderia PsJN	Rep1	1.58355
SC175	Parabukholderia PsJN	Rep1	1.67639
SC175	Parabukholderia PsJN	Rep1	1.25191
SC175	Parabukholderia PsJN	Rep1	1.19989
SC175	Acinetobacter CL69	Rep1	1.80553
SC175	Acinetobacter CL69	Rep1	1.67961
SC175	Acinetobacter CL69	Rep1	1.71464
SC175	Acinetobacter CL69	Rep1	0.962449
SC175	Acinetobacter CL69	Rep1	0.592693
SC175	Acinetobacter CL69	Rep1	1.47982
SC175	Acinetobacter CL69	Rep1	1.24932
SC175	Acinetobacter CL69	Rep1	1.28598
SC175	Acinetobacter CL69	Rep1	1.15256
SC175	Acinetobacter CL69	Rep1	1.93973
SC175	Acinetobacter CL69	Rep1	1.5466
SC175	NB	Rep2	1.67703
SC175	NB	Rep2	1.38239
SC175	NB	Rep2	2.22641
SC175	NB	Rep2	2.00548
SC175	NB	Rep2	1.01918
SC175	NB	Rep2	2.13724
SC175	NB	Rep2	1.12215
SC175	NB	Rep2	0.791778
SC175	NB	Rep2	1.78294
SC175	NB	Rep2	1.44695
SC175	NB	Rep2	2.13496
SC175	NB	Rep2	2.10514
SC175	NB	Rep2	1.87397
SC175	NB	Rep2	1.80553
SC175	NB	Rep2	1.83787
SC175	NB	Rep2	2.22252
SC175	NB	Rep2	1.91702
SC175	NB	Rep2	1.19673
SC175	NB	Rep2	1.61933
SC175	NB	Rep2	2.07332
SC175	NB	Rep2	1.68186
SC175	NB	Rep2	1.36745
SC175	NB	Rep2	1.07039
SC175	NB	Rep2	1.41408
SC175	NB	Rep2	2.1721
SC175	NB	Rep2	2.20372
SC175	NB	Rep2	1.58355
SC175	10 Variovorax	Rep2	4.60274
SC175	10 Variovorax	Rep2	3.65464
SC175	10 Variovorax	Rep2	3.91454
SC175	10 Variovorax	Rep2	3.14416
SC175	10 Variovorax	Rep2	4.38494
SC175	10 Variovorax	Rep2	5.97389
SC175	10 Variovorax	Rep2	3.65937
SC175	10 Variovorax	Rep2	4.83299
SC175	10 Variovorax	Rep2	4.73448
SC175	10 Variovorax	Rep2	5.02487
SC175	10 Variovorax	Rep2	3.58039
SC175	10 Variovorax	Rep2	3.92612
SC175	10 Variovorax	Rep2	4.51178
SC175	10 Variovorax	Rep2	2.79935
SC175	10 Variovorax	Rep2	5.06686
SC175	10 Variovorax	Rep2	4.64726
SC175	10 Variovorax	Rep2	4.02683
SC175	10 Variovorax	Rep2	4.76758
SC175	10 Variovorax	Rep2	4.28206
SC175	10 Variovorax	Rep2	4.58439
SC175	10 Variovorax	Rep2	4.08519
SC175	10 Variovorax	Rep2	3.64946
SC175	10 Variovorax	Rep2	5.06483
SC175	Variovorax CL14	Rep2	3.45456
SC175	Variovorax CL14	Rep2	4.50063
SC175	Variovorax CL14	Rep2	3.48261
SC175	Variovorax CL14	Rep2	4.12023
SC175	Variovorax CL14	Rep2	3.69991
SC175	Variovorax CL14	Rep2	4.25827
SC175	Variovorax CL14	Rep2	4.11077
SC175	Variovorax CL14	Rep2	4.8136
SC175	Variovorax CL14	Rep2	4.51992
SC175	Variovorax CL14	Rep2	3.42691
SC175	Variovorax CL14	Rep2	3.44955
SC175	Variovorax CL14	Rep2	4.06994
SC175	Variovorax CL14	Rep2	4.79707
SC175	Variovorax CL14	Rep2	3.55616
SC175	Variovorax CL14	Rep2	4.63573
SC175	Variovorax CL14	Rep2	3.86731
SC175	Variovorax CL14	Rep2	4.1426
SC175	Variovorax CL14	Rep2	4.8018
SC175	Variovorax CL14	Rep2	4.83243
SC175	Variovorax CL14	Rep2	3.95888
SC175	Variovorax CL14	Rep2	4.21143
SC175	Variovorax CL14	Rep2	3.66454
SC175	Variovorax CL14	Rep2	4.67416
SC175	Variovorax CL14	Rep2	4.78082
SC175	Variovorax CL14 Delta6869	Rep2	0.921136
SC175	Variovorax CL14 Delta6869	Rep2	0.789041
SC175	Variovorax CL14 Delta6869	Rep2	0.670558
SC175	Variovorax CL14 Delta6869	Rep2	1.15068
SC175	Variovorax CL14 Delta6869	Rep2	1.03235
SC175	Variovorax CL14 Delta6869	Rep2	1.18539
SC175	Variovorax CL14 Delta6869	Rep2	1.25105
SC175	Variovorax CL14 Delta6869	Rep2	1.39987
SC175	Variovorax CL14 Delta6869	Rep2	1.39057
SC175	Variovorax CL14 Delta6869	Rep2	1.54555
SC175	Variovorax CL14 Delta6869	Rep2	1.05257
SC175	Variovorax CL14 Delta6869	Rep2	1.18539
SC175	Variovorax CL14 Delta6869	Rep2	0.789727
SC175	Variovorax CL14 Delta6869	Rep2	0.953992
SC175	Variovorax CL14 Delta6869	Rep2	0.864851
SC175	Variovorax CL14 Delta6869	Rep2	1.50839
SC175	Variovorax CL14 Delta6869	Rep2	1.13508
SC175	Variovorax CL14 Delta6869	Rep2	1.05257
SC175	Variovorax CL14 Delta6869	Rep2	0.767515
SC175	Variovorax CL14 Delta6869	Rep2	1.39057
SC175	Variovorax CL14 Delta6869	Rep2	0.99503
SC175	Variovorax CL14 Delta6869	Rep2	1.09731
SC175	Variovorax CL14 Delta6869	Rep2	1.12215
SC175	Variovorax CL14 Delta6869	Rep2	1.06482
SC175	Variovorax CL14 Delta6869	Rep2	1.05257
SC175	Bradyrhizobium japonicum	Rep2	2.91845
SC175	Bradyrhizobium japonicum	Rep2	2.34556
SC175	Bradyrhizobium japonicum	Rep2	1.97507
SC175	Bradyrhizobium japonicum	Rep2	2.26873
SC175	Bradyrhizobium japonicum	Rep2	2.28014
SC175	Bradyrhizobium japonicum	Rep2	2.40562
SC175	Bradyrhizobium japonicum	Rep2	1.97944
SC175	Bradyrhizobium japonicum	Rep2	2.35728
SC175	Bradyrhizobium japonicum	Rep2	2.72896
SC175	Bradyrhizobium japonicum	Rep2	1.77808
SC175	Bradyrhizobium japonicum	Rep2	1.85163
SC175	Bradyrhizobium japonicum	Rep2	1.85076
SC175	Bradyrhizobium japonicum	Rep2	1.56743
SC175	Bradyrhizobium japonicum	Rep2	1.84227
SC175	Bradyrhizobium japonicum	Rep2	1.82725
SC175	Bradyrhizobium japonicum	Rep2	2.00575
SC175	Bradyrhizobium japonicum	Rep2	1.6123
SC175	Bradyrhizobium japonicum	Rep2	1.7622
SC175	Bradyrhizobium japonicum	Rep2	2.17608
SC175	Bradyrhizobium japonicum	Rep2	1.88432
SC175	Bradyrhizobium japonicum	Rep2	2.31285
SC175	Bradyrhizobium japonicum	Rep2	2.38169
SC175	Bradyrhizobium japonicum	Rep2	1.92406
SC175	Bradyrhizobium japonicum	Rep2	2.25104
SC175	Bradyrhizobium japonicum	Rep2	2.63199
SC175	Bradyrhizobium japonicum	Rep2	2.56207
SC175	Bradyrhizobium japonicum	Rep2	2.91288
SC175	Pseudomonas 1290	Rep2	0.986301
SC175	Pseudomonas 1290	Rep2	1.58355
SC175	Pseudomonas 1290	Rep2	1.52124
SC175	Pseudomonas 1290	Rep2	1.84373
SC175	Pseudomonas 1290	Rep2	1.41523
SC175	Pseudomonas 1290	Rep2	1.44993
SC175	Pseudomonas 1290	Rep2	2.20372
SC175	Pseudomonas 1290	Rep2	1.38707
SC175	Pseudomonas 1290	Rep2	1.66669
SC175	Pseudomonas 1290	Rep2	1.84842
SC175	Pseudomonas 1290	Rep2	1.66475
SC175	Pseudomonas 1290	Rep2	1.44658
SC175	Pseudomonas 1290	Rep2	1.72093
SC175	Pseudomonas 1290	Rep2	2.13926
SC175	Pseudomonas 1290	Rep2	0.723288
SC175	Pseudomonas 1290	Rep2	1.11829
SC175	Pseudomonas 1290	Rep2	1.51554
SC175	Pseudomonas 1290	Rep2	1.37337
SC175	Pseudomonas 1290	Rep2	1.31548
SC175	Pseudomonas 1290	Rep2	1.88805
SC175	Pseudomonas 1290	Rep2	2.05946
SC175	Pseudomonas 1290	Rep2	2.75714
SC175	Pseudomonas 1290	Rep2	1.94418
SC175	Pseudomonas 1290	Rep2	1.93498
SC175	Pseudomonas 1290	Rep2	1.4198
SC175	Pseudomonas 1290	Rep2	0.741732
SC175	Pseudomonas 1290	Rep2	1.81567
SC175	Pseudomonas 1290	Rep2	1.38004
SC175	Pseudomonas 1290	Rep2	1.41523
SC175	Pseudomonas 1290	Rep2	1.32163
SC175	Pseudomonas 1290	Rep2	1.59478
SC175	Pseudomonas 562	Rep2	1.48528
SC175	Pseudomonas 562	Rep2	1.28892
SC175	Pseudomonas 562	Rep2	1.47945
SC175	Pseudomonas 562	Rep2	1.57019
SC175	Pseudomonas 562	Rep2	1.17347
SC175	Pseudomonas 562	Rep2	1.61933
SC175	Pseudomonas 562	Rep2	1.68828
SC175	Pseudomonas 562	Rep2	1.34835
SC175	Pseudomonas 562	Rep2	1.7576
SC175	Pseudomonas 562	Rep2	1.55079
SC175	Pseudomonas 562	Rep2	1.34795
SC175	Pseudomonas 562	Rep2	1.95416
SC175	Pseudomonas 562	Rep2	1.95748
SC175	Pseudomonas 562	Rep2	2.08061
SC175	Pseudomonas 562	Rep2	2.13724
SC175	Pseudomonas 562	Rep2	1.48091
SC175	Pseudomonas 562	Rep2	1.19084
SC175	Pseudomonas 562	Rep2	1.64515
SC175	Pseudomonas 562	Rep2	1.31548
SC175	Pseudomonas 562	Rep2	1.52124
SC175	Pseudomonas 562	Rep2	1.83404
SC175	Parabukholderia PsJN	Rep2	1.28892
SC175	Parabukholderia PsJN	Rep2	2.44374
SC175	Parabukholderia PsJN	Rep2	1.88805
SC175	Parabukholderia PsJN	Rep2	1.57945
SC175	Parabukholderia PsJN	Rep2	1.48855
SC175	Parabukholderia PsJN	Rep2	1.6123
SC175	Parabukholderia PsJN	Rep2	1.15068
SC175	Parabukholderia PsJN	Rep2	1.48855
SC175	Parabukholderia PsJN	Rep2	0.855427
SC175	Parabukholderia PsJN	Rep2	1.26906
SC175	Parabukholderia PsJN	Rep2	1.541
SC175	Parabukholderia PsJN	Rep2	1.45142
SC175	Parabukholderia PsJN	Rep2	2.04788
SC175	Parabukholderia PsJN	Rep2	1.55774
SC175	Parabukholderia PsJN	Rep2	1.22749
SC175	Parabukholderia PsJN	Rep2	1.69722
SC175	Parabukholderia PsJN	Rep2	1.18402
SC175	Parabukholderia PsJN	Rep2	1.87513
SC175	Parabukholderia PsJN	Rep2	1.21243
SC175	Parabukholderia PsJN	Rep2	1.9737
SC175	Parabukholderia PsJN	Rep2	2.07019
SC175	Parabukholderia PsJN	Rep2	1.43231
SC175	Parabukholderia PsJN	Rep2	1.0213
SC175	Parabukholderia PsJN	Rep2	1.51804
SC175	Parabukholderia PsJN	Rep2	1.87397
SC175	Parabukholderia PsJN	Rep2	1.84139
SC175	Parabukholderia PsJN	Rep2	1.11829
SC175	Parabukholderia PsJN	Rep2	1.70959
SC175	Parabukholderia PsJN	Rep2	1.51269
SC175	Parabukholderia PsJN	Rep2	1.34151
SC175	Parabukholderia PsJN	Rep2	0.592693
SC175	Parabukholderia PsJN	Rep2	2.2723
SC175	Parabukholderia PsJN	Rep2	1.16747
SC175	Parabukholderia PsJN	Rep2	1.92406
SC175	Enterobacter soli	Rep2	1.2532
SC175	Enterobacter soli	Rep2	1.24975
SC175	Enterobacter soli	Rep2	1.34111
SC175	Enterobacter soli	Rep2	1.15491
SC175	Enterobacter soli	Rep2	1.12552
SC175	Enterobacter soli	Rep2	1.18402
SC175	Enterobacter soli	Rep2	0.986301
SC175	Enterobacter soli	Rep2	1.54521
SC175	Enterobacter soli	Rep2	1.64909
SC175	Enterobacter soli	Rep2	1.541
SC175	Enterobacter soli	Rep2	1.21821
SC175	Enterobacter soli	Rep2	0.953992
SC175	Enterobacter soli	Rep2	0.99503
SC175	Enterobacter soli	Rep2	1.51554
SC175	Enterobacter soli	Rep2	1.67961
SC175	Enterobacter soli	Rep2	0.948879
SC175	Enterobacter soli	Rep2	1.45254
SC175	Enterobacter soli	Rep2	1.28262
SC175	Enterobacter soli	Rep2	1.15818
SC175	Enterobacter soli	Rep2	0.762571
SC175	Enterobacter soli	Rep2	0.988492
SC175	Enterobacter soli	Rep2	1.51269
SC175	Enterobacter soli	Rep2	1.11781
SC175	Acinetobacter CL69	Rep2	0.855427
SC175	Acinetobacter CL69	Rep2	1.15115
SC175	Acinetobacter CL69	Rep2	0.789041
SC175	Acinetobacter CL69	Rep2	0.99503
SC175	Acinetobacter CL69	Rep2	1.05257
SC175	Acinetobacter CL69	Rep2	1.87657
SC175	Acinetobacter CL69	Rep2	1.08493
SC175	Acinetobacter CL69	Rep2	1.28262
SC175	Acinetobacter CL69	Rep2	1.48274
SC175	Acinetobacter CL69	Rep2	0.953425
SC175	Acinetobacter CL69	Rep2	1.55393
SC175	Acinetobacter CL69	Rep2	1.38082
SC175	Acinetobacter CL69	Rep2	1.11974
SC175	Acinetobacter CL69	Rep2	1.09731
SC175	Acinetobacter CL69	Rep2	0.789727
SC175	Acinetobacter CL69	Rep2	1.35155
SC175	Acinetobacter CL69	Rep2	0.724036
SC175	Acinetobacter CL69	Rep2	1.21688
SC175	Acinetobacter CL69	Rep2	0.921136
SC175	Acinetobacter CL69	Rep2	0.824544
SC175	Acinetobacter CL69	Rep2	0.854795
SC175	Acinetobacter CL69	Rep2	0.953992
SC175	Acinetobacter CL69	Rep2	1.18356
SC175	Acinetobacter CL69	Rep2	0.999908
SC175	Acinetobacter CL69	Rep2	1.41217
SC175	Acinetobacter CL69	Rep2	1.64679
SC175	Acinetobacter CL69	Rep2	0.625521
SC175	Acinetobacter CL69	Rep2	0.893133
SC175	Acinetobacter CL69	Rep2	0.821918
SC175	Acinetobacter CL69	Rep2	0.723288
SC175	Acinetobacter CL69	Rep2	0.897362
SC175	Acinetobacter CL69	Rep2	1.22353
SC175	Acinetobacter CL69	Rep2	0.888279

## Sheet: Fig 6 d
Background	Treatment	LogCFU
CL69	DeltaiadDE	6.65043
CL14	DeltaiadDE	5.73004
CL69	DeltaiadDE	6.63281
CL14	DeltaiadDE	4.83065
CL69	DeltaiadDE	4.40881
CL14	DeltaiadDE	0
CL69	DeltaiadDE	6.6944
CL14	DeltaiadDE	5.38472
CL69	DeltaiadDE	6.62673
CL14	DeltaiadDE	6.25591
CL69	B.japonicum	6.62364
B.japonicum	B.japonicum	5.09006
CL69	B.japonicum	5.22714
B.japonicum	B.japonicum	4.32934
CL69	B.japonicum	6.7855
B.japonicum	B.japonicum	4.79078
CL69	B.japonicum	6.64925
B.japonicum	B.japonicum	4.72332
CL69	B.japonicum	6.93357
B.japonicum	B.japonicum	4.87379
CL69	CL69	6.6658
CL69	CL69	6.9015
CL69	CL69	6.65684
CL69	CL69	5.7842
CL69	CL69	4.8846
CL69	10Vario	6.35078
CL14	10Vario	5.30466
VarioASV1	10Vario	5.17614
CL69	10Vario	6.78848
CL14	10Vario	5.62252
VarioASV1	10Vario	5.66334
CL69	10Vario	6.08088
CL14	10Vario	5.58253
VarioASV1	10Vario	5.07708
CL69	10Vario	6.27927
CL14	10Vario	5.09025
VarioASV1	10Vario	5.11223
CL69	10Vario	6.60142
CL14	10Vario	6.44082
VarioASV1	10Vario	5.35164
CL69	Root562	6.53041
Root562	Root562	5.16397
CL69	Root562	6.48346
Root562	Root562	5.22672
Root562	Root562	0
CL69	Root562	6.08127
Root562	Root562	5.32526
CL69	Root562	6.72084
Root562	Root562	5.27277
CL69	CL14	6.99442
CL14	CL14	5.72462
CL69	CL14	6.75058
CL14	CL14	5.04849
CL69	CL14	6.43141
CL14	CL14	5.62834
CL69	CL14	6.85658
CL14	CL14	5.93901
CL69	CL14	6.74285
CL14	CL14	5.52594
CL69	P.putida1290	6.57516
P.putida1290	P.putida1290	4.45842
CL69	P.putida1290	6.66625
P.putida1290	P.putida1290	4.75695
CL69	P.putida1290	6.71804
P.putida1290	P.putida1290	4.76621
CL69	P.putida1290	6.72614
P.putida1290	P.putida1290	4.83278
CL69	P.putida1290	6.76946
P.putida1290	P.putida1290	5.09141
CL69	PsJN	6.88778
PsJN	PsJN	6.11989
CL69	PsJN	6.63355
PsJN	PsJN	6.06184
CL69	PsJN	6.17264
PsJN	PsJN	5.96844
CL69	PsJN	6.71664
PsJN	PsJN	5.91872
CL69	PsJN	6.69251
PsJN	PsJN	5.63841
CL69	E.soli	4.3415
E.soli	E.soli	0
CL69	E.soli	6.55499
E.soli	E.soli	5.96849
CL69	E.soli	6.54763
E.soli	E.soli	6.09356
CL69	E.soli	7.08354
E.soli	E.soli	0
CL69	E.soli	6.439
E.soli	E.soli	5.87081
