# Supplementary material for: Diverse MarR bacterial regulators of auxin catabolism in the plant microbiome
Source: Nat Microbiol. 2022 Oct 20;7(11):1817–33. doi: 10.1038/s41564-022-01244-3 (PMC9613470; doi:10.1038/s41564-022-01244-3)
Supplement: Supplementary file 12 — Source data. [file 41564_2022_1244_MOESM12_ESM.xlsx]

## Sheet: Ext Data Fig 1 bc
in E. coli NEB 10beta background
at 72 hours
	IAA (mg/mL)
	measure 1	measure 2	measure 3	Average	Stdev
No Bacteria	0.0365446	0.0369003	0.0392174	0.0375541	0.00118507
pBBR1MCS-2	0.0387367	0.038977	0.0395154	0.0390764	0.000325601
pBBR1::77-73	0.0350255	0.0347851	0.0349389	0.0349165	9.9401e-05
pBBR1::72-71	0.041246	0.0415633	0.0414095	0.0414063	0.000129547
pBBR1::70-66 (iadCDEFG)	0.00549947	0.00625901	0.00601865	0.00592571	0.00031697
pBBR1::65-62	0.036333	0.0350735	0.0365542	0.0359869	0.000652133
pBBR1::61-59	0.0396596	0.041121	0.0403423	0.0403743	0.000597043
pBBR1::77-71	0.0369484	0.0380925	0.04015	0.0383969	0.00132467
pBBR1::72-66	0.00591289	0.00557639	0.00556677	0.00568535	0.000160945
pBBR1::70-62	0.00486492	0.00440342	0.00425921	0.00450918	0.000258341
pBBR1::61-54	0.0367272	0.0367945	0.0364484	0.0366567	0.00014984
pBBR1::77-66	0.0340736	0.0351409	0.0340063	0.0344069	0.000519676
pBBR1::70-59	0.00462456	0.00418229	0.00471109	0.00450598	0.000231591
pBBR1::65-54	0.0370541	0.0377752	0.0389962	0.0379419	0.000801576
pBBR1::61-49	0.0391212	0.0386982	0.0383136	0.038711	0.000329832
pBBR1::72-59	0.00434574	0.00415345	0.00448034	0.00432651	0.000134144
pBBR1::iadCDEF	0.00583598	0.0052495	0.00557639	0.00555395	0.000239955
pBBR1::iadCDEG	0.00596097	0.0062494	0.00585521	0.00602186	0.000166589
pBBR1::iadCDFG	0.0357466	0.0352658	0.0359004	0.0356376	0.000270272
pBBR1::iadCEFG	0.038977	0.0394577	0.0382944	0.0389097	0.000477314
pBBR1::iadDEFG	0.0108163	0.0108355	0.0107682	0.0108067	2.83042e-05
pBBR1::iadCDE	0.00705701	0.00667244	0.00722046	0.0069833	0.000229721
pBBR1::iadDE	0.0109413	0.00678781	0.0112778	0.00966894	0.0020419
