# Supplementary material for: Diverse MarR bacterial regulators of auxin catabolism in the plant microbiome
Source: Nat Microbiol. 2022 Oct 20;7(11):1817–33. doi: 10.1038/s41564-022-01244-3 (PMC9613470; doi:10.1038/s41564-022-01244-3)
Supplement: Supplementary file 13 — Source data. [file 41564_2022_1244_MOESM13_ESM.xlsx]

## Sheet: Ext Data Fig 4
taxon_oid	gene_oid	contig	start	end	strand	Hotspot	COG	score	TypeScore	Anchor	Count	iacFlavor	varioFlavor	Classification	Phylum	Class	Order	Family	GeneralGenus	Genus	Species	Representative	direction	Name
2643221508	ctg5_24	Ga0102008_10005	30018	31391	-	HS3278PADB	COG4962	569.4	ScoreOver50	NA	1	NA	NA	Vario putatively conserved	Proteobacteria	Gammaproteobacteria	Burkholderiales	Burkholderiaceae	Variovorax	Variovorax	Variovorax paradoxus CL14	Yes	-1	NA
2643221508	ctg5_25	Ga0102008_10005	31446	32597	-	HS3278PADB	COG4963	252.2	ScoreOver50	NA	1	NA	NA	Vario putatively conserved	Proteobacteria	Gammaproteobacteria	Burkholderiales	Burkholderiaceae	Variovorax	Variovorax	Variovorax paradoxus CL14	Yes	-1	NA
2643221508	ctg5_26	Ga0102008_10005	32629	33078	-	HS3278PADB	COG4961	43.3	ScoreUnder50	NA	1	NA	NA	Vario putatively conserved	Proteobacteria	Gammaproteobacteria	Burkholderiales	Burkholderiaceae	Variovorax	Variovorax	Variovorax paradoxus CL14	Yes	-1	NA
2643221508	ctg5_27	Ga0102008_10005	33075	33533	-	HS3278PADB	COG4961	53.1	ScoreOver50	NA	1	NA	NA	Vario putatively conserved	Proteobacteria	Gammaproteobacteria	Burkholderiales	Burkholderiaceae	Variovorax	Variovorax	Variovorax paradoxus CL14	Yes	-1	NA
2643221508	ctg5_28	Ga0102008_10005	33544	34773	-	HS3278PADB	COG4655	88.3	ScoreOver50	NA	1	NA	NA	Vario putatively conserved	Proteobacteria	Gammaproteobacteria	Burkholderiales	Burkholderiaceae	Variovorax	Variovorax	Variovorax paradoxus CL14	Yes	-1	NA
2643221508	ctg5_29	Ga0102008_10005	34819	34995	-	HS3278PADB	COG3847	40.7	ScoreUnder50	NA	1	NA	NA	Vario putatively conserved	Proteobacteria	Gammaproteobacteria	Burkholderiales	Burkholderiaceae	Variovorax	Variovorax	Variovorax paradoxus CL14	Yes	-1	NA
2643221508	ctg5_30	Ga0102008_10005	35084	35260	-	HS3278PADB	COG3847	51.6	ScoreOver50	NA	1	NA	NA	Vario putatively conserved	Proteobacteria	Gammaproteobacteria	Burkholderiales	Burkholderiaceae	Variovorax	Variovorax	Variovorax paradoxus CL14	Yes	-1	NA
2643221508	ctg5_31	Ga0102008_10005	35346	35555	-	HS3278PADB	COG3847	51.5	ScoreOver50	NA	1	NA	NA	Vario putatively conserved	Proteobacteria	Gammaproteobacteria	Burkholderiales	Burkholderiaceae	Variovorax	Variovorax	Variovorax paradoxus CL14	Yes	-1	NA
2643221508	ctg5_32	Ga0102008_10005	35684	35965	-	HS3278PADB	NA	NA	NA	NA	1	NA	NA	Vario putatively conserved	Proteobacteria	Gammaproteobacteria	Burkholderiales	Burkholderiaceae	Variovorax	Variovorax	Variovorax paradoxus CL14	Yes	-1	NA
2643221508	ctg5_33	Ga0102008_10005	35986	37500	-	HS3278PADB	COG4964	330.4	ScoreOver50	NA	1	NA	NA	Vario putatively conserved	Proteobacteria	Gammaproteobacteria	Burkholderiales	Burkholderiaceae	Variovorax	Variovorax	Variovorax paradoxus CL14	Yes	-1	NA
2643221508	ctg5_34	Ga0102008_10005	37523	38365	-	HS3278PADB	COG3745	173.6	ScoreOver50	NA	1	NA	NA	Vario putatively conserved	Proteobacteria	Gammaproteobacteria	Burkholderiales	Burkholderiaceae	Variovorax	Variovorax	Variovorax paradoxus CL14	Yes	-1	NA
2643221508	ctg5_35	Ga0102008_10005	38408	38992	-	HS3278PADB	COG4960	104.9	ScoreOver50	NA	1	NA	NA	Vario putatively conserved	Proteobacteria	Gammaproteobacteria	Burkholderiales	Burkholderiaceae	Variovorax	Variovorax	Variovorax paradoxus CL14	Yes	-1	NA
2643221508	ctg5_36	Ga0102008_10005	39003	39149	-	HS3278PADB	COG3847	21.3	ScoreUnder50	NA	1	NA	NA	Vario putatively conserved	Proteobacteria	Gammaproteobacteria	Burkholderiales	Burkholderiaceae	Variovorax	Variovorax	Variovorax paradoxus CL14	Yes	-1	NA
2643221508	ctg5_37	Ga0102008_10005	39408	40115	-	HS3278PADB	COG3347	103.2	ScoreOver50	NA	1	COG3347	COG3347	Vario putatively conserved	Proteobacteria	Gammaproteobacteria	Burkholderiales	Burkholderiaceae	Variovorax	Variovorax	Variovorax paradoxus CL14	Yes	-1	e
2643221508	ctg5_38	Ga0102008_10005	40410	40820	-	HS3278PADB	NA	NA	NA	NA	1	NA	NA	Vario putatively conserved	Proteobacteria	Gammaproteobacteria	Burkholderiales	Burkholderiaceae	Variovorax	Variovorax	Variovorax paradoxus CL14	Yes	-1	NA
2643221508	ctg5_39	Ga0102008_10005	40855	41196	+	HS3278PADB	NA	NA	NA	NA	1	NA	NA	Vario putatively conserved	Proteobacteria	Gammaproteobacteria	Burkholderiales	Burkholderiaceae	Variovorax	Variovorax	Variovorax paradoxus CL14	Yes	1	NA
2643221508	ctg5_40	Ga0102008_10005	41203	41661	-	HS3278PADB	COG0824	62.3	ScoreOver50	NA	1	NA	NA	Vario putatively conserved	Proteobacteria	Gammaproteobacteria	Burkholderiales	Burkholderiaceae	Variovorax	Variovorax	Variovorax paradoxus CL14	Yes	-1	NA
2643221508	ctg5_41	Ga0102008_10005	41661	42188	-	HS3278PADB	COG1846	57.1	ScoreOver50	NA	1	NA	NA	Vario putatively conserved	Proteobacteria	Gammaproteobacteria	Burkholderiales	Burkholderiaceae	Variovorax	Variovorax	Variovorax paradoxus CL14	Yes	-1	t
2643221508	ctg5_42	Ga0102008_10005	42188	42964	-	HS3278PADB	COG3347	136.2	ScoreOver50	NA	1	COG3347	COG3347	Vario putatively conserved	Proteobacteria	Gammaproteobacteria	Burkholderiales	Burkholderiaceae	Variovorax	Variovorax	Variovorax paradoxus CL14	Yes	-1	e
2643221508	ctg5_43	Ga0102008_10005	43017	43778	-	HS3278PADB	COG3347	148.1	ScoreOver50	NA	1	COG3347	COG3347	Vario putatively conserved	Proteobacteria	Gammaproteobacteria	Burkholderiales	Burkholderiaceae	Variovorax	Variovorax	Variovorax paradoxus CL14	Yes	-1	e
2643221508	ctg5_44	Ga0102008_10005	43775	45382	-	HS3278PADB	COG0318	279.3	ScoreOver50	NA	1	NA	COG0318	Vario putatively conserved	Proteobacteria	Gammaproteobacteria	Burkholderiales	Burkholderiaceae	Variovorax	Variovorax	Variovorax paradoxus CL14	Yes	-1	n
2643221508	ctg5_45	Ga0102008_10005	45372	46103	-	HS3278PADB	COG0410	307.3	ScoreOver50	NA	1	NA	NA	Vario putatively conserved	Proteobacteria	Gammaproteobacteria	Burkholderiales	Burkholderiaceae	Variovorax	Variovorax	Variovorax paradoxus CL14	Yes	-1	NA
2643221508	ctg5_46	Ga0102008_10005	46186	47973	-	HS3278PADB	COG0411	326.5	ScoreOver50	NA	1	NA	NA	Vario putatively conserved	Proteobacteria	Gammaproteobacteria	Burkholderiales	Burkholderiaceae	Variovorax	Variovorax	Variovorax paradoxus CL14	Yes	-1	o
2643221508	ctg5_47	Ga0102008_10005	47970	49025	-	HS3278PADB	COG0559	192.6	ScoreOver50	NA	1	NA	NA	Vario putatively conserved	Proteobacteria	Gammaproteobacteria	Burkholderiales	Burkholderiaceae	Variovorax	Variovorax	Variovorax paradoxus CL14	Yes	-1	s
2643221508	ctg5_48	Ga0102008_10005	49069	50232	-	HS3278PADB	COG0683	160.9	ScoreOver50	NA	1	NA	NA	Vario putatively conserved	Proteobacteria	Gammaproteobacteria	Burkholderiales	Burkholderiaceae	Variovorax	Variovorax	Variovorax paradoxus CL14	Yes	-1	r
2643221508	ctg5_49	Ga0102008_10005	50276	50743	-	HS3278PADB	COG5517	135.3	ScoreOver50	COG5517	1	COG5517	COG5517	Vario putatively conserved	Proteobacteria	Gammaproteobacteria	Burkholderiales	Burkholderiaceae	Variovorax	Variovorax	Variovorax paradoxus CL14	Yes	-1	d
2643221508	ctg5_50	Ga0102008_10005	50740	52065	-	HS3278PADB	COG4638	189.8	ScoreOver50	COG4638	1	COG4638	COG4638	Vario putatively conserved	Proteobacteria	Gammaproteobacteria	Burkholderiales	Burkholderiaceae	Variovorax	Variovorax	Variovorax paradoxus CL14	Yes	-1	c
2643221508	ctg5_51	Ga0102008_10005	52102	53247	-	HS3278PADB	COG0683	164.4	ScoreOver50	NA	1	NA	NA	Vario putatively conserved	Proteobacteria	Gammaproteobacteria	Burkholderiales	Burkholderiaceae	Variovorax	Variovorax	Variovorax paradoxus CL14	Yes	-1	r
2643221508	ctg5_52	Ga0102008_10005	53581	54747	-	HS3278PADB	COG0683	160.1	ScoreOver50	NA	1	NA	NA	Vario putatively conserved	Proteobacteria	Gammaproteobacteria	Burkholderiales	Burkholderiaceae	Variovorax	Variovorax	Variovorax paradoxus CL14	Yes	-1	r
2643221508	ctg5_53	Ga0102008_10005	54801	55523	-	HS3278PADB	COG3347	105	ScoreOver50	NA	1	COG3347	COG3347	Vario putatively conserved	Proteobacteria	Gammaproteobacteria	Burkholderiales	Burkholderiaceae	Variovorax	Variovorax	Variovorax paradoxus CL14	Yes	-1	e
2643221508	ctg5_54	Ga0102008_10005	55669	56481	-	HS3278PADB	COG1878	189.7	ScoreOver50	NA	1	NA	COG1878	Vario putatively conserved	Proteobacteria	Gammaproteobacteria	Burkholderiales	Burkholderiaceae	Variovorax	Variovorax	Variovorax paradoxus CL14	Yes	-1	l
2643221508	ctg5_55	Ga0102008_10005	56499	57752	-	HS3278PADB	COG3967	92.1	ScoreOver50	NA	1	NA	COG3967	Vario putatively conserved	Proteobacteria	Gammaproteobacteria	Burkholderiales	Burkholderiaceae	Variovorax	Variovorax	Variovorax paradoxus CL14	Yes	-1	NA
2643221508	ctg5_56	Ga0102008_10005	57749	58921	-	HS3278PADB	COG0183	151.9	ScoreOver50	NA	1	NA	COG0183	Vario putatively conserved	Proteobacteria	Gammaproteobacteria	Burkholderiales	Burkholderiaceae	Variovorax	Variovorax	Variovorax paradoxus CL14	Yes	-1	m
2643221508	ctg5_57	Ga0102008_10005	58918	60477	-	HS3278PADB	COG0318	275.6	ScoreOver50	NA	1	NA	COG0318	Vario putatively conserved	Proteobacteria	Gammaproteobacteria	Burkholderiales	Burkholderiaceae	Variovorax	Variovorax	Variovorax paradoxus CL14	Yes	-1	n
2643221508	ctg5_58	Ga0102008_10005	60551	61039	-	HS3278PADB	COG5517	125.3	ScoreOver50	COG5517	1	COG5517	COG5517	Vario putatively conserved	Proteobacteria	Gammaproteobacteria	Burkholderiales	Burkholderiaceae	Variovorax	Variovorax	Variovorax paradoxus CL14	Yes	-1	d
2643221508	ctg5_59	Ga0102008_10005	61039	62352	-	HS3278PADB	COG4638	200.8	ScoreOver50	COG4638	1	COG4638	COG4638	Vario putatively conserved	Proteobacteria	Gammaproteobacteria	Burkholderiales	Burkholderiaceae	Variovorax	Variovorax	Variovorax paradoxus CL14	Yes	-1	c
2643221508	ctg5_60	Ga0102008_10005	62372	63364	-	HS3278PADB	COG1018	208.8	ScoreOver50	NA	1	COG1018	COG1018	Vario putatively conserved	Proteobacteria	Gammaproteobacteria	Burkholderiales	Burkholderiaceae	Variovorax	Variovorax	Variovorax paradoxus CL14	Yes	-1	f
2643221508	ctg5_61	Ga0102008_10005	63383	64891	-	HS3278PADB	COG1014	117.8	ScoreOver50	NA	1	NA	COG1014	Vario putatively conserved	Proteobacteria	Gammaproteobacteria	Burkholderiales	Burkholderiaceae	Variovorax	Variovorax	Variovorax paradoxus CL14	Yes	-1	j
2643221508	ctg5_62	Ga0102008_10005	64896	67088	-	HS3278PADB	COG4231	183.6	ScoreOver50	NA	1	NA	COG4231	Vario putatively conserved	Proteobacteria	Gammaproteobacteria	Burkholderiales	Burkholderiaceae	Variovorax	Variovorax	Variovorax paradoxus CL14	Yes	-1	k
2643221508	ctg5_63	Ga0102008_10005	67248	67724	+	HS3278PADB	COG1846	63	ScoreOver50	NA	1	NA	NA	Vario putatively conserved	Proteobacteria	Gammaproteobacteria	Burkholderiales	Burkholderiaceae	Variovorax	Variovorax	Variovorax paradoxus CL14	Yes	1	t
2643221508	ctg5_64	Ga0102008_10005	67755	68633	-	HS3278PADB	COG1064	118.4	ScoreOver50	NA	1	NA	NA	Vario putatively conserved	Proteobacteria	Gammaproteobacteria	Burkholderiales	Burkholderiaceae	Variovorax	Variovorax	Variovorax paradoxus CL14	Yes	-1	NA
2643221508	ctg5_65	Ga0102008_10005	68630	69433	-	HS3278PADB	COG0596	102.7	ScoreOver50	NA	1	NA	NA	Vario putatively conserved	Proteobacteria	Gammaproteobacteria	Burkholderiales	Burkholderiaceae	Variovorax	Variovorax	Variovorax paradoxus CL14	Yes	-1	NA
2643221508	ctg5_66	Ga0102008_10005	69430	70437	-	HS3278PADB	COG1250	266.6	ScoreOver50	NA	1	NA	NA	Vario putatively conserved	Proteobacteria	Gammaproteobacteria	Burkholderiales	Burkholderiaceae	Variovorax	Variovorax	Variovorax paradoxus CL14	Yes	-1	NA
2643221508	ctg5_67	Ga0102008_10005	70427	71500	-	HS3278PADB	COG0240	79.4	ScoreOver50	NA	1	NA	NA	Vario putatively conserved	Proteobacteria	Gammaproteobacteria	Burkholderiales	Burkholderiaceae	Variovorax	Variovorax	Variovorax paradoxus CL14	Yes	-1	NA
2643221508	ctg5_68	Ga0102008_10005	71716	73638	-	HS3278PADB	COG0513	457.2	ScoreOver50	NA	1	NA	NA	Vario putatively conserved	Proteobacteria	Gammaproteobacteria	Burkholderiales	Burkholderiaceae	Variovorax	Variovorax	Variovorax paradoxus CL14	Yes	-1	NA
2643221508	ctg5_69	Ga0102008_10005	73872	74468	-	HS3278PADB	COG1949	283.2	ScoreOver50	NA	1	NA	NA	Vario putatively conserved	Proteobacteria	Gammaproteobacteria	Burkholderiales	Burkholderiaceae	Variovorax	Variovorax	Variovorax paradoxus CL14	Yes	-1	NA
2643221508	ctg5_70	Ga0102008_10005	74527	75792	+	HS3278PADB	COG0501	124.7	ScoreOver50	NA	1	NA	NA	Vario putatively conserved	Proteobacteria	Gammaproteobacteria	Burkholderiales	Burkholderiaceae	Variovorax	Variovorax	Variovorax paradoxus CL14	Yes	1	NA
2643221508	ctg5_71	Ga0102008_10005	75821	76168	+	HS3278PADB	COG2154	89.4	ScoreOver50	NA	1	NA	NA	Vario putatively conserved	Proteobacteria	Gammaproteobacteria	Burkholderiales	Burkholderiaceae	Variovorax	Variovorax	Variovorax paradoxus CL14	Yes	1	NA
2643221508	ctg5_72	Ga0102008_10005	76184	77140	+	HS3278PADB	COG1162	261.6	ScoreOver50	NA	1	NA	NA	Vario putatively conserved	Proteobacteria	Gammaproteobacteria	Burkholderiales	Burkholderiaceae	Variovorax	Variovorax	Variovorax paradoxus CL14	Yes	1	NA
2643221508	ctg5_73	Ga0102008_10005	77134	78222	-	HS3278PADB	COG0079	308.4	ScoreOver50	NA	1	NA	NA	Vario putatively conserved	Proteobacteria	Gammaproteobacteria	Burkholderiales	Burkholderiaceae	Variovorax	Variovorax	Variovorax paradoxus CL14	Yes	-1	NA
2643221508	ctg5_74	Ga0102008_10005	78236	79237	-	HS3278PADB	COG1270	217.8	ScoreOver50	NA	1	NA	NA	Vario putatively conserved	Proteobacteria	Gammaproteobacteria	Burkholderiales	Burkholderiaceae	Variovorax	Variovorax	Variovorax paradoxus CL14	Yes	-1	NA
2643221508	ctg5_75	Ga0102008_10005	79286	80005	-	HS3278PADB	COG0494	48.5	ScoreUnder50	NA	1	NA	NA	Vario putatively conserved	Proteobacteria	Gammaproteobacteria	Burkholderiales	Burkholderiaceae	Variovorax	Variovorax	Variovorax paradoxus CL14	Yes	-1	NA
2643221508	ctg5_76	Ga0102008_10005	80165	80548	-	HS3278PADB	COG0335	165.2	ScoreOver50	NA	1	NA	NA	Vario putatively conserved	Proteobacteria	Gammaproteobacteria	Burkholderiales	Burkholderiaceae	Variovorax	Variovorax	Variovorax paradoxus CL14	Yes	-1	NA
2643221508	ctg5_77	Ga0102008_10005	80642	81388	-	HS3278PADB	COG0336	311.6	ScoreOver50	NA	1	NA	NA	Vario putatively conserved	Proteobacteria	Gammaproteobacteria	Burkholderiales	Burkholderiaceae	Variovorax	Variovorax	Variovorax paradoxus CL14	Yes	-1	NA
2643221508	ctg5_78	Ga0102008_10005	81405	81959	-	HS3278PADB	COG0806	162.2	ScoreOver50	NA	1	NA	NA	Vario putatively conserved	Proteobacteria	Gammaproteobacteria	Burkholderiales	Burkholderiaceae	Variovorax	Variovorax	Variovorax paradoxus CL14	Yes	-1	NA
2643221508	ctg5_79	Ga0102008_10005	81976	82239	-	HS3278PADB	COG0228	114.1	ScoreOver50	NA	1	NA	NA	Vario putatively conserved	Proteobacteria	Gammaproteobacteria	Burkholderiales	Burkholderiaceae	Variovorax	Variovorax	Variovorax paradoxus CL14	Yes	-1	NA
GCF_000011965.2	ctg1_1445	NC_003911.12	1501650	1502867	+	HS17Reps	COG2270	85	ScoreOver50	NA	1	NA	NA	Vario putatively conserved	Proteobacteria	Alphaproteobacteria	Rhodobacterales	Rhodobacteraceae	Ruegeria	Ruegeria	Ruegeria pomeroyi DSS-3	Yes	1	NA
GCF_000011965.2	ctg1_1446	NC_003911.12	1502902	1504194	-	HS17Reps	COG2873	622.9	ScoreOver50	NA	1	NA	NA	Vario putatively conserved	Proteobacteria	Alphaproteobacteria	Rhodobacterales	Rhodobacteraceae	Ruegeria	Ruegeria	Ruegeria pomeroyi DSS-3	Yes	-1	NA
GCF_000011965.2	ctg1_1447	NC_003911.12	1504400	1504798	-	HS17Reps	COG0607	65.4	ScoreOver50	NA	1	NA	NA	Vario putatively conserved	Proteobacteria	Alphaproteobacteria	Rhodobacterales	Rhodobacteraceae	Ruegeria	Ruegeria	Ruegeria pomeroyi DSS-3	Yes	-1	NA
GCF_000011965.2	ctg1_1448	NC_003911.12	1504913	1505959	+	HS17Reps	COG0667	258.3	ScoreOver50	NA	1	NA	NA	Vario putatively conserved	Proteobacteria	Alphaproteobacteria	Rhodobacterales	Rhodobacteraceae	Ruegeria	Ruegeria	Ruegeria pomeroyi DSS-3	Yes	1	NA
GCF_000011965.2	ctg1_1449	NC_003911.12	1506042	1507031	-	HS17Reps	COG4977	160.2	ScoreOver50	NA	1	NA	NA	Vario putatively conserved	Proteobacteria	Alphaproteobacteria	Rhodobacterales	Rhodobacteraceae	Ruegeria	Ruegeria	Ruegeria pomeroyi DSS-3	Yes	-1	NA
GCF_000011965.2	ctg1_1450	NC_003911.12	1507162	1508079	+	HS17Reps	COG3246	289.8	ScoreOver50	NA	1	NA	NA	Vario putatively conserved	Proteobacteria	Alphaproteobacteria	Rhodobacterales	Rhodobacteraceae	Ruegeria	Ruegeria	Ruegeria pomeroyi DSS-3	Yes	1	NA
GCF_000011965.2	ctg1_1451	NC_003911.12	1508172	1509635	+	HS17Reps	COG1250	201.5	ScoreOver50	NA	1	NA	NA	Vario putatively conserved	Proteobacteria	Alphaproteobacteria	Rhodobacterales	Rhodobacteraceae	Ruegeria	Ruegeria	Ruegeria pomeroyi DSS-3	Yes	1	NA
GCF_000011965.2	ctg1_1452	NC_003911.12	1509632	1510393	+	HS17Reps	COG3347	162.7	ScoreOver50	NA	1	COG3347	COG3347	Vario putatively conserved	Proteobacteria	Alphaproteobacteria	Rhodobacterales	Rhodobacteraceae	Ruegeria	Ruegeria	Ruegeria pomeroyi DSS-3	Yes	1	e
GCF_000011965.2	ctg1_1453	NC_003911.12	1510500	1510682	-	HS17Reps	NA	NA	NA	NA	1	NA	NA	Vario putatively conserved	Proteobacteria	Alphaproteobacteria	Rhodobacterales	Rhodobacteraceae	Ruegeria	Ruegeria	Ruegeria pomeroyi DSS-3	Yes	-1	NA
GCF_000011965.2	ctg1_1454	NC_003911.12	1510770	1511621	-	HS17Reps	COG1476	31.7	ScoreUnder50	NA	1	NA	NA	Vario putatively conserved	Proteobacteria	Alphaproteobacteria	Rhodobacterales	Rhodobacteraceae	Ruegeria	Ruegeria	Ruegeria pomeroyi DSS-3	Yes	-1	NA
GCF_000011965.2	ctg1_1455	NC_003911.12	1511738	1511941	+	HS17Reps	COG3205	59.3	ScoreOver50	NA	1	NA	NA	Vario putatively conserved	Proteobacteria	Alphaproteobacteria	Rhodobacterales	Rhodobacteraceae	Ruegeria	Ruegeria	Ruegeria pomeroyi DSS-3	Yes	1	NA
GCF_000011965.2	ctg1_1456	NC_003911.12	1511934	1512836	+	HS17Reps	COG3239	113.8	ScoreOver50	NA	1	NA	NA	Vario putatively conserved	Proteobacteria	Alphaproteobacteria	Rhodobacterales	Rhodobacteraceae	Ruegeria	Ruegeria	Ruegeria pomeroyi DSS-3	Yes	1	NA
GCF_000011965.2	ctg1_1457	NC_003911.12	1512857	1513759	+	HS17Reps	COG0697	35.8	ScoreUnder50	NA	1	NA	NA	Vario putatively conserved	Proteobacteria	Alphaproteobacteria	Rhodobacterales	Rhodobacteraceae	Ruegeria	Ruegeria	Ruegeria pomeroyi DSS-3	Yes	1	NA
GCF_000011965.2	ctg1_1458	NC_003911.12	1513974	1515389	-	HS17Reps	COG0513	527.3	ScoreOver50	NA	1	NA	NA	Vario putatively conserved	Proteobacteria	Alphaproteobacteria	Rhodobacterales	Rhodobacteraceae	Ruegeria	Ruegeria	Ruegeria pomeroyi DSS-3	Yes	-1	NA
GCF_000011965.2	ctg1_1459	NC_003911.12	1515580	1516512	-	HS17Reps	NA	NA	NA	NA	1	NA	NA	Vario putatively conserved	Proteobacteria	Alphaproteobacteria	Rhodobacterales	Rhodobacteraceae	Ruegeria	Ruegeria	Ruegeria pomeroyi DSS-3	Yes	-1	NA
GCF_000011965.2	ctg1_1460	NC_003911.12	1516570	1517292	-	HS17Reps	COG3347	84.8	ScoreOver50	NA	1	COG3347	COG3347	Vario putatively conserved	Proteobacteria	Alphaproteobacteria	Rhodobacterales	Rhodobacteraceae	Ruegeria	Ruegeria	Ruegeria pomeroyi DSS-3	Yes	-1	e
GCF_000011965.2	ctg1_1461	NC_003911.12	1517289	1518065	-	HS17Reps	COG1878	190	ScoreOver50	NA	1	NA	COG1878	Vario putatively conserved	Proteobacteria	Alphaproteobacteria	Rhodobacterales	Rhodobacteraceae	Ruegeria	Ruegeria	Ruegeria pomeroyi DSS-3	Yes	-1	l
GCF_000011965.2	ctg1_1462	NC_003911.12	1518062	1519318	-	HS17Reps	COG1545	83.1	ScoreOver50	NA	1	NA	NA	Vario putatively conserved	Proteobacteria	Alphaproteobacteria	Rhodobacterales	Rhodobacteraceae	Ruegeria	Ruegeria	Ruegeria pomeroyi DSS-3	Yes	-1	NA
GCF_000011965.2	ctg1_1463	NC_003911.12	1519315	1520490	-	HS17Reps	COG0183	148.9	ScoreOver50	NA	1	NA	COG0183	Vario putatively conserved	Proteobacteria	Alphaproteobacteria	Rhodobacterales	Rhodobacteraceae	Ruegeria	Ruegeria	Ruegeria pomeroyi DSS-3	Yes	-1	m
GCF_000011965.2	ctg1_1464	NC_003911.12	1520490	1522103	-	HS17Reps	COG0318	280.4	ScoreOver50	NA	1	NA	COG0318	Vario putatively conserved	Proteobacteria	Alphaproteobacteria	Rhodobacterales	Rhodobacteraceae	Ruegeria	Ruegeria	Ruegeria pomeroyi DSS-3	Yes	-1	n
GCF_000011965.2	ctg1_1465	NC_003911.12	1522100	1522576	-	HS17Reps	COG5517	125.8	ScoreOver50	COG5517	1	COG5517	COG5517	Vario putatively conserved	Proteobacteria	Alphaproteobacteria	Rhodobacterales	Rhodobacteraceae	Ruegeria	Ruegeria	Ruegeria pomeroyi DSS-3	Yes	-1	d
GCF_000011965.2	ctg1_1466	NC_003911.12	1522594	1523919	-	HS17Reps	COG4638	185.2	ScoreOver50	COG4638	1	COG4638	COG4638	Vario putatively conserved	Proteobacteria	Alphaproteobacteria	Rhodobacterales	Rhodobacteraceae	Ruegeria	Ruegeria	Ruegeria pomeroyi DSS-3	Yes	-1	c
GCF_000011965.2	ctg1_1467	NC_003911.12	1523931	1524857	-	HS17Reps	COG1018	212.7	ScoreOver50	NA	1	COG1018	COG1018	Vario putatively conserved	Proteobacteria	Alphaproteobacteria	Rhodobacterales	Rhodobacteraceae	Ruegeria	Ruegeria	Ruegeria pomeroyi DSS-3	Yes	-1	f
GCF_000011965.2	ctg1_1468	NC_003911.12	1524925	1525383	+	HS17Reps	COG1846	61	ScoreOver50	NA	1	NA	NA	Vario putatively conserved	Proteobacteria	Alphaproteobacteria	Rhodobacterales	Rhodobacteraceae	Ruegeria	Ruegeria	Ruegeria pomeroyi DSS-3	Yes	1	t
GCF_000011965.2	ctg1_1469	NC_003911.12	1525497	1526513	+	HS17Reps	COG1638	149.9	ScoreOver50	NA	1	NA	NA	Vario putatively conserved	Proteobacteria	Alphaproteobacteria	Rhodobacterales	Rhodobacteraceae	Ruegeria	Ruegeria	Ruegeria pomeroyi DSS-3	Yes	1	NA
GCF_000011965.2	ctg1_1470	NC_003911.12	1526567	1527064	+	HS17Reps	COG3090	66	ScoreOver50	NA	1	NA	NA	Vario putatively conserved	Proteobacteria	Alphaproteobacteria	Rhodobacterales	Rhodobacteraceae	Ruegeria	Ruegeria	Ruegeria pomeroyi DSS-3	Yes	1	NA
GCF_000011965.2	ctg1_1471	NC_003911.12	1527061	1528374	+	HS17Reps	COG1593	430.2	ScoreOver50	NA	1	NA	NA	Vario putatively conserved	Proteobacteria	Alphaproteobacteria	Rhodobacterales	Rhodobacteraceae	Ruegeria	Ruegeria	Ruegeria pomeroyi DSS-3	Yes	1	NA
GCF_000011965.2	ctg1_1472	NC_003911.12	1528377	1528808	-	HS17Reps	COG0824	68.1	ScoreOver50	NA	1	NA	NA	Vario putatively conserved	Proteobacteria	Alphaproteobacteria	Rhodobacterales	Rhodobacteraceae	Ruegeria	Ruegeria	Ruegeria pomeroyi DSS-3	Yes	-1	NA
GCF_000011965.2	ctg1_1473	NC_003911.12	1528987	1529466	+	HS17Reps	COG1846	60	ScoreOver50	NA	1	NA	NA	Vario putatively conserved	Proteobacteria	Alphaproteobacteria	Rhodobacterales	Rhodobacteraceae	Ruegeria	Ruegeria	Ruegeria pomeroyi DSS-3	Yes	1	t
GCF_000011965.2	ctg1_1474	NC_003911.12	1529474	1531621	+	HS17Reps	COG4231	182.5	ScoreOver50	NA	1	NA	COG4231	Vario putatively conserved	Proteobacteria	Alphaproteobacteria	Rhodobacterales	Rhodobacteraceae	Ruegeria	Ruegeria	Ruegeria pomeroyi DSS-3	Yes	1	k
GCF_000011965.2	ctg1_1475	NC_003911.12	1531618	1533171	+	HS17Reps	COG1014	122.1	ScoreOver50	NA	1	NA	COG1014	Vario putatively conserved	Proteobacteria	Alphaproteobacteria	Rhodobacterales	Rhodobacteraceae	Ruegeria	Ruegeria	Ruegeria pomeroyi DSS-3	Yes	1	j
GCF_000011965.2	ctg1_1476	NC_003911.12	1533272	1534045	+	HS17Reps	COG4126	141.4	ScoreOver50	NA	1	NA	NA	Vario putatively conserved	Proteobacteria	Alphaproteobacteria	Rhodobacterales	Rhodobacteraceae	Ruegeria	Ruegeria	Ruegeria pomeroyi DSS-3	Yes	1	NA
GCF_000011965.2	ctg1_1477	NC_003911.12	1534211	1535335	+	HS17Reps	COG2885	120.9	ScoreOver50	NA	1	NA	NA	Vario putatively conserved	Proteobacteria	Alphaproteobacteria	Rhodobacterales	Rhodobacteraceae	Ruegeria	Ruegeria	Ruegeria pomeroyi DSS-3	Yes	1	NA
GCF_000011965.2	ctg1_1478	NC_003911.12	1535348	1536685	-	HS17Reps	COG1593	339.3	ScoreOver50	NA	1	NA	NA	Vario putatively conserved	Proteobacteria	Alphaproteobacteria	Rhodobacterales	Rhodobacteraceae	Ruegeria	Ruegeria	Ruegeria pomeroyi DSS-3	Yes	-1	NA
GCF_000011965.2	ctg1_1479	NC_003911.12	1536713	1537216	-	HS17Reps	COG3090	75.6	ScoreOver50	NA	1	NA	NA	Vario putatively conserved	Proteobacteria	Alphaproteobacteria	Rhodobacterales	Rhodobacteraceae	Ruegeria	Ruegeria	Ruegeria pomeroyi DSS-3	Yes	-1	NA
GCF_000011965.2	ctg1_1480	NC_003911.12	1537281	1538309	-	HS17Reps	COG1638	128.9	ScoreOver50	NA	1	NA	NA	Vario putatively conserved	Proteobacteria	Alphaproteobacteria	Rhodobacterales	Rhodobacteraceae	Ruegeria	Ruegeria	Ruegeria pomeroyi DSS-3	Yes	-1	NA
GCF_000011965.2	ctg1_1481	NC_003911.12	1538518	1539597	+	HS17Reps	COG0240	93.5	ScoreOver50	NA	1	NA	NA	Vario putatively conserved	Proteobacteria	Alphaproteobacteria	Rhodobacterales	Rhodobacteraceae	Ruegeria	Ruegeria	Ruegeria pomeroyi DSS-3	Yes	1	NA
GCF_000011965.2	ctg1_1482	NC_003911.12	1539599	1540582	+	HS17Reps	COG1250	249.6	ScoreOver50	NA	1	NA	NA	Vario putatively conserved	Proteobacteria	Alphaproteobacteria	Rhodobacterales	Rhodobacteraceae	Ruegeria	Ruegeria	Ruegeria pomeroyi DSS-3	Yes	1	NA
GCF_000011965.2	ctg1_1483	NC_003911.12	1540667	1541755	-	HS17Reps	COG0079	278.7	ScoreOver50	NA	1	NA	NA	Vario putatively conserved	Proteobacteria	Alphaproteobacteria	Rhodobacterales	Rhodobacteraceae	Ruegeria	Ruegeria	Ruegeria pomeroyi DSS-3	Yes	-1	NA
GCF_000011965.2	ctg1_1484	NC_003911.12	1541806	1543194	-	HS17Reps	COG1053	263.9	ScoreOver50	NA	1	NA	NA	Vario putatively conserved	Proteobacteria	Alphaproteobacteria	Rhodobacterales	Rhodobacteraceae	Ruegeria	Ruegeria	Ruegeria pomeroyi DSS-3	Yes	-1	NA
GCF_000011965.2	ctg1_1485	NC_003911.12	1543178	1544041	-	HS17Reps	COG2513	328.6	ScoreOver50	NA	1	NA	NA	Vario putatively conserved	Proteobacteria	Alphaproteobacteria	Rhodobacterales	Rhodobacteraceae	Ruegeria	Ruegeria	Ruegeria pomeroyi DSS-3	Yes	-1	NA
GCF_000020125.1	ctg1_2110	NC_010681.1	2411913	2414798	+	HS24Reps	COG0443	233.5	ScoreOver50	NA	1	NA	NA	iac putatively conserved	Proteobacteria	Gammaproteobacteria	Burkholderiales	Burkholderiaceae	Paraburkholderia	Paraburkholderia	Paraburkholderia phytofirmans PsJN	Yes	1	NA
GCF_000020125.1	ctg1_2111	NC_010681.1	2414810	2415079	-	HS24Reps	NA	NA	NA	NA	1	NA	NA	iac putatively conserved	Proteobacteria	Gammaproteobacteria	Burkholderiales	Burkholderiaceae	Paraburkholderia	Paraburkholderia	Paraburkholderia phytofirmans PsJN	Yes	-1	NA
GCF_000020125.1	ctg1_2112	NC_010681.1	2415388	2416170	-	HS24Reps	COG3347	137.1	ScoreOver50	NA	1	COG3347	COG3347	iac putatively conserved	Proteobacteria	Gammaproteobacteria	Burkholderiales	Burkholderiaceae	Paraburkholderia	Paraburkholderia	Paraburkholderia phytofirmans PsJN	Yes	-1	e
GCF_000020125.1	ctg1_2113	NC_010681.1	2416303	2417211	+	HS24Reps	COG0583	164.6	ScoreOver50	NA	1	NA	NA	iac putatively conserved	Proteobacteria	Gammaproteobacteria	Burkholderiales	Burkholderiaceae	Paraburkholderia	Paraburkholderia	Paraburkholderia phytofirmans PsJN	Yes	1	u
GCF_000020125.1	ctg1_2114	NC_010681.1	2417225	2418256	-	HS24Reps	COG2199	121.4	ScoreOver50	NA	1	NA	NA	iac putatively conserved	Proteobacteria	Gammaproteobacteria	Burkholderiales	Burkholderiaceae	Paraburkholderia	Paraburkholderia	Paraburkholderia phytofirmans PsJN	Yes	-1	NA
GCF_000020125.1	ctg1_2115	NC_010681.1	2418493	2419389	+	HS24Reps	COG0583	177.7	ScoreOver50	NA	1	NA	NA	iac putatively conserved	Proteobacteria	Gammaproteobacteria	Burkholderiales	Burkholderiaceae	Paraburkholderia	Paraburkholderia	Paraburkholderia phytofirmans PsJN	Yes	1	u
GCF_000020125.1	ctg1_2116	NC_010681.1	2419426	2420229	-	HS24Reps	COG0637	85.2	ScoreOver50	NA	1	NA	NA	iac putatively conserved	Proteobacteria	Gammaproteobacteria	Burkholderiales	Burkholderiaceae	Paraburkholderia	Paraburkholderia	Paraburkholderia phytofirmans PsJN	Yes	-1	NA
GCF_000020125.1	ctg1_2117	NC_010681.1	2420286	2421518	-	HS24Reps	COG0075	333.1	ScoreOver50	NA	1	NA	NA	iac putatively conserved	Proteobacteria	Gammaproteobacteria	Burkholderiales	Burkholderiaceae	Paraburkholderia	Paraburkholderia	Paraburkholderia phytofirmans PsJN	Yes	-1	NA
GCF_000020125.1	ctg1_2118	NC_010681.1	2421638	2422546	+	HS24Reps	COG0583	163.3	ScoreOver50	NA	1	NA	NA	iac putatively conserved	Proteobacteria	Gammaproteobacteria	Burkholderiales	Burkholderiaceae	Paraburkholderia	Paraburkholderia	Paraburkholderia phytofirmans PsJN	Yes	1	u
GCF_000020125.1	ctg1_2119	NC_010681.1	2422655	2423401	-	HS24Reps	COG3347	136.3	ScoreOver50	NA	1	COG3347	COG3347	iac putatively conserved	Proteobacteria	Gammaproteobacteria	Burkholderiales	Burkholderiaceae	Paraburkholderia	Paraburkholderia	Paraburkholderia phytofirmans PsJN	Yes	-1	e
GCF_000020125.1	ctg1_2120	NC_010681.1	2423710	2424624	-	HS24Reps	COG0583	203.1	ScoreOver50	NA	1	NA	NA	iac putatively conserved	Proteobacteria	Gammaproteobacteria	Burkholderiales	Burkholderiaceae	Paraburkholderia	Paraburkholderia	Paraburkholderia phytofirmans PsJN	Yes	-1	u
GCF_000020125.1	ctg1_2121	NC_010681.1	2424748	2425407	+	HS24Reps	COG0288	205	ScoreOver50	NA	1	NA	NA	iac putatively conserved	Proteobacteria	Gammaproteobacteria	Burkholderiales	Burkholderiaceae	Paraburkholderia	Paraburkholderia	Paraburkholderia phytofirmans PsJN	Yes	1	NA
GCF_000020125.1	ctg1_2122	NC_010681.1	2425447	2425917	+	HS24Reps	COG1513	175.7	ScoreOver50	NA	1	NA	NA	iac putatively conserved	Proteobacteria	Gammaproteobacteria	Burkholderiales	Burkholderiaceae	Paraburkholderia	Paraburkholderia	Paraburkholderia phytofirmans PsJN	Yes	1	NA
GCF_000020125.1	ctg1_2123	NC_010681.1	2426115	2426846	-	HS24Reps	COG0730	43.3	ScoreUnder50	NA	1	NA	NA	iac putatively conserved	Proteobacteria	Gammaproteobacteria	Burkholderiales	Burkholderiaceae	Paraburkholderia	Paraburkholderia	Paraburkholderia phytofirmans PsJN	Yes	-1	NA
GCF_000020125.1	ctg1_2124	NC_010681.1	2427016	2427900	+	HS24Reps	COG0583	143.1	ScoreOver50	NA	1	NA	NA	iac putatively conserved	Proteobacteria	Gammaproteobacteria	Burkholderiales	Burkholderiaceae	Paraburkholderia	Paraburkholderia	Paraburkholderia phytofirmans PsJN	Yes	1	u
GCF_000020125.1	ctg1_2125	NC_010681.1	2428025	2429038	+	HS24Reps	COG1018	211.1	ScoreOver50	NA	1	COG1018	COG1018	iac putatively conserved	Proteobacteria	Gammaproteobacteria	Burkholderiales	Burkholderiaceae	Paraburkholderia	Paraburkholderia	Paraburkholderia phytofirmans PsJN	Yes	1	f
GCF_000020125.1	ctg1_2126	NC_010681.1	2429089	2429379	-	HS24Reps	COG4829	116.9	ScoreOver50	NA	1	NA	NA	iac putatively conserved	Proteobacteria	Gammaproteobacteria	Burkholderiales	Burkholderiaceae	Paraburkholderia	Paraburkholderia	Paraburkholderia phytofirmans PsJN	Yes	-1	NA
GCF_000020125.1	ctg1_2127	NC_010681.1	2429520	2430428	-	HS24Reps	COG3485	118.7	ScoreOver50	NA	1	NA	NA	iac putatively conserved	Proteobacteria	Gammaproteobacteria	Burkholderiales	Burkholderiaceae	Paraburkholderia	Paraburkholderia	Paraburkholderia phytofirmans PsJN	Yes	-1	NA
GCF_000020125.1	ctg1_2128	NC_010681.1	2430498	2431655	-	HS24Reps	COG4948	235.9	ScoreOver50	NA	1	NA	NA	iac putatively conserved	Proteobacteria	Gammaproteobacteria	Burkholderiales	Burkholderiaceae	Paraburkholderia	Paraburkholderia	Paraburkholderia phytofirmans PsJN	Yes	-1	NA
GCF_000020125.1	ctg1_2129	NC_010681.1	2431759	2432646	+	HS24Reps	COG0583	193.1	ScoreOver50	NA	1	NA	NA	iac putatively conserved	Proteobacteria	Gammaproteobacteria	Burkholderiales	Burkholderiaceae	Paraburkholderia	Paraburkholderia	Paraburkholderia phytofirmans PsJN	Yes	1	u
GCF_000020125.1	ctg1_2130	NC_010681.1	2432668	2433585	-	HS24Reps	COG0583	125.5	ScoreOver50	NA	1	NA	NA	iac putatively conserved	Proteobacteria	Gammaproteobacteria	Burkholderiales	Burkholderiaceae	Paraburkholderia	Paraburkholderia	Paraburkholderia phytofirmans PsJN	Yes	-1	u
GCF_000020125.1	ctg1_2131	NC_010681.1	2433692	2434975	+	HS24Reps	COG4638	225.1	ScoreOver50	COG4638	1	COG4638	COG4638	iac putatively conserved	Proteobacteria	Gammaproteobacteria	Burkholderiales	Burkholderiaceae	Paraburkholderia	Paraburkholderia	Paraburkholderia phytofirmans PsJN	Yes	1	c
GCF_000020125.1	ctg1_2132	NC_010681.1	2434972	2435472	+	HS24Reps	COG5517	104.2	ScoreOver50	COG5517	1	COG5517	COG5517	iac putatively conserved	Proteobacteria	Gammaproteobacteria	Burkholderiales	Burkholderiaceae	Paraburkholderia	Paraburkholderia	Paraburkholderia phytofirmans PsJN	Yes	1	d
GCF_000020125.1	ctg1_2133	NC_010681.1	2435505	2435888	+	HS24Reps	COG1942	81.1	ScoreOver50	NA	1	COG1942	NA	iac putatively conserved	Proteobacteria	Gammaproteobacteria	Burkholderiales	Burkholderiaceae	Paraburkholderia	Paraburkholderia	Paraburkholderia phytofirmans PsJN	Yes	1	NA
GCF_000020125.1	ctg1_2134	NC_010681.1	2435929	2437245	+	HS24Reps	COG0477	115.6	ScoreOver50	NA	1	NA	NA	iac putatively conserved	Proteobacteria	Gammaproteobacteria	Burkholderiales	Burkholderiaceae	Paraburkholderia	Paraburkholderia	Paraburkholderia phytofirmans PsJN	Yes	1	NA
GCF_000020125.1	ctg1_2135	NC_010681.1	2437256	2438821	-	HS24Reps	COG3852	157.2	ScoreOver50	NA	1	NA	NA	iac putatively conserved	Proteobacteria	Gammaproteobacteria	Burkholderiales	Burkholderiaceae	Paraburkholderia	Paraburkholderia	Paraburkholderia phytofirmans PsJN	Yes	-1	NA
GCF_000020125.1	ctg1_2136	NC_010681.1	2439013	2440191	+	HS24Reps	COG1960	105.7	ScoreOver50	NA	1	COG1960	NA	iac putatively conserved	Proteobacteria	Gammaproteobacteria	Burkholderiales	Burkholderiaceae	Paraburkholderia	Paraburkholderia	Paraburkholderia phytofirmans PsJN	Yes	1	a
GCF_000020125.1	ctg1_2137	NC_010681.1	2440259	2440636	+	HS24Reps	iacB	214.5	ScoreOver50	NA	1	NA	NA	iac putatively conserved	Proteobacteria	Gammaproteobacteria	Burkholderiales	Burkholderiaceae	Paraburkholderia	Paraburkholderia	Paraburkholderia phytofirmans PsJN	Yes	1	b
GCF_000020125.1	ctg1_2138	NC_010681.1	2440682	2441170	+	HS24Reps	iacI	256.2	ScoreOver50	NA	1	NA	NA	iac putatively conserved	Proteobacteria	Gammaproteobacteria	Burkholderiales	Burkholderiaceae	Paraburkholderia	Paraburkholderia	Paraburkholderia phytofirmans PsJN	Yes	1	i
GCF_000020125.1	ctg1_2139	NC_010681.1	2441167	2442291	+	HS24Reps	COG0154	300.2	ScoreOver50	NA	1	COG0154	NA	iac putatively conserved	Proteobacteria	Gammaproteobacteria	Burkholderiales	Burkholderiaceae	Paraburkholderia	Paraburkholderia	Paraburkholderia phytofirmans PsJN	Yes	1	h
GCF_000020125.1	ctg1_2140	NC_010681.1	2442356	2443099	+	HS24Reps	COG3347	100	ScoreOver50	NA	1	COG3347	COG3347	iac putatively conserved	Proteobacteria	Gammaproteobacteria	Burkholderiales	Burkholderiaceae	Paraburkholderia	Paraburkholderia	Paraburkholderia phytofirmans PsJN	Yes	1	e
GCF_000020125.1	ctg1_2141	NC_010681.1	2443151	2443813	-	HS24Reps	COG4566	213.1	ScoreOver50	NA	1	NA	NA	iac putatively conserved	Proteobacteria	Gammaproteobacteria	Burkholderiales	Burkholderiaceae	Paraburkholderia	Paraburkholderia	Paraburkholderia phytofirmans PsJN	Yes	-1	NA
GCF_000020125.1	ctg1_2142	NC_010681.1	2444072	2444611	+	HS24Reps	COG1853	113	ScoreOver50	NA	1	COG1853	NA	iac putatively conserved	Proteobacteria	Gammaproteobacteria	Burkholderiales	Burkholderiaceae	Paraburkholderia	Paraburkholderia	Paraburkholderia phytofirmans PsJN	Yes	1	g
GCF_000020125.1	ctg1_2143	NC_010681.1	2444640	2445695	-	HS24Reps	COG0583	166.8	ScoreOver50	NA	1	NA	NA	iac putatively conserved	Proteobacteria	Gammaproteobacteria	Burkholderiales	Burkholderiaceae	Paraburkholderia	Paraburkholderia	Paraburkholderia phytofirmans PsJN	Yes	-1	u
GCF_000020125.1	ctg1_2144	NC_010681.1	2445891	2447213	+	HS24Reps	COG2271	111.3	ScoreOver50	NA	1	NA	NA	iac putatively conserved	Proteobacteria	Gammaproteobacteria	Burkholderiales	Burkholderiaceae	Paraburkholderia	Paraburkholderia	Paraburkholderia phytofirmans PsJN	Yes	1	NA
GCF_000020125.1	ctg1_2145	NC_010681.1	2447259	2448722	+	HS24Reps	COG0154	362.9	ScoreOver50	NA	1	COG0154	NA	iac putatively conserved	Proteobacteria	Gammaproteobacteria	Burkholderiales	Burkholderiaceae	Paraburkholderia	Paraburkholderia	Paraburkholderia phytofirmans PsJN	Yes	1	h
GCF_000020125.1	ctg1_2146	NC_010681.1	2448854	2450056	+	HS24Reps	COG3203	191.6	ScoreOver50	NA	1	NA	NA	iac putatively conserved	Proteobacteria	Gammaproteobacteria	Burkholderiales	Burkholderiaceae	Paraburkholderia	Paraburkholderia	Paraburkholderia phytofirmans PsJN	Yes	1	NA
GCF_000020125.1	ctg1_2147	NC_010681.1	2450352	2450744	-	HS24Reps	COG2372	87.5	ScoreOver50	NA	1	NA	NA	iac putatively conserved	Proteobacteria	Gammaproteobacteria	Burkholderiales	Burkholderiaceae	Paraburkholderia	Paraburkholderia	Paraburkholderia phytofirmans PsJN	Yes	-1	NA
GCF_000020125.1	ctg1_2148	NC_010681.1	2450760	2451653	-	HS24Reps	NA	NA	NA	NA	1	NA	NA	iac putatively conserved	Proteobacteria	Gammaproteobacteria	Burkholderiales	Burkholderiaceae	Paraburkholderia	Paraburkholderia	Paraburkholderia phytofirmans PsJN	Yes	-1	NA
GCF_000020125.1	ctg1_2149	NC_010681.1	2451760	2452203	-	HS24Reps	NA	NA	NA	NA	1	NA	NA	iac putatively conserved	Proteobacteria	Gammaproteobacteria	Burkholderiales	Burkholderiaceae	Paraburkholderia	Paraburkholderia	Paraburkholderia phytofirmans PsJN	Yes	-1	NA
GCF_000020125.1	ctg1_2150	NC_010681.1	2452334	2453686	+	HS24Reps	COG2358	134.4	ScoreOver50	NA	1	NA	NA	iac putatively conserved	Proteobacteria	Gammaproteobacteria	Burkholderiales	Burkholderiaceae	Paraburkholderia	Paraburkholderia	Paraburkholderia phytofirmans PsJN	Yes	1	NA
GCF_000020125.1	ctg1_2151	NC_010681.1	2453733	2454488	-	HS24Reps	COG3109	129.7	ScoreOver50	NA	1	NA	NA	iac putatively conserved	Proteobacteria	Gammaproteobacteria	Burkholderiales	Burkholderiaceae	Paraburkholderia	Paraburkholderia	Paraburkholderia phytofirmans PsJN	Yes	-1	NA
GCF_000020125.1	ctg1_2152	NC_010681.1	2454665	2455588	+	HS24Reps	COG0583	173.4	ScoreOver50	NA	1	NA	NA	iac putatively conserved	Proteobacteria	Gammaproteobacteria	Burkholderiales	Burkholderiaceae	Paraburkholderia	Paraburkholderia	Paraburkholderia phytofirmans PsJN	Yes	1	u
GCF_000737145.1	ctg1_2696	NZ_KL810966.1	2869691	2871145	+	HS57Reps	COG3420	42.8	ScoreUnder50	NA	1	NA	NA	Vario putatively conserved	Proteobacteria	Gammaproteobacteria	Pseudomonadales	Moraxellaceae	Acinetobacter	Acinetobacter	Acinetobacter baumannii ATCC 19606	Yes	1	NA
GCF_000737145.1	ctg1_2697	NZ_KL810966.1	2871215	2872534	+	HS57Reps	COG3659	280.7	ScoreOver50	NA	1	NA	NA	Vario putatively conserved	Proteobacteria	Gammaproteobacteria	Pseudomonadales	Moraxellaceae	Acinetobacter	Acinetobacter	Acinetobacter baumannii ATCC 19606	Yes	1	NA
GCF_000737145.1	ctg1_2698	NZ_KL810966.1	2872617	2875046	+	HS57Reps	COG4993	544.7	ScoreOver50	NA	1	NA	NA	Vario putatively conserved	Proteobacteria	Gammaproteobacteria	Pseudomonadales	Moraxellaceae	Acinetobacter	Acinetobacter	Acinetobacter baumannii ATCC 19606	Yes	1	NA
GCF_000737145.1	ctg1_2699	NZ_KL810966.1	2875677	2876144	+	HS57Reps	COG3017	12.8	ScoreUnder50	NA	1	NA	NA	Vario putatively conserved	Proteobacteria	Gammaproteobacteria	Pseudomonadales	Moraxellaceae	Acinetobacter	Acinetobacter	Acinetobacter baumannii ATCC 19606	Yes	1	NA
GCF_000737145.1	ctg1_2700	NZ_KL810966.1	2876280	2876693	+	HS57Reps	COG2391	67.4	ScoreOver50	NA	1	NA	NA	Vario putatively conserved	Proteobacteria	Gammaproteobacteria	Pseudomonadales	Moraxellaceae	Acinetobacter	Acinetobacter	Acinetobacter baumannii ATCC 19606	Yes	1	NA
GCF_000737145.1	ctg1_2701	NZ_KL810966.1	2876680	2877111	+	HS57Reps	COG2391	48.9	ScoreUnder50	NA	1	NA	NA	Vario putatively conserved	Proteobacteria	Gammaproteobacteria	Pseudomonadales	Moraxellaceae	Acinetobacter	Acinetobacter	Acinetobacter baumannii ATCC 19606	Yes	1	NA
GCF_000737145.1	ctg1_2702	NZ_KL810966.1	2877116	2877982	+	HS57Reps	COG0491	87	ScoreOver50	NA	1	NA	NA	Vario putatively conserved	Proteobacteria	Gammaproteobacteria	Pseudomonadales	Moraxellaceae	Acinetobacter	Acinetobacter	Acinetobacter baumannii ATCC 19606	Yes	1	NA
GCF_000737145.1	ctg1_2703	NZ_KL810966.1	2878075	2878887	-	HS57Reps	COG1414	132.2	ScoreOver50	NA	1	NA	NA	Vario putatively conserved	Proteobacteria	Gammaproteobacteria	Pseudomonadales	Moraxellaceae	Acinetobacter	Acinetobacter	Acinetobacter baumannii ATCC 19606	Yes	-1	NA
GCF_000737145.1	ctg1_2704	NZ_KL810966.1	2878930	2879850	-	HS57Reps	COG0583	100.9	ScoreOver50	NA	1	NA	NA	Vario putatively conserved	Proteobacteria	Gammaproteobacteria	Pseudomonadales	Moraxellaceae	Acinetobacter	Acinetobacter	Acinetobacter baumannii ATCC 19606	Yes	-1	u
GCF_000737145.1	ctg1_2705	NZ_KL810966.1	2879939	2881180	+	HS57Reps	COG1960	236.4	ScoreOver50	NA	1	COG1960	NA	Vario putatively conserved	Proteobacteria	Gammaproteobacteria	Pseudomonadales	Moraxellaceae	Acinetobacter	Acinetobacter	Acinetobacter baumannii ATCC 19606	Yes	1	a
GCF_000737145.1	ctg1_2706	NZ_KL810966.1	2881198	2882319	+	HS57Reps	COG3173	142	ScoreOver50	NA	1	NA	NA	Vario putatively conserved	Proteobacteria	Gammaproteobacteria	Pseudomonadales	Moraxellaceae	Acinetobacter	Acinetobacter	Acinetobacter baumannii ATCC 19606	Yes	1	NA
GCF_000737145.1	ctg1_2707	NZ_KL810966.1	2882316	2883014	+	HS57Reps	COG0406	77.6	ScoreOver50	NA	1	NA	NA	Vario putatively conserved	Proteobacteria	Gammaproteobacteria	Pseudomonadales	Moraxellaceae	Acinetobacter	Acinetobacter	Acinetobacter baumannii ATCC 19606	Yes	1	NA
GCF_000737145.1	ctg1_2708	NZ_KL810966.1	2883030	2883773	+	HS57Reps	COG3967	122	ScoreOver50	NA	1	NA	COG3967	Vario putatively conserved	Proteobacteria	Gammaproteobacteria	Pseudomonadales	Moraxellaceae	Acinetobacter	Acinetobacter	Acinetobacter baumannii ATCC 19606	Yes	1	NA
GCF_000737145.1	ctg1_2709	NZ_KL810966.1	2883809	2885065	-	HS57Reps	NA	NA	NA	NA	1	NA	NA	Vario putatively conserved	Proteobacteria	Gammaproteobacteria	Pseudomonadales	Moraxellaceae	Acinetobacter	Acinetobacter	Acinetobacter baumannii ATCC 19606	Yes	-1	NA
GCF_000737145.1	ctg1_2710	NZ_KL810966.1	2885182	2886531	-	HS57Reps	COG2271	206.7	ScoreOver50	NA	1	NA	NA	Vario putatively conserved	Proteobacteria	Gammaproteobacteria	Pseudomonadales	Moraxellaceae	Acinetobacter	Acinetobacter	Acinetobacter baumannii ATCC 19606	Yes	-1	NA
GCF_000737145.1	ctg1_2711	NZ_KL810966.1	2886944	2887468	-	HS57Reps	COG1846	34.9	ScoreUnder50	NA	1	NA	NA	Vario putatively conserved	Proteobacteria	Gammaproteobacteria	Pseudomonadales	Moraxellaceae	Acinetobacter	Acinetobacter	Acinetobacter baumannii ATCC 19606	Yes	-1	t
GCF_000737145.1	ctg1_2712	NZ_KL810966.1	2887561	2888670	+	HS57Reps	COG0154	305.4	ScoreOver50	NA	1	COG0154	NA	Vario putatively conserved	Proteobacteria	Gammaproteobacteria	Pseudomonadales	Moraxellaceae	Acinetobacter	Acinetobacter	Acinetobacter baumannii ATCC 19606	Yes	1	h
GCF_000737145.1	ctg1_2713	NZ_KL810966.1	2888689	2889855	+	HS57Reps	COG1960	90.3	ScoreOver50	NA	1	COG1960	NA	Vario putatively conserved	Proteobacteria	Gammaproteobacteria	Pseudomonadales	Moraxellaceae	Acinetobacter	Acinetobacter	Acinetobacter baumannii ATCC 19606	Yes	1	a
GCF_000737145.1	ctg1_2714	NZ_KL810966.1	2889884	2890243	+	HS57Reps	iacB	233.9	ScoreOver50	NA	1	NA	NA	Vario putatively conserved	Proteobacteria	Gammaproteobacteria	Pseudomonadales	Moraxellaceae	Acinetobacter	Acinetobacter	Acinetobacter baumannii ATCC 19606	Yes	1	b
GCF_000737145.1	ctg1_2715	NZ_KL810966.1	2890254	2890781	+	HS57Reps	iacI	308.8	ScoreOver50	NA	1	NA	NA	Vario putatively conserved	Proteobacteria	Gammaproteobacteria	Pseudomonadales	Moraxellaceae	Acinetobacter	Acinetobacter	Acinetobacter baumannii ATCC 19606	Yes	1	i
GCF_000737145.1	ctg1_2716	NZ_KL810966.1	2890811	2892088	+	HS57Reps	COG4638	219.6	ScoreOver50	COG4638	1	COG4638	COG4638	Vario putatively conserved	Proteobacteria	Gammaproteobacteria	Pseudomonadales	Moraxellaceae	Acinetobacter	Acinetobacter	Acinetobacter baumannii ATCC 19606	Yes	1	c
GCF_000737145.1	ctg1_2717	NZ_KL810966.1	2892099	2892584	+	HS57Reps	COG5517	105	ScoreOver50	COG5517	1	COG5517	COG5517	Vario putatively conserved	Proteobacteria	Gammaproteobacteria	Pseudomonadales	Moraxellaceae	Acinetobacter	Acinetobacter	Acinetobacter baumannii ATCC 19606	Yes	1	d
GCF_000737145.1	ctg1_2718	NZ_KL810966.1	2892595	2893332	+	HS57Reps	COG3347	104.8	ScoreOver50	NA	1	COG3347	COG3347	Vario putatively conserved	Proteobacteria	Gammaproteobacteria	Pseudomonadales	Moraxellaceae	Acinetobacter	Acinetobacter	Acinetobacter baumannii ATCC 19606	Yes	1	e
GCF_000737145.1	ctg1_2719	NZ_KL810966.1	2893367	2894320	+	HS57Reps	COG1018	210.2	ScoreOver50	NA	1	COG1018	COG1018	Vario putatively conserved	Proteobacteria	Gammaproteobacteria	Pseudomonadales	Moraxellaceae	Acinetobacter	Acinetobacter	Acinetobacter baumannii ATCC 19606	Yes	1	f
GCF_000737145.1	ctg1_2720	NZ_KL810966.1	2894369	2895322	+	HS57Reps	COG1853	177.8	ScoreOver50	NA	1	COG1853	NA	Vario putatively conserved	Proteobacteria	Gammaproteobacteria	Pseudomonadales	Moraxellaceae	Acinetobacter	Acinetobacter	Acinetobacter baumannii ATCC 19606	Yes	1	g
GCF_000737145.1	ctg1_2721	NZ_KL810966.1	2895518	2896432	+	HS57Reps	COG2207	93	ScoreOver50	NA	1	NA	NA	Vario putatively conserved	Proteobacteria	Gammaproteobacteria	Pseudomonadales	Moraxellaceae	Acinetobacter	Acinetobacter	Acinetobacter baumannii ATCC 19606	Yes	1	NA
GCF_000737145.1	ctg1_2722	NZ_KL810966.1	2896651	2898957	+	HS57Reps	COG3733	717.2	ScoreOver50	NA	1	NA	NA	Vario putatively conserved	Proteobacteria	Gammaproteobacteria	Pseudomonadales	Moraxellaceae	Acinetobacter	Acinetobacter	Acinetobacter baumannii ATCC 19606	Yes	1	NA
GCF_000737145.1	ctg1_2723	NZ_KL810966.1	2899041	2900318	+	HS57Reps	NA	NA	NA	NA	1	NA	NA	Vario putatively conserved	Proteobacteria	Gammaproteobacteria	Pseudomonadales	Moraxellaceae	Acinetobacter	Acinetobacter	Acinetobacter baumannii ATCC 19606	Yes	1	NA
GCF_000737145.1	ctg1_2724	NZ_KL810966.1	2900353	2901840	+	HS57Reps	COG1012	436.7	ScoreOver50	NA	1	NA	NA	Vario putatively conserved	Proteobacteria	Gammaproteobacteria	Pseudomonadales	Moraxellaceae	Acinetobacter	Acinetobacter	Acinetobacter baumannii ATCC 19606	Yes	1	NA
GCF_000737145.1	ctg1_2725	NZ_KL810966.1	2901912	2903216	-	HS57Reps	COG2366	181.5	ScoreOver50	NA	1	NA	NA	Vario putatively conserved	Proteobacteria	Gammaproteobacteria	Pseudomonadales	Moraxellaceae	Acinetobacter	Acinetobacter	Acinetobacter baumannii ATCC 19606	Yes	-1	NA
GCF_000737145.1	ctg1_2726	NZ_KL810966.1	2903197	2904375	-	HS57Reps	COG2366	291.6	ScoreOver50	NA	1	NA	NA	Vario putatively conserved	Proteobacteria	Gammaproteobacteria	Pseudomonadales	Moraxellaceae	Acinetobacter	Acinetobacter	Acinetobacter baumannii ATCC 19606	Yes	-1	NA
GCF_000737145.1	ctg1_2727	NZ_KL810966.1	2904636	2905415	-	HS57Reps	COG2021	153.4	ScoreOver50	NA	1	NA	NA	Vario putatively conserved	Proteobacteria	Gammaproteobacteria	Pseudomonadales	Moraxellaceae	Acinetobacter	Acinetobacter	Acinetobacter baumannii ATCC 19606	Yes	-1	NA
GCF_000737145.1	ctg1_2728	NZ_KL810966.1	2905426	2906640	-	HS57Reps	COG0183	434.8	ScoreOver50	NA	1	NA	COG0183	Vario putatively conserved	Proteobacteria	Gammaproteobacteria	Pseudomonadales	Moraxellaceae	Acinetobacter	Acinetobacter	Acinetobacter baumannii ATCC 19606	Yes	-1	m
GCF_000737145.1	ctg1_2729	NZ_KL810966.1	2907060	2907713	-	HS57Reps	COG2057	213.9	ScoreOver50	NA	1	NA	NA	Vario putatively conserved	Proteobacteria	Gammaproteobacteria	Pseudomonadales	Moraxellaceae	Acinetobacter	Acinetobacter	Acinetobacter baumannii ATCC 19606	Yes	-1	NA
GCF_000737145.1	ctg1_2730	NZ_KL810966.1	2907732	2908403	-	HS57Reps	COG1788	265.4	ScoreOver50	NA	1	NA	NA	Vario putatively conserved	Proteobacteria	Gammaproteobacteria	Pseudomonadales	Moraxellaceae	Acinetobacter	Acinetobacter	Acinetobacter baumannii ATCC 19606	Yes	-1	NA
GCF_000737145.1	ctg1_2731	NZ_KL810966.1	2908538	2909458	-	HS57Reps	COG3485	94.8	ScoreOver50	NA	1	NA	NA	Vario putatively conserved	Proteobacteria	Gammaproteobacteria	Pseudomonadales	Moraxellaceae	Acinetobacter	Acinetobacter	Acinetobacter baumannii ATCC 19606	Yes	-1	NA
GCF_000737145.1	ctg1_2732	NZ_KL810966.1	2909619	2909909	-	HS57Reps	COG4829	125	ScoreOver50	NA	1	NA	NA	Vario putatively conserved	Proteobacteria	Gammaproteobacteria	Pseudomonadales	Moraxellaceae	Acinetobacter	Acinetobacter	Acinetobacter baumannii ATCC 19606	Yes	-1	NA
GCF_000737145.1	ctg1_2733	NZ_KL810966.1	2909933	2911039	-	HS57Reps	COG4948	239.1	ScoreOver50	NA	1	NA	NA	Vario putatively conserved	Proteobacteria	Gammaproteobacteria	Pseudomonadales	Moraxellaceae	Acinetobacter	Acinetobacter	Acinetobacter baumannii ATCC 19606	Yes	-1	NA
GCF_000737145.1	ctg1_2734	NZ_KL810966.1	2911140	2912054	+	HS57Reps	COG0583	167	ScoreOver50	NA	1	NA	NA	Vario putatively conserved	Proteobacteria	Gammaproteobacteria	Pseudomonadales	Moraxellaceae	Acinetobacter	Acinetobacter	Acinetobacter baumannii ATCC 19606	Yes	1	u
GCF_000737145.1	ctg1_2735	NZ_KL810966.1	2912136	2912930	+	HS57Reps	NA	NA	NA	NA	1	NA	NA	Vario putatively conserved	Proteobacteria	Gammaproteobacteria	Pseudomonadales	Moraxellaceae	Acinetobacter	Acinetobacter	Acinetobacter baumannii ATCC 19606	Yes	1	NA
GCF_000807315.1	ctg1_6123	NZ_CP010313.1	6343494	6344060	+	HS67Reps	NA	NA	NA	NA	1	NA	NA	Vario putatively conserved	Proteobacteria	Alphaproteobacteria	Rhizobiales	Xanthobacteraceae	Bradyrhizobium	Bradyrhizobium	Bradyrhizobium japonicum E109	Yes	1	NA
GCF_000807315.1	ctg1_6124	NZ_CP010313.1	6344429	6345043	+	HS67Reps	COG3063	33.4	ScoreUnder50	NA	1	NA	NA	Vario putatively conserved	Proteobacteria	Alphaproteobacteria	Rhizobiales	Xanthobacteraceae	Bradyrhizobium	Bradyrhizobium	Bradyrhizobium japonicum E109	Yes	1	NA
GCF_000807315.1	ctg1_6125	NZ_CP010313.1	6345645	6346709	-	HS67Reps	COG3547	259.4	ScoreOver50	NA	1	NA	NA	Vario putatively conserved	Proteobacteria	Alphaproteobacteria	Rhizobiales	Xanthobacteraceae	Bradyrhizobium	Bradyrhizobium	Bradyrhizobium japonicum E109	Yes	-1	NA
GCF_000807315.1	ctg1_6126	NZ_CP010313.1	6347025	6348962	-	HS67Reps	COG5616	372	ScoreOver50	NA	1	NA	NA	Vario putatively conserved	Proteobacteria	Alphaproteobacteria	Rhizobiales	Xanthobacteraceae	Bradyrhizobium	Bradyrhizobium	Bradyrhizobium japonicum E109	Yes	-1	NA
GCF_000807315.1	ctg1_6127	NZ_CP010313.1	6349723	6350364	-	HS67Reps	COG0625	103.4	ScoreOver50	NA	1	NA	NA	Vario putatively conserved	Proteobacteria	Alphaproteobacteria	Rhizobiales	Xanthobacteraceae	Bradyrhizobium	Bradyrhizobium	Bradyrhizobium japonicum E109	Yes	-1	NA
GCF_000807315.1	ctg1_6128	NZ_CP010313.1	6350516	6350695	-	HS67Reps	NA	NA	NA	NA	1	NA	NA	Vario putatively conserved	Proteobacteria	Alphaproteobacteria	Rhizobiales	Xanthobacteraceae	Bradyrhizobium	Bradyrhizobium	Bradyrhizobium japonicum E109	Yes	-1	NA
GCF_000807315.1	ctg1_6129	NZ_CP010313.1	6350838	6351155	-	HS67Reps	NA	NA	NA	NA	1	NA	NA	Vario putatively conserved	Proteobacteria	Alphaproteobacteria	Rhizobiales	Xanthobacteraceae	Bradyrhizobium	Bradyrhizobium	Bradyrhizobium japonicum E109	Yes	-1	NA
GCF_000807315.1	ctg1_6130	NZ_CP010313.1	6351297	6351512	-	HS67Reps	COG3360	99.7	ScoreOver50	NA	1	NA	NA	Vario putatively conserved	Proteobacteria	Alphaproteobacteria	Rhizobiales	Xanthobacteraceae	Bradyrhizobium	Bradyrhizobium	Bradyrhizobium japonicum E109	Yes	-1	NA
GCF_000807315.1	ctg1_6131	NZ_CP010313.1	6351701	6352420	-	HS67Reps	NA	NA	NA	NA	1	NA	NA	Vario putatively conserved	Proteobacteria	Alphaproteobacteria	Rhizobiales	Xanthobacteraceae	Bradyrhizobium	Bradyrhizobium	Bradyrhizobium japonicum E109	Yes	-1	NA
GCF_000807315.1	ctg1_6132	NZ_CP010313.1	6352417	6352854	-	HS67Reps	COG0824	65.5	ScoreOver50	NA	1	NA	NA	Vario putatively conserved	Proteobacteria	Alphaproteobacteria	Rhizobiales	Xanthobacteraceae	Bradyrhizobium	Bradyrhizobium	Bradyrhizobium japonicum E109	Yes	-1	NA
GCF_000807315.1	ctg1_6133	NZ_CP010313.1	6352854	6353762	-	HS67Reps	COG0179	283	ScoreOver50	NA	1	NA	NA	Vario putatively conserved	Proteobacteria	Alphaproteobacteria	Rhizobiales	Xanthobacteraceae	Bradyrhizobium	Bradyrhizobium	Bradyrhizobium japonicum E109	Yes	-1	p
GCF_000807315.1	ctg1_6134	NZ_CP010313.1	6353806	6354912	-	HS67Reps	COG3435	348.5	ScoreOver50	NA	1	NA	NA	Vario putatively conserved	Proteobacteria	Alphaproteobacteria	Rhizobiales	Xanthobacteraceae	Bradyrhizobium	Bradyrhizobium	Bradyrhizobium japonicum E109	Yes	-1	NA
GCF_000807315.1	ctg1_6135	NZ_CP010313.1	6354976	6355998	-	HS67Reps	COG0388	128.4	ScoreOver50	NA	1	NA	NA	Vario putatively conserved	Proteobacteria	Alphaproteobacteria	Rhizobiales	Xanthobacteraceae	Bradyrhizobium	Bradyrhizobium	Bradyrhizobium japonicum E109	Yes	-1	NA
GCF_000807315.1	ctg1_6136	NZ_CP010313.1	6356126	6358285	+	HS67Reps	COG4231	180.9	ScoreOver50	NA	1	NA	COG4231	Vario putatively conserved	Proteobacteria	Alphaproteobacteria	Rhizobiales	Xanthobacteraceae	Bradyrhizobium	Bradyrhizobium	Bradyrhizobium japonicum E109	Yes	1	k
GCF_000807315.1	ctg1_6137	NZ_CP010313.1	6358282	6359847	+	HS67Reps	COG1014	117.7	ScoreOver50	NA	1	NA	COG1014	Vario putatively conserved	Proteobacteria	Alphaproteobacteria	Rhizobiales	Xanthobacteraceae	Bradyrhizobium	Bradyrhizobium	Bradyrhizobium japonicum E109	Yes	1	j
GCF_000807315.1	ctg1_6138	NZ_CP010313.1	6360002	6360496	+	HS67Reps	COG1846	54.4	ScoreOver50	NA	1	NA	NA	Vario putatively conserved	Proteobacteria	Alphaproteobacteria	Rhizobiales	Xanthobacteraceae	Bradyrhizobium	Bradyrhizobium	Bradyrhizobium japonicum E109	Yes	1	t
GCF_000807315.1	ctg1_6139	NZ_CP010313.1	6360496	6360978	+	HS67Reps	COG1846	46.7	ScoreUnder50	NA	1	NA	NA	Vario putatively conserved	Proteobacteria	Alphaproteobacteria	Rhizobiales	Xanthobacteraceae	Bradyrhizobium	Bradyrhizobium	Bradyrhizobium japonicum E109	Yes	1	t
GCF_000807315.1	ctg1_6140	NZ_CP010313.1	6360989	6361717	-	HS67Reps	COG3347	97.3	ScoreOver50	NA	1	COG3347	COG3347	Vario putatively conserved	Proteobacteria	Alphaproteobacteria	Rhizobiales	Xanthobacteraceae	Bradyrhizobium	Bradyrhizobium	Bradyrhizobium japonicum E109	Yes	-1	e
GCF_000807315.1	ctg1_6141	NZ_CP010313.1	6361720	6363336	-	HS67Reps	COG0318	294.1	ScoreOver50	NA	1	NA	COG0318	Vario putatively conserved	Proteobacteria	Alphaproteobacteria	Rhizobiales	Xanthobacteraceae	Bradyrhizobium	Bradyrhizobium	Bradyrhizobium japonicum E109	Yes	-1	n
GCF_000807315.1	ctg1_6142	NZ_CP010313.1	6363344	6363820	-	HS67Reps	COG5517	118.8	ScoreOver50	COG5517	1	COG5517	COG5517	Vario putatively conserved	Proteobacteria	Alphaproteobacteria	Rhizobiales	Xanthobacteraceae	Bradyrhizobium	Bradyrhizobium	Bradyrhizobium japonicum E109	Yes	-1	d
GCF_000807315.1	ctg1_6143	NZ_CP010313.1	6363817	6365157	-	HS67Reps	COG4638	188.8	ScoreOver50	COG4638	1	COG4638	COG4638	Vario putatively conserved	Proteobacteria	Alphaproteobacteria	Rhizobiales	Xanthobacteraceae	Bradyrhizobium	Bradyrhizobium	Bradyrhizobium japonicum E109	Yes	-1	c
GCF_000807315.1	ctg1_6144	NZ_CP010313.1	6365175	6366125	-	HS67Reps	COG1018	208.8	ScoreOver50	NA	1	COG1018	COG1018	Vario putatively conserved	Proteobacteria	Alphaproteobacteria	Rhizobiales	Xanthobacteraceae	Bradyrhizobium	Bradyrhizobium	Bradyrhizobium japonicum E109	Yes	-1	f
GCF_000807315.1	ctg1_6145	NZ_CP010313.1	6366570	6367493	+	HS67Reps	COG0753	160	ScoreOver50	NA	1	NA	NA	Vario putatively conserved	Proteobacteria	Alphaproteobacteria	Rhizobiales	Xanthobacteraceae	Bradyrhizobium	Bradyrhizobium	Bradyrhizobium japonicum E109	Yes	1	NA
GCF_000807315.1	ctg1_6146	NZ_CP010313.1	6367502	6368431	-	HS67Reps	COG4977	112.5	ScoreOver50	NA	1	NA	NA	Vario putatively conserved	Proteobacteria	Alphaproteobacteria	Rhizobiales	Xanthobacteraceae	Bradyrhizobium	Bradyrhizobium	Bradyrhizobium japonicum E109	Yes	-1	NA
GCF_000807315.1	ctg1_6147	NZ_CP010313.1	6368879	6369832	+	HS67Reps	COG4977	121.6	ScoreOver50	NA	1	NA	NA	Vario putatively conserved	Proteobacteria	Alphaproteobacteria	Rhizobiales	Xanthobacteraceae	Bradyrhizobium	Bradyrhizobium	Bradyrhizobium japonicum E109	Yes	1	NA
GCF_000807315.1	ctg1_6148	NZ_CP010313.1	6369885	6370835	+	HS67Reps	COG4977	121.8	ScoreOver50	NA	1	NA	NA	Vario putatively conserved	Proteobacteria	Alphaproteobacteria	Rhizobiales	Xanthobacteraceae	Bradyrhizobium	Bradyrhizobium	Bradyrhizobium japonicum E109	Yes	1	NA
GCF_000807315.1	ctg1_6149	NZ_CP010313.1	6370937	6371230	+	HS67Reps	NA	NA	NA	NA	1	NA	NA	Vario putatively conserved	Proteobacteria	Alphaproteobacteria	Rhizobiales	Xanthobacteraceae	Bradyrhizobium	Bradyrhizobium	Bradyrhizobium japonicum E109	Yes	1	NA
GCF_000807315.1	ctg1_6150	NZ_CP010313.1	6371347	6372552	+	HS67Reps	COG1252	267.5	ScoreOver50	NA	1	NA	NA	Vario putatively conserved	Proteobacteria	Alphaproteobacteria	Rhizobiales	Xanthobacteraceae	Bradyrhizobium	Bradyrhizobium	Bradyrhizobium japonicum E109	Yes	1	NA
GCF_000807315.1	ctg1_6151	NZ_CP010313.1	6372629	6373429	+	HS67Reps	COG4689	327.5	ScoreOver50	NA	1	NA	NA	Vario putatively conserved	Proteobacteria	Alphaproteobacteria	Rhizobiales	Xanthobacteraceae	Bradyrhizobium	Bradyrhizobium	Bradyrhizobium japonicum E109	Yes	1	NA
GCF_000807315.1	ctg1_6152	NZ_CP010313.1	6373463	6374638	+	HS67Reps	COG1752	132.8	ScoreOver50	NA	1	NA	NA	Vario putatively conserved	Proteobacteria	Alphaproteobacteria	Rhizobiales	Xanthobacteraceae	Bradyrhizobium	Bradyrhizobium	Bradyrhizobium japonicum E109	Yes	1	NA
GCF_000807315.1	ctg1_6153	NZ_CP010313.1	6374671	6375819	+	HS67Reps	COG1566	233.4	ScoreOver50	NA	1	NA	NA	Vario putatively conserved	Proteobacteria	Alphaproteobacteria	Rhizobiales	Xanthobacteraceae	Bradyrhizobium	Bradyrhizobium	Bradyrhizobium japonicum E109	Yes	1	NA
GCF_000807315.1	ctg1_6154	NZ_CP010313.1	6375904	6377520	+	HS67Reps	COG0477	172.8	ScoreOver50	NA	1	NA	NA	Vario putatively conserved	Proteobacteria	Alphaproteobacteria	Rhizobiales	Xanthobacteraceae	Bradyrhizobium	Bradyrhizobium	Bradyrhizobium japonicum E109	Yes	1	NA
GCF_000807315.1	ctg1_6155	NZ_CP010313.1	6377555	6378337	+	HS67Reps	COG3347	133.1	ScoreOver50	NA	1	COG3347	COG3347	Vario putatively conserved	Proteobacteria	Alphaproteobacteria	Rhizobiales	Xanthobacteraceae	Bradyrhizobium	Bradyrhizobium	Bradyrhizobium japonicum E109	Yes	1	e
GCF_000807315.1	ctg1_6156	NZ_CP010313.1	6378407	6378622	-	HS67Reps	NA	NA	NA	NA	1	NA	NA	Vario putatively conserved	Proteobacteria	Alphaproteobacteria	Rhizobiales	Xanthobacteraceae	Bradyrhizobium	Bradyrhizobium	Bradyrhizobium japonicum E109	Yes	-1	NA
GCF_000807315.1	ctg1_6157	NZ_CP010313.1	6378619	6379461	-	HS67Reps	COG4977	118.1	ScoreOver50	NA	1	NA	NA	Vario putatively conserved	Proteobacteria	Alphaproteobacteria	Rhizobiales	Xanthobacteraceae	Bradyrhizobium	Bradyrhizobium	Bradyrhizobium japonicum E109	Yes	-1	NA
GCF_000807315.1	ctg1_6158	NZ_CP010313.1	6379913	6381790	+	HS67Reps	COG3852	254.8	ScoreOver50	NA	1	NA	NA	Vario putatively conserved	Proteobacteria	Alphaproteobacteria	Rhizobiales	Xanthobacteraceae	Bradyrhizobium	Bradyrhizobium	Bradyrhizobium japonicum E109	Yes	1	NA
GCF_000807315.1	ctg1_6159	NZ_CP010313.1	6381787	6382458	+	HS67Reps	COG4566	217.6	ScoreOver50	NA	1	NA	NA	Vario putatively conserved	Proteobacteria	Alphaproteobacteria	Rhizobiales	Xanthobacteraceae	Bradyrhizobium	Bradyrhizobium	Bradyrhizobium japonicum E109	Yes	1	NA
GCF_000807315.1	ctg1_6160	NZ_CP010313.1	6382559	6382939	+	HS67Reps	COG4566	93.3	ScoreOver50	NA	1	NA	NA	Vario putatively conserved	Proteobacteria	Alphaproteobacteria	Rhizobiales	Xanthobacteraceae	Bradyrhizobium	Bradyrhizobium	Bradyrhizobium japonicum E109	Yes	1	NA
GCF_000807315.1	ctg1_6161	NZ_CP010313.1	6383092	6384987	+	HS67Reps	COG1289	145.8	ScoreOver50	NA	1	NA	NA	Vario putatively conserved	Proteobacteria	Alphaproteobacteria	Rhizobiales	Xanthobacteraceae	Bradyrhizobium	Bradyrhizobium	Bradyrhizobium japonicum E109	Yes	1	NA
GCF_000807315.1	ctg1_6162	NZ_CP010313.1	6384984	6385187	+	HS67Reps	NA	NA	NA	NA	1	NA	NA	Vario putatively conserved	Proteobacteria	Alphaproteobacteria	Rhizobiales	Xanthobacteraceae	Bradyrhizobium	Bradyrhizobium	Bradyrhizobium japonicum E109	Yes	1	NA
GCF_001642675.1	ctg1_2740	NZ_CP011360.1	3066027	3066860	-	HS78Reps	COG5564	449	ScoreOver50	NA	1	NA	NA	Vario putatively conserved	Proteobacteria	Alphaproteobacteria	Rhizobiales	Xanthobacteraceae	Bradyrhizobium	Bradyrhizobium	Bradyrhizobium diazoefficiens USDA 110	Yes	-1	NA
GCF_001642675.1	ctg1_2741	NZ_CP011360.1	3066864	3069080	-	HS78Reps	COG5441	674.7	ScoreOver50	NA	1	NA	NA	Vario putatively conserved	Proteobacteria	Alphaproteobacteria	Rhizobiales	Xanthobacteraceae	Bradyrhizobium	Bradyrhizobium	Bradyrhizobium diazoefficiens USDA 110	Yes	-1	NA
GCF_001642675.1	ctg1_2742	NZ_CP011360.1	3069073	3069855	-	HS78Reps	COG0411	251.8	ScoreOver50	NA	1	NA	NA	Vario putatively conserved	Proteobacteria	Alphaproteobacteria	Rhizobiales	Xanthobacteraceae	Bradyrhizobium	Bradyrhizobium	Bradyrhizobium diazoefficiens USDA 110	Yes	-1	o
GCF_001642675.1	ctg1_2743	NZ_CP011360.1	3069848	3070930	-	HS78Reps	COG4177	220.1	ScoreOver50	NA	1	NA	NA	Vario putatively conserved	Proteobacteria	Alphaproteobacteria	Rhizobiales	Xanthobacteraceae	Bradyrhizobium	Bradyrhizobium	Bradyrhizobium diazoefficiens USDA 110	Yes	-1	q
GCF_001642675.1	ctg1_2744	NZ_CP011360.1	3070932	3071942	-	HS78Reps	COG0559	238.6	ScoreOver50	NA	1	NA	NA	Vario putatively conserved	Proteobacteria	Alphaproteobacteria	Rhizobiales	Xanthobacteraceae	Bradyrhizobium	Bradyrhizobium	Bradyrhizobium diazoefficiens USDA 110	Yes	-1	s
GCF_001642675.1	ctg1_2745	NZ_CP011360.1	3072133	3072960	-	HS78Reps	COG4977	91.5	ScoreOver50	NA	1	NA	NA	Vario putatively conserved	Proteobacteria	Alphaproteobacteria	Rhizobiales	Xanthobacteraceae	Bradyrhizobium	Bradyrhizobium	Bradyrhizobium diazoefficiens USDA 110	Yes	-1	NA
GCF_001642675.1	ctg1_2746	NZ_CP011360.1	3073084	3074334	-	HS78Reps	COG0683	137	ScoreOver50	NA	1	NA	NA	Vario putatively conserved	Proteobacteria	Alphaproteobacteria	Rhizobiales	Xanthobacteraceae	Bradyrhizobium	Bradyrhizobium	Bradyrhizobium diazoefficiens USDA 110	Yes	-1	r
GCF_001642675.1	ctg1_2747	NZ_CP011360.1	3074571	3075329	-	HS78Reps	COG3347	146	ScoreOver50	NA	1	COG3347	COG3347	Vario putatively conserved	Proteobacteria	Alphaproteobacteria	Rhizobiales	Xanthobacteraceae	Bradyrhizobium	Bradyrhizobium	Bradyrhizobium diazoefficiens USDA 110	Yes	-1	e
GCF_001642675.1	ctg1_2748	NZ_CP011360.1	3075498	3076757	+	HS78Reps	COG2182	138.7	ScoreOver50	NA	1	NA	NA	Vario putatively conserved	Proteobacteria	Alphaproteobacteria	Rhizobiales	Xanthobacteraceae	Bradyrhizobium	Bradyrhizobium	Bradyrhizobium diazoefficiens USDA 110	Yes	1	NA
GCF_001642675.1	ctg1_2749	NZ_CP011360.1	3076790	3077701	+	HS78Reps	COG1175	243.3	ScoreOver50	NA	1	NA	NA	Vario putatively conserved	Proteobacteria	Alphaproteobacteria	Rhizobiales	Xanthobacteraceae	Bradyrhizobium	Bradyrhizobium	Bradyrhizobium diazoefficiens USDA 110	Yes	1	NA
GCF_001642675.1	ctg1_2750	NZ_CP011360.1	3077694	3078542	+	HS78Reps	COG0395	251.3	ScoreOver50	NA	1	NA	NA	Vario putatively conserved	Proteobacteria	Alphaproteobacteria	Rhizobiales	Xanthobacteraceae	Bradyrhizobium	Bradyrhizobium	Bradyrhizobium diazoefficiens USDA 110	Yes	1	NA
GCF_001642675.1	ctg1_2751	NZ_CP011360.1	3078565	3079662	+	HS78Reps	COG0673	167.2	ScoreOver50	NA	1	NA	NA	Vario putatively conserved	Proteobacteria	Alphaproteobacteria	Rhizobiales	Xanthobacteraceae	Bradyrhizobium	Bradyrhizobium	Bradyrhizobium diazoefficiens USDA 110	Yes	1	NA
GCF_001642675.1	ctg1_2752	NZ_CP011360.1	3079673	3080317	+	HS78Reps	COG3828	123.7	ScoreOver50	NA	1	NA	NA	Vario putatively conserved	Proteobacteria	Alphaproteobacteria	Rhizobiales	Xanthobacteraceae	Bradyrhizobium	Bradyrhizobium	Bradyrhizobium diazoefficiens USDA 110	Yes	1	NA
GCF_001642675.1	ctg1_2753	NZ_CP011360.1	3080314	3081363	+	HS78Reps	COG1879	109.3	ScoreOver50	NA	1	NA	NA	Vario putatively conserved	Proteobacteria	Alphaproteobacteria	Rhizobiales	Xanthobacteraceae	Bradyrhizobium	Bradyrhizobium	Bradyrhizobium diazoefficiens USDA 110	Yes	1	NA
GCF_001642675.1	ctg1_2754	NZ_CP011360.1	3081420	3082298	-	HS78Reps	COG1414	119.8	ScoreOver50	NA	1	NA	NA	Vario putatively conserved	Proteobacteria	Alphaproteobacteria	Rhizobiales	Xanthobacteraceae	Bradyrhizobium	Bradyrhizobium	Bradyrhizobium diazoefficiens USDA 110	Yes	-1	NA
GCF_001642675.1	ctg1_2755	NZ_CP011360.1	3082467	3084101	+	HS78Reps	COG0477	96.8	ScoreOver50	NA	1	NA	NA	Vario putatively conserved	Proteobacteria	Alphaproteobacteria	Rhizobiales	Xanthobacteraceae	Bradyrhizobium	Bradyrhizobium	Bradyrhizobium diazoefficiens USDA 110	Yes	1	NA
GCF_001642675.1	ctg1_2756	NZ_CP011360.1	3084165	3085127	+	HS78Reps	COG0388	130.7	ScoreOver50	NA	1	NA	NA	Vario putatively conserved	Proteobacteria	Alphaproteobacteria	Rhizobiales	Xanthobacteraceae	Bradyrhizobium	Bradyrhizobium	Bradyrhizobium diazoefficiens USDA 110	Yes	1	NA
GCF_001642675.1	ctg1_2757	NZ_CP011360.1	3085135	3085752	+	HS78Reps	COG1853	70.1	ScoreOver50	NA	1	COG1853	NA	Vario putatively conserved	Proteobacteria	Alphaproteobacteria	Rhizobiales	Xanthobacteraceae	Bradyrhizobium	Bradyrhizobium	Bradyrhizobium diazoefficiens USDA 110	Yes	1	g
GCF_001642675.1	ctg1_2758	NZ_CP011360.1	3085861	3086811	+	HS78Reps	COG1018	212.9	ScoreOver50	NA	1	COG1018	COG1018	Vario putatively conserved	Proteobacteria	Alphaproteobacteria	Rhizobiales	Xanthobacteraceae	Bradyrhizobium	Bradyrhizobium	Bradyrhizobium diazoefficiens USDA 110	Yes	1	f
GCF_001642675.1	ctg1_2759	NZ_CP011360.1	3086829	3088169	+	HS78Reps	COG4638	191.7	ScoreOver50	COG4638	1	COG4638	COG4638	Vario putatively conserved	Proteobacteria	Alphaproteobacteria	Rhizobiales	Xanthobacteraceae	Bradyrhizobium	Bradyrhizobium	Bradyrhizobium diazoefficiens USDA 110	Yes	1	c
GCF_001642675.1	ctg1_2760	NZ_CP011360.1	3088166	3088642	+	HS78Reps	COG5517	119.2	ScoreOver50	COG5517	1	COG5517	COG5517	Vario putatively conserved	Proteobacteria	Alphaproteobacteria	Rhizobiales	Xanthobacteraceae	Bradyrhizobium	Bradyrhizobium	Bradyrhizobium diazoefficiens USDA 110	Yes	1	d
GCF_001642675.1	ctg1_2761	NZ_CP011360.1	3088650	3090266	+	HS78Reps	COG0318	298.3	ScoreOver50	NA	1	NA	COG0318	Vario putatively conserved	Proteobacteria	Alphaproteobacteria	Rhizobiales	Xanthobacteraceae	Bradyrhizobium	Bradyrhizobium	Bradyrhizobium diazoefficiens USDA 110	Yes	1	n
GCF_001642675.1	ctg1_2762	NZ_CP011360.1	3090286	3091014	+	HS78Reps	COG3347	95.6	ScoreOver50	NA	1	COG3347	COG3347	Vario putatively conserved	Proteobacteria	Alphaproteobacteria	Rhizobiales	Xanthobacteraceae	Bradyrhizobium	Bradyrhizobium	Bradyrhizobium diazoefficiens USDA 110	Yes	1	e
GCF_001642675.1	ctg1_2763	NZ_CP011360.1	3091762	3092418	+	HS78Reps	COG2329	44.5	ScoreUnder50	NA	1	NA	NA	Vario putatively conserved	Proteobacteria	Alphaproteobacteria	Rhizobiales	Xanthobacteraceae	Bradyrhizobium	Bradyrhizobium	Bradyrhizobium diazoefficiens USDA 110	Yes	1	NA
GCF_001642675.1	ctg1_2764	NZ_CP011360.1	3092676	3093545	+	HS78Reps	COG1181	271.4	ScoreOver50	NA	1	NA	NA	Vario putatively conserved	Proteobacteria	Alphaproteobacteria	Rhizobiales	Xanthobacteraceae	Bradyrhizobium	Bradyrhizobium	Bradyrhizobium diazoefficiens USDA 110	Yes	1	NA
GCF_001642675.1	ctg1_2765	NZ_CP011360.1	3093710	3093928	+	HS78Reps	NA	NA	NA	NA	1	NA	NA	Vario putatively conserved	Proteobacteria	Alphaproteobacteria	Rhizobiales	Xanthobacteraceae	Bradyrhizobium	Bradyrhizobium	Bradyrhizobium diazoefficiens USDA 110	Yes	1	NA
GCF_001642675.1	ctg1_2766	NZ_CP011360.1	3094323	3095204	+	HS78Reps	COG0697	84.8	ScoreOver50	NA	1	NA	NA	Vario putatively conserved	Proteobacteria	Alphaproteobacteria	Rhizobiales	Xanthobacteraceae	Bradyrhizobium	Bradyrhizobium	Bradyrhizobium diazoefficiens USDA 110	Yes	1	NA
GCF_001642675.1	ctg1_2767	NZ_CP011360.1	3095342	3095824	-	HS78Reps	COG1846	46.4	ScoreUnder50	NA	1	NA	NA	Vario putatively conserved	Proteobacteria	Alphaproteobacteria	Rhizobiales	Xanthobacteraceae	Bradyrhizobium	Bradyrhizobium	Bradyrhizobium diazoefficiens USDA 110	Yes	-1	t
GCF_001642675.1	ctg1_2768	NZ_CP011360.1	3095824	3096318	-	HS78Reps	COG1846	55.9	ScoreOver50	NA	1	NA	NA	Vario putatively conserved	Proteobacteria	Alphaproteobacteria	Rhizobiales	Xanthobacteraceae	Bradyrhizobium	Bradyrhizobium	Bradyrhizobium diazoefficiens USDA 110	Yes	-1	t
GCF_001642675.1	ctg1_2769	NZ_CP011360.1	3096474	3098039	-	HS78Reps	COG1014	112.3	ScoreOver50	NA	1	NA	COG1014	Vario putatively conserved	Proteobacteria	Alphaproteobacteria	Rhizobiales	Xanthobacteraceae	Bradyrhizobium	Bradyrhizobium	Bradyrhizobium diazoefficiens USDA 110	Yes	-1	j
GCF_001642675.1	ctg1_2770	NZ_CP011360.1	3098036	3100195	-	HS78Reps	COG4231	177.8	ScoreOver50	NA	1	NA	COG4231	Vario putatively conserved	Proteobacteria	Alphaproteobacteria	Rhizobiales	Xanthobacteraceae	Bradyrhizobium	Bradyrhizobium	Bradyrhizobium diazoefficiens USDA 110	Yes	-1	k
GCF_001642675.1	ctg1_2771	NZ_CP011360.1	3100563	3101669	+	HS78Reps	COG3435	345.9	ScoreOver50	NA	1	NA	NA	Vario putatively conserved	Proteobacteria	Alphaproteobacteria	Rhizobiales	Xanthobacteraceae	Bradyrhizobium	Bradyrhizobium	Bradyrhizobium diazoefficiens USDA 110	Yes	1	NA
GCF_001642675.1	ctg1_2772	NZ_CP011360.1	3101713	3102621	+	HS78Reps	COG0179	285.3	ScoreOver50	NA	1	NA	NA	Vario putatively conserved	Proteobacteria	Alphaproteobacteria	Rhizobiales	Xanthobacteraceae	Bradyrhizobium	Bradyrhizobium	Bradyrhizobium diazoefficiens USDA 110	Yes	1	p
GCF_001642675.1	ctg1_2773	NZ_CP011360.1	3102621	3103058	+	HS78Reps	COG0824	66.1	ScoreOver50	NA	1	NA	NA	Vario putatively conserved	Proteobacteria	Alphaproteobacteria	Rhizobiales	Xanthobacteraceae	Bradyrhizobium	Bradyrhizobium	Bradyrhizobium diazoefficiens USDA 110	Yes	1	NA
GCF_001642675.1	ctg1_2774	NZ_CP011360.1	3103055	3103777	+	HS78Reps	NA	NA	NA	NA	1	NA	NA	Vario putatively conserved	Proteobacteria	Alphaproteobacteria	Rhizobiales	Xanthobacteraceae	Bradyrhizobium	Bradyrhizobium	Bradyrhizobium diazoefficiens USDA 110	Yes	1	NA
GCF_001642675.1	ctg1_2775	NZ_CP011360.1	3103780	3104667	-	HS78Reps	COG2267	92.1	ScoreOver50	NA	1	NA	NA	Vario putatively conserved	Proteobacteria	Alphaproteobacteria	Rhizobiales	Xanthobacteraceae	Bradyrhizobium	Bradyrhizobium	Bradyrhizobium diazoefficiens USDA 110	Yes	-1	NA
GCF_001642675.1	ctg1_2776	NZ_CP011360.1	3104769	3105224	-	HS78Reps	COG2128	108.6	ScoreOver50	NA	1	NA	NA	Vario putatively conserved	Proteobacteria	Alphaproteobacteria	Rhizobiales	Xanthobacteraceae	Bradyrhizobium	Bradyrhizobium	Bradyrhizobium diazoefficiens USDA 110	Yes	-1	NA
GCF_001642675.1	ctg1_2777	NZ_CP011360.1	3105301	3106635	-	HS78Reps	COG0596	61.3	ScoreOver50	NA	1	NA	NA	Vario putatively conserved	Proteobacteria	Alphaproteobacteria	Rhizobiales	Xanthobacteraceae	Bradyrhizobium	Bradyrhizobium	Bradyrhizobium diazoefficiens USDA 110	Yes	-1	NA
GCF_001642675.1	ctg1_2778	NZ_CP011360.1	3106683	3107360	-	HS78Reps	COG0346	42.1	ScoreUnder50	NA	1	NA	NA	Vario putatively conserved	Proteobacteria	Alphaproteobacteria	Rhizobiales	Xanthobacteraceae	Bradyrhizobium	Bradyrhizobium	Bradyrhizobium diazoefficiens USDA 110	Yes	-1	NA
GCF_001642675.1	ctg1_2779	NZ_CP011360.1	3107510	3108004	+	HS78Reps	COG1846	63.6	ScoreOver50	NA	1	NA	NA	Vario putatively conserved	Proteobacteria	Alphaproteobacteria	Rhizobiales	Xanthobacteraceae	Bradyrhizobium	Bradyrhizobium	Bradyrhizobium diazoefficiens USDA 110	Yes	1	t
GCF_001642675.1	ctg1_2780	NZ_CP011360.1	3108066	3108578	-	HS78Reps	COG3409	35.1	ScoreUnder50	NA	1	NA	NA	Vario putatively conserved	Proteobacteria	Alphaproteobacteria	Rhizobiales	Xanthobacteraceae	Bradyrhizobium	Bradyrhizobium	Bradyrhizobium diazoefficiens USDA 110	Yes	-1	NA
GCF_001654845.1	ctg45_244	c00045_NZ_LXES..	264045	266333	+	HS90Reps	COG0243	348.2	ScoreOver50	NA	1	NA	NA	iac putatively conserved	Proteobacteria	Gammaproteobacteria	Enterobacterales	Enterobacteriaceae	Enterobacter	Enterobacter	Enterobacter soli ATCC BAA-2102	Yes	1	NA
GCF_001654845.1	ctg45_245	c00045_NZ_LXES..	266439	267341	+	HS90Reps	COG0583	136.9	ScoreOver50	NA	1	NA	NA	iac putatively conserved	Proteobacteria	Gammaproteobacteria	Enterobacterales	Enterobacteriaceae	Enterobacter	Enterobacter	Enterobacter soli ATCC BAA-2102	Yes	1	u
GCF_001654845.1	ctg45_246	c00045_NZ_LXES..	267359	267628	-	HS90Reps	COG4766	31	ScoreUnder50	NA	1	NA	NA	iac putatively conserved	Proteobacteria	Gammaproteobacteria	Enterobacterales	Enterobacteriaceae	Enterobacter	Enterobacter	Enterobacter soli ATCC BAA-2102	Yes	-1	NA
GCF_001654845.1	ctg45_247	c00045_NZ_LXES..	267794	268534	+	HS90Reps	COG1296	166.2	ScoreOver50	NA	1	NA	NA	iac putatively conserved	Proteobacteria	Gammaproteobacteria	Enterobacterales	Enterobacteriaceae	Enterobacter	Enterobacter	Enterobacter soli ATCC BAA-2102	Yes	1	NA
GCF_001654845.1	ctg45_248	c00045_NZ_LXES..	268536	268856	+	HS90Reps	COG4392	74.1	ScoreOver50	NA	1	NA	NA	iac putatively conserved	Proteobacteria	Gammaproteobacteria	Enterobacterales	Enterobacteriaceae	Enterobacter	Enterobacter	Enterobacter soli ATCC BAA-2102	Yes	1	NA
GCF_001654845.1	ctg45_249	c00045_NZ_LXES..	269403	270491	+	HS90Reps	COG1125	398.5	ScoreOver50	NA	1	NA	NA	iac putatively conserved	Proteobacteria	Gammaproteobacteria	Enterobacterales	Enterobacteriaceae	Enterobacter	Enterobacter	Enterobacter soli ATCC BAA-2102	Yes	1	NA
GCF_001654845.1	ctg45_250	c00045_NZ_LXES..	270466	271113	+	HS90Reps	COG1174	172.3	ScoreOver50	NA	1	NA	NA	iac putatively conserved	Proteobacteria	Gammaproteobacteria	Enterobacterales	Enterobacteriaceae	Enterobacter	Enterobacter	Enterobacter soli ATCC BAA-2102	Yes	1	NA
GCF_001654845.1	ctg45_251	c00045_NZ_LXES..	271113	271790	+	HS90Reps	COG1174	193.3	ScoreOver50	NA	1	NA	NA	iac putatively conserved	Proteobacteria	Gammaproteobacteria	Enterobacterales	Enterobacteriaceae	Enterobacter	Enterobacter	Enterobacter soli ATCC BAA-2102	Yes	1	NA
GCF_001654845.1	ctg45_252	c00045_NZ_LXES..	271821	272711	+	HS90Reps	COG1732	283.7	ScoreOver50	NA	1	NA	NA	iac putatively conserved	Proteobacteria	Gammaproteobacteria	Enterobacterales	Enterobacteriaceae	Enterobacter	Enterobacter	Enterobacter soli ATCC BAA-2102	Yes	1	NA
GCF_001654845.1	ctg45_253	c00045_NZ_LXES..	272766	274082	+	HS90Reps	COG2141	150.1	ScoreOver50	NA	1	NA	NA	iac putatively conserved	Proteobacteria	Gammaproteobacteria	Enterobacterales	Enterobacteriaceae	Enterobacter	Enterobacter	Enterobacter soli ATCC BAA-2102	Yes	1	NA
GCF_001654845.1	ctg45_254	c00045_NZ_LXES..	274087	274887	-	HS90Reps	COG3221	77.5	ScoreOver50	NA	1	NA	NA	iac putatively conserved	Proteobacteria	Gammaproteobacteria	Enterobacterales	Enterobacteriaceae	Enterobacter	Enterobacter	Enterobacter soli ATCC BAA-2102	Yes	-1	NA
GCF_001654845.1	ctg45_255	c00045_NZ_LXES..	274880	275746	-	HS90Reps	COG3239	91.2	ScoreOver50	NA	1	NA	NA	iac putatively conserved	Proteobacteria	Gammaproteobacteria	Enterobacterales	Enterobacteriaceae	Enterobacter	Enterobacter	Enterobacter soli ATCC BAA-2102	Yes	-1	NA
GCF_001654845.1	ctg45_256	c00045_NZ_LXES..	275984	276910	-	HS90Reps	COG3485	113.1	ScoreOver50	NA	1	NA	NA	iac putatively conserved	Proteobacteria	Gammaproteobacteria	Enterobacterales	Enterobacteriaceae	Enterobacter	Enterobacter	Enterobacter soli ATCC BAA-2102	Yes	-1	NA
GCF_001654845.1	ctg45_257	c00045_NZ_LXES..	276943	277233	-	HS90Reps	COG4829	119.7	ScoreOver50	NA	1	NA	NA	iac putatively conserved	Proteobacteria	Gammaproteobacteria	Enterobacterales	Enterobacteriaceae	Enterobacter	Enterobacter	Enterobacter soli ATCC BAA-2102	Yes	-1	NA
GCF_001654845.1	ctg45_258	c00045_NZ_LXES..	277243	278358	-	HS90Reps	COG4948	230	ScoreOver50	NA	1	NA	NA	iac putatively conserved	Proteobacteria	Gammaproteobacteria	Enterobacterales	Enterobacteriaceae	Enterobacter	Enterobacter	Enterobacter soli ATCC BAA-2102	Yes	-1	NA
GCF_001654845.1	ctg45_259	c00045_NZ_LXES..	278342	279121	-	HS90Reps	COG2021	97.9	ScoreOver50	NA	1	NA	NA	iac putatively conserved	Proteobacteria	Gammaproteobacteria	Enterobacterales	Enterobacteriaceae	Enterobacter	Enterobacter	Enterobacter soli ATCC BAA-2102	Yes	-1	NA
GCF_001654845.1	ctg45_260	c00045_NZ_LXES..	279134	279796	-	HS90Reps	COG2057	207.1	ScoreOver50	NA	1	NA	NA	iac putatively conserved	Proteobacteria	Gammaproteobacteria	Enterobacterales	Enterobacteriaceae	Enterobacter	Enterobacter	Enterobacter soli ATCC BAA-2102	Yes	-1	NA
GCF_001654845.1	ctg45_261	c00045_NZ_LXES..	279793	280476	-	HS90Reps	COG1788	262.4	ScoreOver50	NA	1	NA	NA	iac putatively conserved	Proteobacteria	Gammaproteobacteria	Enterobacterales	Enterobacteriaceae	Enterobacter	Enterobacter	Enterobacter soli ATCC BAA-2102	Yes	-1	NA
GCF_001654845.1	ctg45_262	c00045_NZ_LXES..	280473	281786	-	HS90Reps	COG0477	107.7	ScoreOver50	NA	1	NA	NA	iac putatively conserved	Proteobacteria	Gammaproteobacteria	Enterobacterales	Enterobacteriaceae	Enterobacter	Enterobacter	Enterobacter soli ATCC BAA-2102	Yes	-1	NA
GCF_001654845.1	ctg45_263	c00045_NZ_LXES..	281817	282311	-	HS90Reps	COG1853	125.1	ScoreOver50	NA	1	COG1853	NA	iac putatively conserved	Proteobacteria	Gammaproteobacteria	Enterobacterales	Enterobacteriaceae	Enterobacter	Enterobacter	Enterobacter soli ATCC BAA-2102	Yes	-1	g
GCF_001654845.1	ctg45_264	c00045_NZ_LXES..	282322	283254	-	HS90Reps	COG1018	225.8	ScoreOver50	NA	1	COG1018	COG1018	iac putatively conserved	Proteobacteria	Gammaproteobacteria	Enterobacterales	Enterobacteriaceae	Enterobacter	Enterobacter	Enterobacter soli ATCC BAA-2102	Yes	-1	f
GCF_001654845.1	ctg45_265	c00045_NZ_LXES..	283264	283998	-	HS90Reps	COG3347	113.2	ScoreOver50	NA	1	COG3347	COG3347	iac putatively conserved	Proteobacteria	Gammaproteobacteria	Enterobacterales	Enterobacteriaceae	Enterobacter	Enterobacter	Enterobacter soli ATCC BAA-2102	Yes	-1	e
GCF_001654845.1	ctg45_266	c00045_NZ_LXES..	284009	284491	-	HS90Reps	COG5517	92.4	ScoreOver50	COG5517	1	COG5517	COG5517	iac putatively conserved	Proteobacteria	Gammaproteobacteria	Enterobacterales	Enterobacteriaceae	Enterobacter	Enterobacter	Enterobacter soli ATCC BAA-2102	Yes	-1	d
GCF_001654845.1	ctg45_267	c00045_NZ_LXES..	284488	285801	-	HS90Reps	COG4638	215.5	ScoreOver50	COG4638	1	COG4638	COG4638	iac putatively conserved	Proteobacteria	Gammaproteobacteria	Enterobacterales	Enterobacteriaceae	Enterobacter	Enterobacter	Enterobacter soli ATCC BAA-2102	Yes	-1	c
GCF_001654845.1	ctg45_268	c00045_NZ_LXES..	285821	286333	-	HS90Reps	iacI	290.9	ScoreOver50	NA	1	NA	NA	iac putatively conserved	Proteobacteria	Gammaproteobacteria	Enterobacterales	Enterobacteriaceae	Enterobacter	Enterobacter	Enterobacter soli ATCC BAA-2102	Yes	-1	i
GCF_001654845.1	ctg45_269	c00045_NZ_LXES..	286345	286704	-	HS90Reps	iacB	228.2	ScoreOver50	NA	1	NA	NA	iac putatively conserved	Proteobacteria	Gammaproteobacteria	Enterobacterales	Enterobacteriaceae	Enterobacter	Enterobacter	Enterobacter soli ATCC BAA-2102	Yes	-1	b
GCF_001654845.1	ctg45_270	c00045_NZ_LXES..	286727	287854	-	HS90Reps	COG1960	113.8	ScoreOver50	NA	1	COG1960	NA	iac putatively conserved	Proteobacteria	Gammaproteobacteria	Enterobacterales	Enterobacteriaceae	Enterobacter	Enterobacter	Enterobacter soli ATCC BAA-2102	Yes	-1	a
GCF_001654845.1	ctg45_271	c00045_NZ_LXES..	287954	289078	-	HS90Reps	COG0154	268.3	ScoreOver50	NA	1	COG0154	NA	iac putatively conserved	Proteobacteria	Gammaproteobacteria	Enterobacterales	Enterobacteriaceae	Enterobacter	Enterobacter	Enterobacter soli ATCC BAA-2102	Yes	-1	h
GCF_001654845.1	ctg45_272	c00045_NZ_LXES..	289412	289885	-	HS90Reps	COG1846	45.1	ScoreUnder50	NA	1	NA	NA	iac putatively conserved	Proteobacteria	Gammaproteobacteria	Enterobacterales	Enterobacteriaceae	Enterobacter	Enterobacter	Enterobacter soli ATCC BAA-2102	Yes	-1	t
GCF_001654845.1	ctg45_273	c00045_NZ_LXES..	290151	291539	+	HS90Reps	COG2271	210.3	ScoreOver50	NA	1	NA	NA	iac putatively conserved	Proteobacteria	Gammaproteobacteria	Enterobacterales	Enterobacteriaceae	Enterobacter	Enterobacter	Enterobacter soli ATCC BAA-2102	Yes	1	NA
GCF_001654845.1	ctg45_274	c00045_NZ_LXES..	291672	292868	+	HS90Reps	COG3673	243.4	ScoreOver50	NA	1	NA	NA	iac putatively conserved	Proteobacteria	Gammaproteobacteria	Enterobacterales	Enterobacteriaceae	Enterobacter	Enterobacter	Enterobacter soli ATCC BAA-2102	Yes	1	NA
GCF_001654845.1	ctg45_275	c00045_NZ_LXES..	292921	293901	+	HS90Reps	COG4977	191.6	ScoreOver50	NA	1	NA	NA	iac putatively conserved	Proteobacteria	Gammaproteobacteria	Enterobacterales	Enterobacteriaceae	Enterobacter	Enterobacter	Enterobacter soli ATCC BAA-2102	Yes	1	NA
GCF_001654845.1	ctg45_276	c00045_NZ_LXES..	293980	294990	+	HS90Reps	COG0057	464.2	ScoreOver50	NA	1	NA	NA	iac putatively conserved	Proteobacteria	Gammaproteobacteria	Enterobacterales	Enterobacteriaceae	Enterobacter	Enterobacter	Enterobacter soli ATCC BAA-2102	Yes	1	NA
GCF_001654845.1	ctg45_277	c00045_NZ_LXES..	295422	296612	-	HS90Reps	COG2814	103.2	ScoreOver50	NA	1	NA	NA	iac putatively conserved	Proteobacteria	Gammaproteobacteria	Enterobacterales	Enterobacteriaceae	Enterobacter	Enterobacter	Enterobacter soli ATCC BAA-2102	Yes	-1	NA
GCF_001654845.1	ctg45_278	c00045_NZ_LXES..	296774	297685	+	HS90Reps	COG4977	104.3	ScoreOver50	NA	1	NA	NA	iac putatively conserved	Proteobacteria	Gammaproteobacteria	Enterobacterales	Enterobacteriaceae	Enterobacter	Enterobacter	Enterobacter soli ATCC BAA-2102	Yes	1	NA
GCF_001654845.1	ctg45_279	c00045_NZ_LXES..	297699	299081	-	HS90Reps	COG2919	15.4	ScoreUnder50	NA	1	NA	NA	iac putatively conserved	Proteobacteria	Gammaproteobacteria	Enterobacterales	Enterobacteriaceae	Enterobacter	Enterobacter	Enterobacter soli ATCC BAA-2102	Yes	-1	NA
GCF_001654845.1	ctg45_280	c00045_NZ_LXES..	299179	300537	-	HS90Reps	COG2211	204.5	ScoreOver50	NA	1	NA	NA	iac putatively conserved	Proteobacteria	Gammaproteobacteria	Enterobacterales	Enterobacteriaceae	Enterobacter	Enterobacter	Enterobacter soli ATCC BAA-2102	Yes	-1	NA
GCF_001654845.1	ctg45_281	c00045_NZ_LXES..	300893	302578	+	HS90Reps	COG1626	510.1	ScoreOver50	NA	1	NA	NA	iac putatively conserved	Proteobacteria	Gammaproteobacteria	Enterobacterales	Enterobacteriaceae	Enterobacter	Enterobacter	Enterobacter soli ATCC BAA-2102	Yes	1	NA
GCF_005080685.1	ctg1_2396	NZ_CP039371.1	2710318	2712498	-	HS106Reps	COG4774	309.6	ScoreOver50	NA	1	NA	NA	iac putatively conserved	Proteobacteria	Gammaproteobacteria	Pseudomonadales	Pseudomonadaceae	Pseudomonas	Pseudomonas_E	Pseudomonas putida 1290	Yes	-1	NA
GCF_005080685.1	ctg1_2397	NZ_CP039371.1	2712607	2713692	-	HS106Reps	COG3180	301	ScoreOver50	NA	1	NA	NA	iac putatively conserved	Proteobacteria	Gammaproteobacteria	Pseudomonadales	Pseudomonadaceae	Pseudomonas	Pseudomonas_E	Pseudomonas putida 1290	Yes	-1	NA
GCF_005080685.1	ctg1_2398	NZ_CP039371.1	2713816	2714718	+	HS106Reps	COG0583	175.8	ScoreOver50	NA	1	NA	NA	iac putatively conserved	Proteobacteria	Gammaproteobacteria	Pseudomonadales	Pseudomonadaceae	Pseudomonas	Pseudomonas_E	Pseudomonas putida 1290	Yes	1	u
GCF_005080685.1	ctg1_2399	NZ_CP039371.1	2714736	2715602	-	HS106Reps	COG0583	173.6	ScoreOver50	NA	1	NA	NA	iac putatively conserved	Proteobacteria	Gammaproteobacteria	Pseudomonadales	Pseudomonadaceae	Pseudomonas	Pseudomonas_E	Pseudomonas putida 1290	Yes	-1	u
GCF_005080685.1	ctg1_2400	NZ_CP039371.1	2715737	2716858	+	HS106Reps	COG4948	245.2	ScoreOver50	NA	1	NA	NA	iac putatively conserved	Proteobacteria	Gammaproteobacteria	Pseudomonadales	Pseudomonadaceae	Pseudomonas	Pseudomonas_E	Pseudomonas putida 1290	Yes	1	NA
GCF_005080685.1	ctg1_2401	NZ_CP039371.1	2716994	2717284	+	HS106Reps	COG4829	114.1	ScoreOver50	NA	1	NA	NA	iac putatively conserved	Proteobacteria	Gammaproteobacteria	Pseudomonadales	Pseudomonadaceae	Pseudomonas	Pseudomonas_E	Pseudomonas putida 1290	Yes	1	NA
GCF_005080685.1	ctg1_2402	NZ_CP039371.1	2717334	2718269	+	HS106Reps	COG3485	122.6	ScoreOver50	NA	1	NA	NA	iac putatively conserved	Proteobacteria	Gammaproteobacteria	Pseudomonadales	Pseudomonadaceae	Pseudomonas	Pseudomonas_E	Pseudomonas putida 1290	Yes	1	NA
GCF_005080685.1	ctg1_2403	NZ_CP039371.1	2718535	2719893	+	HS106Reps	COG2271	217.6	ScoreOver50	NA	1	NA	NA	iac putatively conserved	Proteobacteria	Gammaproteobacteria	Pseudomonadales	Pseudomonadaceae	Pseudomonas	Pseudomonas_E	Pseudomonas putida 1290	Yes	1	NA
GCF_005080685.1	ctg1_2404	NZ_CP039371.1	2719895	2720854	+	HS106Reps	COG4977	100	ScoreOver50	NA	1	NA	NA	iac putatively conserved	Proteobacteria	Gammaproteobacteria	Pseudomonadales	Pseudomonadaceae	Pseudomonas	Pseudomonas_E	Pseudomonas putida 1290	Yes	1	NA
GCF_005080685.1	ctg1_2405	NZ_CP039371.1	2720952	2722052	+	HS106Reps	COG0240	85.2	ScoreOver50	NA	1	NA	NA	iac putatively conserved	Proteobacteria	Gammaproteobacteria	Pseudomonadales	Pseudomonadaceae	Pseudomonas	Pseudomonas_E	Pseudomonas putida 1290	Yes	1	NA
GCF_005080685.1	ctg1_2406	NZ_CP039371.1	2722093	2723049	+	HS106Reps	COG1250	236.3	ScoreOver50	NA	1	NA	NA	iac putatively conserved	Proteobacteria	Gammaproteobacteria	Pseudomonadales	Pseudomonadaceae	Pseudomonas	Pseudomonas_E	Pseudomonas putida 1290	Yes	1	NA
GCF_005080685.1	ctg1_2407	NZ_CP039371.1	2723039	2725114	-	HS106Reps	COG0840	249.6	ScoreOver50	NA	1	NA	NA	iac putatively conserved	Proteobacteria	Gammaproteobacteria	Pseudomonadales	Pseudomonadaceae	Pseudomonas	Pseudomonas_E	Pseudomonas putida 1290	Yes	-1	NA
GCF_005080685.1	ctg1_2408	NZ_CP039371.1	2725366	2726979	-	HS106Reps	COG0488	336.3	ScoreOver50	NA	1	NA	NA	iac putatively conserved	Proteobacteria	Gammaproteobacteria	Pseudomonadales	Pseudomonadaceae	Pseudomonas	Pseudomonas_E	Pseudomonas putida 1290	Yes	-1	NA
GCF_005080685.1	ctg1_2409	NZ_CP039371.1	2727284	2728585	-	HS106Reps	COG0477	111.3	ScoreOver50	NA	1	NA	NA	iac putatively conserved	Proteobacteria	Gammaproteobacteria	Pseudomonadales	Pseudomonadaceae	Pseudomonas	Pseudomonas_E	Pseudomonas putida 1290	Yes	-1	NA
GCF_005080685.1	ctg1_2410	NZ_CP039371.1	2728608	2729852	-	HS106Reps	NA	NA	NA	NA	1	NA	NA	iac putatively conserved	Proteobacteria	Gammaproteobacteria	Pseudomonadales	Pseudomonadaceae	Pseudomonas	Pseudomonas_E	Pseudomonas putida 1290	Yes	-1	NA
GCF_005080685.1	ctg1_2411	NZ_CP039371.1	2729963	2730925	-	HS106Reps	COG1018	238.8	ScoreOver50	NA	1	COG1018	COG1018	iac putatively conserved	Proteobacteria	Gammaproteobacteria	Pseudomonadales	Pseudomonadaceae	Pseudomonas	Pseudomonas_E	Pseudomonas putida 1290	Yes	-1	f
GCF_005080685.1	ctg1_2412	NZ_CP039371.1	2730933	2731412	-	HS106Reps	COG5517	99.7	ScoreOver50	COG5517	1	COG5517	COG5517	iac putatively conserved	Proteobacteria	Gammaproteobacteria	Pseudomonadales	Pseudomonadaceae	Pseudomonas	Pseudomonas_E	Pseudomonas putida 1290	Yes	-1	d
GCF_005080685.1	ctg1_2413	NZ_CP039371.1	2731409	2732692	-	HS106Reps	COG4638	216	ScoreOver50	COG4638	1	COG4638	COG4638	iac putatively conserved	Proteobacteria	Gammaproteobacteria	Pseudomonadales	Pseudomonadaceae	Pseudomonas	Pseudomonas_E	Pseudomonas putida 1290	Yes	-1	c
GCF_005080685.1	ctg1_2414	NZ_CP039371.1	2733211	2734134	-	HS106Reps	COG0583	103.6	ScoreOver50	NA	1	NA	NA	iac putatively conserved	Proteobacteria	Gammaproteobacteria	Pseudomonadales	Pseudomonadaceae	Pseudomonas	Pseudomonas_E	Pseudomonas putida 1290	Yes	-1	u
GCF_005080685.1	ctg1_2415	NZ_CP039371.1	2734666	2735835	+	HS106Reps	COG1960	98.8	ScoreOver50	NA	1	COG1960	NA	iac putatively conserved	Proteobacteria	Gammaproteobacteria	Pseudomonadales	Pseudomonadaceae	Pseudomonas	Pseudomonas_E	Pseudomonas putida 1290	Yes	1	a
GCF_005080685.1	ctg1_2416	NZ_CP039371.1	2735854	2736216	+	HS106Reps	iacB	237.5	ScoreOver50	NA	1	NA	NA	iac putatively conserved	Proteobacteria	Gammaproteobacteria	Pseudomonadales	Pseudomonadaceae	Pseudomonas	Pseudomonas_E	Pseudomonas putida 1290	Yes	1	b
GCF_005080685.1	ctg1_2417	NZ_CP039371.1	2736233	2737516	+	HS106Reps	COG4638	216.1	ScoreOver50	COG4638	1	COG4638	COG4638	iac putatively conserved	Proteobacteria	Gammaproteobacteria	Pseudomonadales	Pseudomonadaceae	Pseudomonas	Pseudomonas_E	Pseudomonas putida 1290	Yes	1	c
GCF_005080685.1	ctg1_2418	NZ_CP039371.1	2737513	2737992	+	HS106Reps	COG5517	101.2	ScoreOver50	COG5517	1	COG5517	COG5517	iac putatively conserved	Proteobacteria	Gammaproteobacteria	Pseudomonadales	Pseudomonadaceae	Pseudomonas	Pseudomonas_E	Pseudomonas putida 1290	Yes	1	d
GCF_005080685.1	ctg1_2419	NZ_CP039371.1	2738003	2738743	+	HS106Reps	COG3347	112.8	ScoreOver50	NA	1	COG3347	COG3347	iac putatively conserved	Proteobacteria	Gammaproteobacteria	Pseudomonadales	Pseudomonadaceae	Pseudomonas	Pseudomonas_E	Pseudomonas putida 1290	Yes	1	e
GCF_005080685.1	ctg1_2420	NZ_CP039371.1	2738791	2739750	+	HS106Reps	COG1018	236.3	ScoreOver50	NA	1	COG1018	COG1018	iac putatively conserved	Proteobacteria	Gammaproteobacteria	Pseudomonadales	Pseudomonadaceae	Pseudomonas	Pseudomonas_E	Pseudomonas putida 1290	Yes	1	f
GCF_005080685.1	ctg1_2421	NZ_CP039371.1	2739761	2740258	+	HS106Reps	COG1853	138.2	ScoreOver50	NA	1	COG1853	NA	iac putatively conserved	Proteobacteria	Gammaproteobacteria	Pseudomonadales	Pseudomonadaceae	Pseudomonas	Pseudomonas_E	Pseudomonas putida 1290	Yes	1	g
GCF_005080685.1	ctg1_2422	NZ_CP039371.1	2740270	2740773	-	HS106Reps	COG1846	49	ScoreUnder50	NA	1	NA	NA	iac putatively conserved	Proteobacteria	Gammaproteobacteria	Pseudomonadales	Pseudomonadaceae	Pseudomonas	Pseudomonas_E	Pseudomonas putida 1290	Yes	-1	t
GCF_005080685.1	ctg1_2423	NZ_CP039371.1	2740963	2742087	+	HS106Reps	COG0154	291.9	ScoreOver50	NA	1	COG0154	NA	iac putatively conserved	Proteobacteria	Gammaproteobacteria	Pseudomonadales	Pseudomonadaceae	Pseudomonas	Pseudomonas_E	Pseudomonas putida 1290	Yes	1	h
GCF_005080685.1	ctg1_2424	NZ_CP039371.1	2742095	2742607	+	HS106Reps	iacI	297.8	ScoreOver50	NA	1	NA	NA	iac putatively conserved	Proteobacteria	Gammaproteobacteria	Pseudomonadales	Pseudomonadaceae	Pseudomonas	Pseudomonas_E	Pseudomonas putida 1290	Yes	1	i
GCF_005080685.1	ctg1_2425	NZ_CP039371.1	2742654	2743973	-	HS106Reps	NA	NA	NA	NA	1	NA	NA	iac putatively conserved	Proteobacteria	Gammaproteobacteria	Pseudomonadales	Pseudomonadaceae	Pseudomonas	Pseudomonas_E	Pseudomonas putida 1290	Yes	-1	NA
GCF_005080685.1	ctg1_2426	NZ_CP039371.1	2744155	2744556	-	HS106Reps	COG3474	98.8	ScoreOver50	NA	1	NA	NA	iac putatively conserved	Proteobacteria	Gammaproteobacteria	Pseudomonadales	Pseudomonadaceae	Pseudomonas	Pseudomonas_E	Pseudomonas putida 1290	Yes	-1	NA
GCF_005080685.1	ctg1_2427	NZ_CP039371.1	2744767	2745681	-	HS106Reps	COG2207	92.6	ScoreOver50	NA	1	NA	NA	iac putatively conserved	Proteobacteria	Gammaproteobacteria	Pseudomonadales	Pseudomonadaceae	Pseudomonas	Pseudomonas_E	Pseudomonas putida 1290	Yes	-1	NA
GCF_005080685.1	ctg1_2428	NZ_CP039371.1	2746001	2746519	-	HS106Reps	COG2863	24.6	ScoreUnder50	NA	1	NA	NA	iac putatively conserved	Proteobacteria	Gammaproteobacteria	Pseudomonadales	Pseudomonadaceae	Pseudomonas	Pseudomonas_E	Pseudomonas putida 1290	Yes	-1	NA
GCF_005080685.1	ctg1_2429	NZ_CP039371.1	2746524	2747045	-	HS106Reps	NA	NA	NA	NA	1	NA	NA	iac putatively conserved	Proteobacteria	Gammaproteobacteria	Pseudomonadales	Pseudomonadaceae	Pseudomonas	Pseudomonas_E	Pseudomonas putida 1290	Yes	-1	NA
GCF_005080685.1	ctg1_2430	NZ_CP039371.1	2747060	2747701	-	HS106Reps	COG0526	39.1	ScoreUnder50	NA	1	NA	NA	iac putatively conserved	Proteobacteria	Gammaproteobacteria	Pseudomonadales	Pseudomonadaceae	Pseudomonas	Pseudomonas_E	Pseudomonas putida 1290	Yes	-1	NA
GCF_005080685.1	ctg1_2431	NZ_CP039371.1	2747706	2748242	-	HS106Reps	COG1835	12.7	ScoreUnder50	NA	1	NA	NA	iac putatively conserved	Proteobacteria	Gammaproteobacteria	Pseudomonadales	Pseudomonadaceae	Pseudomonas	Pseudomonas_E	Pseudomonas putida 1290	Yes	-1	NA
GCF_005080685.1	ctg1_2432	NZ_CP039371.1	2748258	2749406	-	HS106Reps	COG2319	29	ScoreUnder50	NA	1	NA	NA	iac putatively conserved	Proteobacteria	Gammaproteobacteria	Pseudomonadales	Pseudomonadaceae	Pseudomonas	Pseudomonas_E	Pseudomonas putida 1290	Yes	-1	NA
GCF_005080685.1	ctg1_2433	NZ_CP039371.1	2749606	2750862	+	HS106Reps	COG1012	328	ScoreOver50	NA	1	NA	NA	iac putatively conserved	Proteobacteria	Gammaproteobacteria	Pseudomonadales	Pseudomonadaceae	Pseudomonas	Pseudomonas_E	Pseudomonas putida 1290	Yes	1	NA
GCF_005080685.1	ctg1_2434	NZ_CP039371.1	2750817	2751092	+	HS106Reps	COG1012	81.9	ScoreOver50	NA	1	NA	NA	iac putatively conserved	Proteobacteria	Gammaproteobacteria	Pseudomonadales	Pseudomonadaceae	Pseudomonas	Pseudomonas_E	Pseudomonas putida 1290	Yes	1	NA
GCF_005080685.1	ctg1_2435	NZ_CP039371.1	2751194	2752117	+	HS106Reps	COG0583	145.5	ScoreOver50	NA	1	NA	NA	iac putatively conserved	Proteobacteria	Gammaproteobacteria	Pseudomonadales	Pseudomonadaceae	Pseudomonas	Pseudomonas_E	Pseudomonas putida 1290	Yes	1	u
GCF_005080685.1	ctg1_2436	NZ_CP039371.1	2752266	2752781	+	HS106Reps	COG2032	124.3	ScoreOver50	NA	1	NA	NA	iac putatively conserved	Proteobacteria	Gammaproteobacteria	Pseudomonadales	Pseudomonadaceae	Pseudomonas	Pseudomonas_E	Pseudomonas putida 1290	Yes	1	NA
GCF_005080685.1	ctg1_2437	NZ_CP039371.1	2752814	2753410	-	HS106Reps	COG2867	20.1	ScoreUnder50	NA	1	NA	NA	iac putatively conserved	Proteobacteria	Gammaproteobacteria	Pseudomonadales	Pseudomonadaceae	Pseudomonas	Pseudomonas_E	Pseudomonas putida 1290	Yes	-1	NA
GCF_005080685.1	ctg1_2438	NZ_CP039371.1	2753941	2754777	-	HS106Reps	COG3257	367.5	ScoreOver50	NA	1	NA	NA	iac putatively conserved	Proteobacteria	Gammaproteobacteria	Pseudomonadales	Pseudomonadaceae	Pseudomonas	Pseudomonas_E	Pseudomonas putida 1290	Yes	-1	NA
GCF_005080685.1	ctg1_2439	NZ_CP039371.1	2754910	2756274	-	HS106Reps	COG2141	148.4	ScoreOver50	NA	1	NA	NA	iac putatively conserved	Proteobacteria	Gammaproteobacteria	Pseudomonadales	Pseudomonadaceae	Pseudomonas	Pseudomonas_E	Pseudomonas putida 1290	Yes	-1	NA
GCF_005080685.1	ctg1_2440	NZ_CP039371.1	2756291	2757271	-	HS106Reps	COG0715	139.9	ScoreOver50	NA	1	NA	NA	iac putatively conserved	Proteobacteria	Gammaproteobacteria	Pseudomonadales	Pseudomonadaceae	Pseudomonas	Pseudomonas_E	Pseudomonas putida 1290	Yes	-1	NA
GCF_005080685.1	ctg1_2441	NZ_CP039371.1	2757505	2758383	+	HS106Reps	COG4257	35	ScoreUnder50	NA	1	NA	NA	iac putatively conserved	Proteobacteria	Gammaproteobacteria	Pseudomonadales	Pseudomonadaceae	Pseudomonas	Pseudomonas_E	Pseudomonas putida 1290	Yes	1	NA
